# Supplementary material for: Single-cell and spatial transcriptomics reveal P4HA2-mediated radiotherapy resistance mechanisms in breast cancer
Source: Theranostics. 2026 Jan 1;16(5):2192–220. doi: 10.7150/thno.121257 (PMC12712805; doi:10.7150/thno.121257)
Supplement: Supplementary file 2 — Supplementary tables. [file thnov16p2192s2.zip]

Archive with 6 entries (5 files):
- Supplementary Data/
- Supplementary Data/Table S1.xls
- Supplementary Data/Table S2.xls
- Supplementary Data/Table S3.xls
- Supplementary Data/Table S4.xls
- Supplementary Data/Table S5.xls
