# Supplementary material for: Single-cell and spatial transcriptomics reveal P4HA2-mediated radiotherapy resistance mechanisms in breast cancer
Source: Theranostics. 2026 Jan 1;16(5):2192–220. doi: 10.7150/thno.121257 (PMC12712805; doi:10.7150/thno.121257)
Supplement: Supplementary file 2 — Supplementary tables. [file thnov16p2192s2.zip › Supplementary Data/Table S1.xls]

## Sheet: GSE120798_diff
	logFC	AveExpr	t	P.Value	adj.P.Val	B
RNY1	3.5073	5.17998	19.2857	2.15672e-18	2.28354e-14	31.3473
DUSP23	-4.75759	4.9954	-18.0795	1.27793e-17	6.76538e-14	29.7258
SATB2	3.07376	4.88536	15.6769	6.06502e-16	2.14055e-12	26.1395
COL4A1	4.87772	4.9422	15.0426	1.81806e-15	4.28511e-12	25.1045
KCNAB2	2.67053	4.04152	14.9818	2.02357e-15	4.28511e-12	25.0032
INHBA	3.76827	4.27096	14.3178	6.66642e-15	1.1764e-11	23.872
DLEU2	2.05467	4.52397	13.7418	1.94072e-14	2.93548e-11	22.8527
GPR157	-2.36531	4.27664	-12.8084	1.17801e-13	1.5591e-10	21.1221
PITHD1	1.54679	6.84393	12.7367	1.35819e-13	1.59783e-10	20.985
QPCT	2.34265	4.31262	12.3841	2.7582e-13	2.92038e-10	20.3014
MAP4K5	2.27167	7.40365	11.989	6.20186e-13	5.96957e-10	19.5176
FOXRED2	-3.34473	4.08684	-11.8829	7.73325e-13	6.60883e-10	19.3037
SMCO4	2.6828	5.06353	11.8337	8.56983e-13	6.60883e-10	19.2041
SLC23A2	2.34458	5.30732	11.7948	9.29714e-13	6.60883e-10	19.1251
FOXO1	2.83942	5.34077	11.7915	9.36272e-13	6.60883e-10	19.1183
CABLES2	-2.52702	4.48149	-11.5863	1.44298e-12	9.54895e-10	18.6984
VWA1	-2.66204	3.9936	-11.4149	2.07923e-12	1.11997e-09	18.3434
TPST1	3.55187	4.70873	11.4126	2.08966e-12	1.11997e-09	18.3386
SLC39A4	-3.51232	5.19338	-11.3982	2.15509e-12	1.11997e-09	18.3086
CCDC93	2.01519	6.38507	11.3956	2.16729e-12	1.11997e-09	18.3031
AP1M2	-2.64373	6.32325	-11.3707	2.28591e-12	1.11997e-09	18.2513
SMIM10L1	-2.50975	4.8074	-11.3624	2.3271e-12	1.11997e-09	18.2339
WNT5A	3.96698	3.99424	11.221	3.15685e-12	1.39971e-09	17.9371
KRT19	-3.00314	9.8978	-11.2187	3.17275e-12	1.39971e-09	17.9322
HSD3B7	-2.48993	4.73762	-11.1308	3.83949e-12	1.6261e-09	17.7465
TPMT	-1.39329	3.86874	-11.045	4.62955e-12	1.8853e-09	17.5642
PLPPR2	-1.98138	4.16797	-11.0078	5.02176e-12	1.96927e-09	17.4849
NOP2	-2.57078	4.52937	-10.8382	7.29477e-12	2.75846e-09	17.1208
STEEP1	-2.24493	4.60422	-10.7845	8.21687e-12	2.93839e-09	17.0046
ZIC2	2.39061	5.71986	10.7786	8.32562e-12	2.93839e-09	16.9918
MAGEH1	-1.949	3.81489	-10.7344	9.1836e-12	3.13665e-09	16.896
C9orf64	2.28584	6.04716	10.603	1.23159e-11	4.0564e-09	16.6094
CRIP2	-4.49221	5.29523	-10.5868	1.27716e-11	4.0564e-09	16.5739
DSE	3.28854	4.72251	10.5781	1.30258e-11	4.0564e-09	16.5547
FOXM1	-2.15389	6.75778	-10.5325	1.44304e-11	4.36539e-09	16.4546
CREB3L2	1.75752	6.89022	10.4935	1.5757e-11	4.63431e-09	16.3686
DHRSX	-1.76415	4.22283	-10.4673	1.67169e-11	4.78376e-09	16.3108
CWC25	1.86977	6.47568	10.4201	1.85992e-11	5.18231e-09	16.2065
ICAM3	-2.70068	4.73559	-10.3779	2.04657e-11	5.55617e-09	16.1129
PTPRE	3.90036	4.84397	10.3526	2.16754e-11	5.73748e-09	16.0568
MTCL1	3.22303	5.03676	10.3076	2.40164e-11	6.20209e-09	15.9564
CDK5R2	3.25737	3.68342	10.1581	3.38119e-11	8.52383e-09	15.6215
RRAS2	1.7634	7.1642	10.1352	3.56436e-11	8.77319e-09	15.5699
RHNO1	-2.36618	6.26891	-10.1253	3.64583e-11	8.77319e-09	15.5477
SDR39U1	-2.4442	4.78976	-10.0861	3.99058e-11	9.3894e-09	15.4592
LAGE3	-3.58928	6.80571	-10.0366	4.4744e-11	1.02989e-08	15.3471
AMPD3	2.20097	3.86902	9.99877	4.8843e-11	1.10032e-08	15.2612
SLC25A23	-1.77153	6.11777	-9.98321	5.06382e-11	1.117e-08	15.2258
PHAX	-1.16423	7.26969	-9.94538	5.52907e-11	1.17264e-08	15.1397
SLC12A2-DT	-1.94322	3.97145	-9.94471	5.53758e-11	1.17264e-08	15.1382
HSPA1A	-3.8302	6.33859	-9.89482	6.21996e-11	1.29131e-08	15.0242
NDUFAF5	2.98558	4.79006	9.86927	6.60223e-11	1.34431e-08	14.9657
ATP6AP1	-2.09248	8.16485	-9.77594	8.21488e-11	1.64112e-08	14.7514
FERMT1	3.74192	6.89743	9.7615	8.49818e-11	1.66627e-08	14.7181
APBA2	2.77649	3.98588	9.74085	8.92094e-11	1.71736e-08	14.6705
VHL	-2.10115	4.31179	-9.73097	9.1308e-11	1.72637e-08	14.6477
HSDL2	1.51968	8.23227	9.71921	9.38706e-11	1.74369e-08	14.6205
ZNF121	-2.40664	4.8044	-9.65997	1.07952e-10	1.97069e-08	14.4833
ENDOG	-1.69762	6.34096	-9.62489	1.17291e-10	2.10487e-08	14.4019
PTGR1	1.80192	7.22501	9.61573	1.19861e-10	2.11515e-08	14.3806
SLX4IP	2.16964	4.83187	9.59727	1.25223e-10	2.17354e-08	14.3376
PXMP4	-2.83307	4.67835	-9.58604	1.28602e-10	2.19619e-08	14.3115
MYBL2	-5.94314	7.12321	-9.57696	1.31402e-10	2.20839e-08	14.2903
VPS13A	2.60578	6.913	9.55496	1.38453e-10	2.29054e-08	14.239
NAV3	4.68404	4.8829	9.47808	1.66273e-10	2.66882e-08	14.0592
CETN2	-1.54206	7.03379	-9.47786	1.6636e-10	2.66882e-08	14.0586
GTPBP6	-2.27233	4.58719	-9.46772	1.70437e-10	2.69342e-08	14.0349
SNAI2	4.46868	4.6085	9.43588	1.83916e-10	2.86214e-08	13.9601
PHLDA3	-3.70118	5.46583	-9.43	1.8652e-10	2.86214e-08	13.9463
MGAT4B	1.10801	8.99052	9.36872	2.16034e-10	3.26767e-08	13.8019
UQCRQ	-3.18088	9.40499	-9.35055	2.25673e-10	3.34643e-08	13.759
LAMA4	3.50808	3.82944	9.34708	2.27562e-10	3.34643e-08	13.7508
ETNK2	-3.54782	5.1536	-9.24674	2.89831e-10	4.20374e-08	13.513
ARHGAP42	2.36701	4.13626	9.20463	3.2092e-10	4.54643e-08	13.4128
H2AJ	-3.40687	6.79121	-9.20319	3.22046e-10	4.54643e-08	13.4094
NCOA7	2.17372	6.37633	9.18165	3.39309e-10	4.72711e-08	13.358
NAXE	-3.15448	7.31114	-9.17565	3.44282e-10	4.73409e-08	13.3437
YBX3	-1.71128	9.12051	-9.14469	3.7117e-10	4.97333e-08	13.2697
NAB1	3.40952	5.90611	9.1402	3.75239e-10	4.97333e-08	13.259
IFT20	1.67689	6.06335	9.13962	3.75771e-10	4.97333e-08	13.2576
SESTD1	2.01348	4.68687	9.11936	3.94753e-10	5.16006e-08	13.2091
ARHGEF1	2.65898	5.67163	9.07903	4.35521e-10	5.56036e-08	13.1125
MCTS1	-1.10733	9.10545	-9.07869	4.3588e-10	5.56036e-08	13.1116
SLC2A8	-3.12051	5.36465	-9.04242	4.7624e-10	6.0029e-08	13.0245
COX7C	-3.39235	9.02205	-9.02289	4.99533e-10	6.22241e-08	12.9775
TUFT1	-3.33901	5.99888	-8.97314	5.64291e-10	6.86948e-08	12.8575
LTBR	-3.27714	5.53161	-8.97302	5.64455e-10	6.86948e-08	12.8573
SLC25A5	-1.35508	10.7279	-8.95858	5.84813e-10	7.03636e-08	12.8224
MKKS	2.2053	7.9091	8.91547	6.50184e-10	7.73499e-08	12.7181
IFI44	2.48858	3.57252	8.89576	6.82515e-10	8.02941e-08	12.6703
ADAM10	2.80468	8.23771	8.87372	7.20621e-10	8.38454e-08	12.6168
JOSD1	1.92668	7.22609	8.8472	7.69365e-10	8.81515e-08	12.5523
EEF1AKMT2	1.88738	6.25679	8.84462	7.74281e-10	8.81515e-08	12.5461
DPYSL3	6.55407	5.88765	8.83545	7.92034e-10	8.92133e-08	12.5238
FBXW9	-2.0478	4.47618	-8.82303	8.1673e-10	9.10268e-08	12.4935
GJB2	5.13136	4.89407	8.8162	8.30637e-10	9.16124e-08	12.4769
DENND2B	2.84367	4.42975	8.78651	8.93985e-10	9.75826e-08	12.4045
RRP15	-2.07941	7.30162	-8.74218	9.97903e-10	1.07814e-07	12.2962
TMEM167A	-1.32256	7.36701	-8.73505	1.01575e-09	1.08634e-07	12.2787
CENPJ	2.41128	5.64742	8.72828	1.03299e-09	1.09373e-07	12.2622
ALDH4A1	-3.17448	5.162	-8.65794	1.23072e-09	1.29019e-07	12.0896
B4GALT6	3.35042	4.52576	8.61943	1.35494e-09	1.40648e-07	11.9948
MYZAP	2.97813	3.64503	8.58814	1.46525e-09	1.49444e-07	11.9177
WNT7B	-2.50465	4.84568	-8.58742	1.4679e-09	1.49444e-07	11.9159
ANKRD27	2.58702	7.16763	8.58204	1.4878e-09	1.50027e-07	11.9027
GXYLT1	-1.92192	6.17673	-8.56088	1.56883e-09	1.56706e-07	11.8504
EXT2	1.61828	8.08	8.55059	1.60983e-09	1.58771e-07	11.825
TNS3	2.37073	5.04255	8.54112	1.64854e-09	1.58771e-07	11.8015
ELOA	1.28345	7.44209	8.54014	1.65261e-09	1.58771e-07	11.7991
SPIN1	1.27118	8.8608	8.53909	1.65698e-09	1.58771e-07	11.7965
TYSND1	-2.95006	5.27974	-8.53729	1.66448e-09	1.58771e-07	11.7921
RPS28	-2.41442	12.1881	-8.52806	1.70352e-09	1.61043e-07	11.7692
ATP6V0E2	-4.41332	6.45503	-8.52232	1.72825e-09	1.61936e-07	11.755
PHYH	-2.39551	4.83012	-8.51823	1.74612e-09	1.62175e-07	11.7449
LHFPL6	4.15232	4.64432	8.51369	1.76616e-09	1.62609e-07	11.7336
ACSL3	1.2116	9.02648	8.4888	1.88024e-09	1.7162e-07	11.6719
PCBD1	-4.07409	4.59632	-8.48026	1.92111e-09	1.73852e-07	11.6507
GPCPD1	2.98394	5.04856	8.47273	1.95786e-09	1.74379e-07	11.632
NBAS	2.00345	6.07265	8.47232	1.95987e-09	1.74379e-07	11.631
CSTF3	1.33048	7.42582	8.4676	1.98333e-09	1.74996e-07	11.6193
CHID1	1.57164	8.16877	8.4573	2.03548e-09	1.78113e-07	11.5937
ZSWIM1	-2.36133	4.74461	-8.43369	2.16041e-09	1.87495e-07	11.535
MRPL51	-1.69678	8.48799	-8.42275	2.22088e-09	1.89744e-07	11.5078
TP53BP2	-2.08737	4.77381	-8.42252	2.22216e-09	1.89744e-07	11.5072
PSMA1	1.08657	8.82341	8.41004	2.29337e-09	1.94257e-07	11.4761
ZNF346	-2.43557	4.92394	-8.39581	2.37737e-09	1.99774e-07	11.4406
PUDP	-2.69265	5.09585	-8.38172	2.46363e-09	2.04005e-07	11.4055
YWHAZ	1.02156	11.0069	8.37974	2.47601e-09	2.04005e-07	11.4005
FAM104B	-2.63906	4.97401	-8.37822	2.48552e-09	2.04005e-07	11.3968
PTCH1	2.46229	3.95246	8.36837	2.54826e-09	2.07546e-07	11.3722
CELF1	1.00265	10.3026	8.35704	2.62248e-09	2.1196e-07	11.3439
PCED1A	2.9139	6.74616	8.35282	2.6507e-09	2.12619e-07	11.3333
GPR89A	-2.02725	4.1236	-8.34213	2.72345e-09	2.16812e-07	11.3066
SYAP1	-2.03362	7.62831	-8.33561	2.76889e-09	2.17573e-07	11.2903
TOGARAM1	1.92073	5.25788	8.33305	2.7869e-09	2.17573e-07	11.2839
CYB5R4	1.77283	6.08381	8.33196	2.79466e-09	2.17573e-07	11.2812
MAPKAPK2	-1.77163	9.40393	-8.32015	2.87971e-09	2.21494e-07	11.2516
CAPRIN1	0.964793	8.97049	8.31917	2.88687e-09	2.21494e-07	11.2491
DHRS13	-2.53251	4.96971	-8.30252	3.01151e-09	2.29395e-07	11.2074
GALNT6	-3.69693	5.64924	-8.2985	3.04248e-09	2.30098e-07	11.1974
CRLF3	2.2222	4.57551	8.28445	3.15314e-09	2.36776e-07	11.1621
TMEM186	-2.57024	4.72638	-8.27161	3.25779e-09	2.42912e-07	11.1299
MAPKAP1	-1.27892	7.23778	-8.25668	3.38403e-09	2.5056e-07	11.0924
STAT2	2.54371	4.99781	8.21281	3.78444e-09	2.78262e-07	10.9821
LANCL1	3.1485	7.11627	8.19673	3.94313e-09	2.8793e-07	10.9416
WIPF1	3.65215	5.13876	8.18684	4.04405e-09	2.92543e-07	10.9166
TTC8	-2.27888	4.97327	-8.1836	4.07763e-09	2.92543e-07	10.9085
LOX	3.18816	4.25628	8.17884	4.12761e-09	2.92543e-07	10.8965
ATE1	1.99808	6.53589	8.17552	4.16279e-09	2.92543e-07	10.8881
YARS2	-2.01766	4.73624	-8.17528	4.16527e-09	2.92543e-07	10.8875
ATG4D	-2.58228	5.49525	-8.1719	4.2015e-09	2.92543e-07	10.879
CSNK2A2	1.14775	7.93035	8.17005	4.22142e-09	2.92543e-07	10.8743
VPS35	1.45226	8.96701	8.1695	4.22734e-09	2.92543e-07	10.8729
NT5C3A	-1.88556	6.5929	-8.1529	4.41081e-09	3.00476e-07	10.831
ENSA	-2.97718	8.04268	-8.15239	4.41649e-09	3.00476e-07	10.8297
SGO1	-1.64741	5.79766	-8.15146	4.42711e-09	3.00476e-07	10.8274
ADIPOR2	-1.72259	8.14491	-8.14355	4.5177e-09	3.04672e-07	10.8074
PMVK	-2.76075	5.31462	-8.13427	4.62639e-09	3.08456e-07	10.7839
ZNF462	1.92706	6.24627	8.13379	4.63208e-09	3.08456e-07	10.7827
GNPNAT1	-2.0174	6.82877	-8.12214	4.77249e-09	3.15188e-07	10.7532
NDUFA9	-1.55199	7.34851	-8.12049	4.79272e-09	3.15188e-07	10.7491
CBX7	2.65948	5.17375	8.11378	4.87591e-09	3.1868e-07	10.7321
DNAJB4	2.16024	4.53294	8.09123	5.1664e-09	3.34337e-07	10.675
SMC3	1.23576	9.31788	8.09031	5.17862e-09	3.34337e-07	10.6727
SRSF10	1.15204	8.58978	8.07399	5.40041e-09	3.46543e-07	10.6313
PRDM8	3.81379	4.87264	8.0622	5.56655e-09	3.55052e-07	10.6014
PHLDB2	3.96631	5.45318	8.0417	5.86798e-09	3.72037e-07	10.5493
PIP5K1A	-1.43955	7.03399	-8.02863	6.06881e-09	3.82479e-07	10.5161
CRNDE	-2.43233	4.62688	-8.00119	6.51359e-09	4.03997e-07	10.4463
LOC101927480	-2.43233	4.62688	-8.00119	6.51359e-09	4.03997e-07	10.4463
MARCKS	1.99565	9.73967	7.99892	6.55197e-09	4.03997e-07	10.4405
CRLS1	1.53232	6.74694	7.99827	6.56285e-09	4.03997e-07	10.4389
REEP5	-1.97516	8.7208	-7.99025	6.70018e-09	4.10067e-07	10.4184
PTPN9	3.42874	6.08494	7.97479	6.97295e-09	4.24057e-07	10.3791
PTPRA	1.95146	6.77272	7.9728	7.00888e-09	4.24057e-07	10.374
C9orf72	1.97919	3.96195	7.96581	7.13668e-09	4.29336e-07	10.3562
LAMTOR1	-0.848044	9.44407	-7.96242	7.19946e-09	4.30312e-07	10.3475
NDUFA3	-1.95707	6.75119	-7.96055	7.23418e-09	4.30312e-07	10.3428
ATRN	1.58939	5.80893	7.95501	7.33853e-09	4.3408e-07	10.3286
LRRC8E	-1.97171	4.8181	-7.93693	7.6899e-09	4.52337e-07	10.2825
DAP3	-2.32416	7.34501	-7.92784	7.87299e-09	4.60548e-07	10.2592
VCP	1.56576	10.5525	7.92109	8.01168e-09	4.66086e-07	10.242
TTC27	2.70133	5.74419	7.91832	8.06934e-09	4.66875e-07	10.2349
EMG1	-2.62619	7.13751	-7.91385	8.16336e-09	4.68663e-07	10.2235
C7orf50	-1.93704	8.50796	-7.91265	8.18877e-09	4.68663e-07	10.2204
VAPA	1.36792	9.94944	7.90317	8.39244e-09	4.7307e-07	10.1962
BDH1	-3.28241	5.70881	-7.90243	8.40865e-09	4.7307e-07	10.1943
ACVR1	2.4295	4.26427	7.90105	8.43871e-09	4.7307e-07	10.1907
FNDC10	-2.75668	4.44938	-7.89941	8.47463e-09	4.7307e-07	10.1865
PYGO2	-1.77138	7.48884	-7.89522	8.56724e-09	4.7307e-07	10.1758
VPS53	-1.93837	5.82205	-7.89389	8.59684e-09	4.7307e-07	10.1724
ARF6	1.71309	9.67287	7.89297	8.61722e-09	4.7307e-07	10.1701
KLF12	2.66287	4.53527	7.89271	8.62321e-09	4.7307e-07	10.1694
FAM3A	-2.31679	5.51116	-7.88298	8.84342e-09	4.82296e-07	10.1445
RPL32	-1.68998	11.1413	-7.88128	8.88248e-09	4.82296e-07	10.1401
EXOSC8	2.23565	6.54327	7.87826	8.9525e-09	4.83618e-07	10.1324
IER5L	2.75692	7.80672	7.85823	9.4303e-09	5.06843e-07	10.0811
EDIL3	5.04547	6.20266	7.85031	9.6262e-09	5.14759e-07	10.0608
ABLIM3	4.15162	5.84724	7.8411	9.85948e-09	5.22776e-07	10.0371
NEAT1	-2.49347	4.99183	-7.8405	9.87489e-09	5.22776e-07	10.0356
DENND5A	1.85701	4.39674	7.81687	1.05008e-08	5.53147e-07	9.97491
ZNF414	-2.03724	4.62086	-7.80812	1.07426e-08	5.62957e-07	9.95244
ARHGEF40	3.53804	4.7444	7.80631	1.07934e-08	5.62957e-07	9.94779
CCNQ	-2.81374	5.32241	-7.79952	1.0986e-08	5.70197e-07	9.93032
NAA35	1.86435	7.5124	7.79556	1.11001e-08	5.73009e-07	9.92012
ATPAF1	-2.02043	5.87368	-7.79389	1.11485e-08	5.73009e-07	9.91583
CDK12	0.886533	7.92654	7.78841	1.13086e-08	5.78433e-07	9.90174
CLDN12	2.28011	5.01798	7.77733	1.16401e-08	5.90148e-07	9.87322
ARRB2	-1.71924	5.91897	-7.77682	1.16557e-08	5.90148e-07	9.8719
TRUB2	-2.4752	4.87795	-7.7752	1.17049e-08	5.90148e-07	9.86774
HAX1	-1.52123	8.56711	-7.76949	1.18806e-08	5.9617e-07	9.85303
TXLNG	-2.16475	4.83464	-7.76713	1.19537e-08	5.97009e-07	9.84697
ZDHHC24	-2.95612	5.12986	-7.75724	1.22662e-08	6.09739e-07	9.82149
PLSCR1	1.50108	4.48626	7.75317	1.23973e-08	6.13375e-07	9.811
ANKH	2.83757	4.98952	7.75053	1.24831e-08	6.1475e-07	9.80418
DZIP1	3.01917	3.53529	7.74198	1.27649e-08	6.25715e-07	9.78215
MAFK	-3.05818	5.19208	-7.72394	1.33808e-08	6.51245e-07	9.73562
ESF1	1.21472	7.70622	7.72315	1.34087e-08	6.51245e-07	9.73356
CCNF	-2.47778	6.50787	-7.71736	1.36132e-08	6.58157e-07	9.71862
NSFL1C	3.1347	9.26113	7.7088	1.39212e-08	6.68007e-07	9.69652
FBXO3	1.43838	5.3997	7.70754	1.39674e-08	6.68007e-07	9.69325
WDR48	1.35639	5.63949	7.70485	1.40659e-08	6.68007e-07	9.68631
NMNAT2	2.2753	4.74738	7.70476	1.40693e-08	6.68007e-07	9.68608
PAK1	3.57663	6.50434	7.6931	1.4505e-08	6.85622e-07	9.65596
SKA1	-2.22015	5.45763	-7.68688	1.47433e-08	6.92814e-07	9.63987
PFKM	1.44612	5.73155	7.68572	1.47881e-08	6.92814e-07	9.63688
CSNK2A1	1.86186	9.65623	7.68073	1.49826e-08	6.98835e-07	9.62397
ARHGEF19	-2.43691	4.81365	-7.67223	1.53202e-08	7.10595e-07	9.60197
PLXNA3	-1.46619	3.81988	-7.66977	1.54192e-08	7.10595e-07	9.59561
PRRC1	-3.01312	5.46183	-7.66935	1.5436e-08	7.10595e-07	9.59453
RUSC1	-4.52316	6.65057	-7.66526	1.56025e-08	7.15148e-07	9.58394
TACC2	2.4244	5.88193	7.6569	1.59482e-08	7.27841e-07	9.5623
PDZD8	2.03962	7.76722	7.6547	1.60404e-08	7.28908e-07	9.55661
GNAL	2.92366	3.12808	7.64842	1.63066e-08	7.37841e-07	9.54035
PFKFB3	1.54125	6.87419	7.6388	1.67235e-08	7.53134e-07	9.51542
SCAND1	-2.81703	5.52146	-7.63414	1.69294e-08	7.53134e-07	9.50334
EPAS1	3.01859	5.89934	7.63334	1.69649e-08	7.53134e-07	9.50127
ZDHHC6	2.06331	6.44971	7.63178	1.70347e-08	7.53134e-07	9.49722
FKBP9	-2.34224	4.88788	-7.63127	1.70573e-08	7.53134e-07	9.4959
JTB	-3.15219	8.79677	-7.63096	1.70714e-08	7.53134e-07	9.49509
ZNF512	2.80178	4.12647	7.60388	1.83301e-08	8.04564e-07	9.42484
XPO1	1.50354	8.45512	7.60265	1.83892e-08	8.04564e-07	9.42166
RPL11	1.42295	12.1237	7.59763	1.86338e-08	8.11911e-07	9.40861
B4GALT3	-1.63168	7.87603	-7.59182	1.89206e-08	8.17472e-07	9.39352
EIF4EBP2	-1.73644	7.8794	-7.59058	1.8982e-08	8.17472e-07	9.39033
TOR3A	-3.68418	5.94916	-7.59036	1.8993e-08	8.17472e-07	9.38975
ATP13A2	2.20752	5.17616	7.58699	1.91621e-08	8.21412e-07	9.381
TRMT10B	2.1274	4.26281	7.58455	1.92859e-08	8.22141e-07	9.37464
NIT2	-1.87632	5.95355	-7.58359	1.93344e-08	8.22141e-07	9.37216
ATP6V1B2	1.54596	8.89978	7.57712	1.96663e-08	8.3219e-07	9.35535
PLEKHM1	2.01279	4.91483	7.57593	1.9728e-08	8.3219e-07	9.35226
UBXN8	2.20871	4.9753	7.57416	1.98201e-08	8.32758e-07	9.34766
GPKOW	-1.77791	4.46718	-7.56104	2.05171e-08	8.58636e-07	9.31353
SOCS5	2.44576	5.64561	7.55794	2.06849e-08	8.62252e-07	9.30548
GCC2	1.49011	6.34535	7.55535	2.08267e-08	8.64759e-07	9.29873
TIMM17B	-1.07023	6.45208	-7.54261	2.1538e-08	8.90796e-07	9.26557
RAB10	1.07724	9.23436	7.52774	2.23992e-08	9.22813e-07	9.22685
SAPCD2	-3.55829	5.88709	-7.52458	2.25862e-08	9.23604e-07	9.21864
RPL30	-1.59926	11.7721	-7.52447	2.25929e-08	9.23604e-07	9.21834
SUGT1	2.1579	8.22411	7.52053	2.28288e-08	9.29659e-07	9.20808
TPP2	1.6162	5.90566	7.51495	2.31677e-08	9.39844e-07	9.19353
PRKAA1	1.84273	6.26849	7.51347	2.32586e-08	9.39931e-07	9.18966
BTBD6	-1.55826	6.37446	-7.50518	2.37732e-08	9.57073e-07	9.16805
TFPT	-2.27052	5.723	-7.50268	2.39303e-08	9.58465e-07	9.16154
HARS2	-2.24871	4.80638	-7.50041	2.40743e-08	9.58465e-07	9.15562
PLD3	1.32965	6.30763	7.50033	2.40793e-08	9.58465e-07	9.15541
PSMD11	1.66757	10.5169	7.49562	2.4381e-08	9.66841e-07	9.14311
SLC9A3R1	-3.09809	7.52049	-7.48588	2.50162e-08	9.88327e-07	9.11771
POLE2	2.1909	6.25079	7.48372	2.51599e-08	9.90308e-07	9.11206
SHROOM3	-2.65853	5.43185	-7.47708	2.56052e-08	1.0041e-06	9.09473
YRDC	-2.65391	5.57908	-7.45957	2.68187e-08	1.04781e-06	9.04899
TCEAL4	-1.29468	7.23074	-7.45533	2.7121e-08	1.05107e-06	9.03793
PLA2G12A	-1.8133	5.4495	-7.45503	2.71428e-08	1.05107e-06	9.03713
LIN7C	1.00215	7.47609	7.45424	2.71999e-08	1.05107e-06	9.03506
FAM135A	3.3182	4.5035	7.44582	2.78129e-08	1.07083e-06	9.01304
MYO9A	1.12872	6.17659	7.44445	2.79136e-08	1.07083e-06	9.00947
EFR3A	1.28465	8.10288	7.44143	2.81379e-08	1.07221e-06	9.00157
HK2	-2.43618	5.14906	-7.44124	2.8152e-08	1.07221e-06	9.00107
STOM	-4.20308	4.66371	-7.43463	2.86487e-08	1.08721e-06	8.9838
SLC50A1	-3.04931	5.39874	-7.43128	2.89046e-08	1.09301e-06	8.97501
FUNDC1	-0.949559	6.10367	-7.42854	2.91151e-08	1.09705e-06	8.96785
POLR2C	1.42625	7.45625	7.42276	2.95642e-08	1.10921e-06	8.95273
RTN2	2.57861	5.16063	7.4217	2.96473e-08	1.10921e-06	8.94996
VPS72	-1.48608	7.83929	-7.41558	3.01324e-08	1.12257e-06	8.93393
YY1AP1	-3.18902	5.78035	-7.41453	3.02165e-08	1.12257e-06	8.93118
EMC10	-3.01342	7.07819	-7.4092	3.06465e-08	1.13456e-06	8.91722
SERPINE2	3.90295	6.71746	7.40513	3.09787e-08	1.1391e-06	8.90657
PPDPF	-4.83358	8.88259	-7.40507	3.09841e-08	1.1391e-06	8.9064
RDH13	-2.07124	4.631	-7.40338	3.11232e-08	1.14025e-06	8.90197
UBXN4	1.1508	7.80024	7.40013	3.13922e-08	1.14222e-06	8.89347
ALKBH2	-1.71833	4.2982	-7.40013	3.13927e-08	1.14222e-06	8.89346
PDZD11	-3.09706	6.15436	-7.3988	3.15038e-08	1.14234e-06	8.88997
PTGES2	-2.65022	6.07038	-7.39015	3.22349e-08	1.16486e-06	8.86731
HNRNPUL1	1.29022	10	7.38789	3.24289e-08	1.16589e-06	8.86138
BBIP1	1.62592	4.46597	7.38696	3.25091e-08	1.16589e-06	8.85894
STAM2	2.20828	5.74205	7.38598	3.2594e-08	1.16589e-06	8.85637
LPCAT1	-3.53601	5.62263	-7.37414	3.36342e-08	1.1951e-06	8.82533
POLR2H	-1.43011	7.38522	-7.37412	3.36363e-08	1.1951e-06	8.82527
ANO6	2.19822	6.51102	7.37145	3.38757e-08	1.19958e-06	8.81827
DHDDS	2.22412	5.65696	7.36878	3.4117e-08	1.2041e-06	8.81126
TTLL7	2.10977	4.71861	7.36397	3.45553e-08	1.2125e-06	8.79865
CDCA3	-1.20963	7.65639	-7.36366	3.45839e-08	1.2125e-06	8.79783
TM7SF3	-4.29596	6.48448	-7.35368	3.55138e-08	1.24082e-06	8.77162
PAXIP1-DT	-1.83495	4.17487	-7.35206	3.56669e-08	1.24082e-06	8.76737
WDR55	-2.00036	5.26758	-7.35043	3.5822e-08	1.24082e-06	8.76309
TACSTD2	-3.06915	6.00798	-7.34919	3.59397e-08	1.24082e-06	8.75985
ZNF706	2.7405	8.45047	7.34761	3.60911e-08	1.24082e-06	8.7557
FYN	3.57999	5.16552	7.34757	3.60949e-08	1.24082e-06	8.75559
TRAPPC2L	-3.1621	7.47746	-7.34413	3.64272e-08	1.24547e-06	8.74654
YIPF6	-2.76362	6.34415	-7.34373	3.64654e-08	1.24547e-06	8.7455
FAM76A	1.76274	4.84895	7.33892	3.69356e-08	1.25747e-06	8.73285
SLC27A4	-2.31091	4.86736	-7.33039	3.77825e-08	1.27768e-06	8.71045
SBF2	1.97195	4.95308	7.32952	3.78708e-08	1.27768e-06	8.70815
SNUPN	2.24685	4.85187	7.32781	3.80437e-08	1.27768e-06	8.70365
SNRPE	-2.42608	8.16118	-7.32704	3.81216e-08	1.27768e-06	8.70163
DTNA	-2.98409	4.97919	-7.32693	3.81324e-08	1.27768e-06	8.70135
CALM2	1.71739	11.9957	7.32426	3.84042e-08	1.28272e-06	8.69433
HSD17B10	-1.40206	7.93138	-7.31684	3.91709e-08	1.30055e-06	8.67481
PDK1	2.67601	4.496	7.31671	3.91836e-08	1.30055e-06	8.67449
MSH6	1.67661	9.28502	7.31288	3.95855e-08	1.30979e-06	8.66441
LRRC8D	3.49878	5.5456	7.30579	4.03408e-08	1.32763e-06	8.64574
HIF1A	1.27032	8.84609	7.30546	4.03757e-08	1.32763e-06	8.64488
YIPF1	-2.40769	5.38708	-7.30213	4.07355e-08	1.33532e-06	8.63612
DHTKD1	-4.35172	6.65256	-7.29129	4.19295e-08	1.37021e-06	8.60759
DDX1	1.52175	9.27629	7.27765	4.34816e-08	1.41656e-06	8.57168
CSNK1G2	1.29161	7.77627	7.27315	4.40074e-08	1.4293e-06	8.55981
ZCCHC9	1.30855	5.67204	7.26844	4.45642e-08	1.44295e-06	8.54739
HINT1	-0.888573	11.0865	-7.2656	4.49022e-08	1.44946e-06	8.53992
PDE4B	3.80544	3.99929	7.25468	4.62302e-08	1.4878e-06	8.51113
DHFR	-2.2104	4.99353	-7.24664	4.72335e-08	1.51548e-06	8.48993
OXA1L	-1.68508	6.90586	-7.2387	4.82454e-08	1.54083e-06	8.46899
GLIS3	2.65005	3.40649	7.23817	4.83146e-08	1.54083e-06	8.46757
TIMM17A	-3.35758	7.10136	-7.2296	4.94337e-08	1.57178e-06	8.44495
ATAD5	1.61072	6.1657	7.22821	4.9618e-08	1.57292e-06	8.44128
OSTF1	1.71249	6.9841	7.22323	5.02817e-08	1.58618e-06	8.42815
RHEBL1	2.85013	4.60387	7.22283	5.03359e-08	1.58618e-06	8.42708
NHP2	-2.32182	7.91462	-7.22161	5.05008e-08	1.58665e-06	8.42385
NSDHL	-2.45262	6.49105	-7.21728	5.10884e-08	1.59373e-06	8.41243
TMEM41A	-1.58285	5.69906	-7.21722	5.10962e-08	1.59373e-06	8.41228
EIF4G2	2.24458	12.4676	7.21663	5.11777e-08	1.59373e-06	8.4107
KTN1	1.18695	10.5556	7.21455	5.14624e-08	1.5979e-06	8.40522
INTS15	-1.10288	5.99937	-7.21301	5.16752e-08	1.59982e-06	8.40115
C21orf91	1.24231	6.10714	7.20097	5.33666e-08	1.64406e-06	8.36933
NFIL3	2.53329	5.26866	7.20063	5.3415e-08	1.64406e-06	8.36844
NCBP2AS2	-3.02791	5.53446	-7.19674	5.39738e-08	1.65645e-06	8.35816
PI4KB	-1.31534	6.13967	-7.19526	5.41881e-08	1.65822e-06	8.35424
PPP2R3B	-1.63612	4.08628	-7.19384	5.43946e-08	1.65974e-06	8.35048
RAB1B	-3.57196	7.25799	-7.19109	5.47971e-08	1.66722e-06	8.3432
ZNF557	-1.30739	3.80583	-7.18755	5.53175e-08	1.67823e-06	8.33386
SNRPG	0.913095	9.56372	7.18352	5.59182e-08	1.69161e-06	8.3232
SLC25A6	-4.08567	8.89888	-7.18169	5.61926e-08	1.69471e-06	8.31836
CA12	-4.24819	5.16933	-7.18071	5.63411e-08	1.69471e-06	8.31575
ANKRD29	1.84173	3.74364	7.17585	5.70793e-08	1.71206e-06	8.3029
SNX1	1.34502	8.33096	7.17368	5.74113e-08	1.71715e-06	8.29717
UNC50	1.8454	5.38943	7.16849	5.82155e-08	1.7363e-06	8.28342
PDE2A	2.88693	3.64722	7.16482	5.87903e-08	1.74852e-06	8.27372
UQCC3	-3.01752	6.30818	-7.16359	5.89855e-08	1.74941e-06	8.27045
PRELID1	-2.84358	8.1603	-7.15761	5.99371e-08	1.77267e-06	8.25464
ATP5MJ	-3.82663	8.71062	-7.14377	6.22034e-08	1.83329e-06	8.21797
CCDC34	1.78714	8.60401	7.14299	6.23334e-08	1.83329e-06	8.21591
SLC25A28	2.0268	5.30759	7.13154	6.42787e-08	1.87499e-06	8.18555
BPNT1	-2.45168	4.95274	-7.13152	6.42822e-08	1.87499e-06	8.1855
FGFR1OP2	-1.38316	6.17286	-7.13152	6.42823e-08	1.87499e-06	8.1855
ZC3H12C	1.78861	4.30852	7.11899	6.64804e-08	1.93158e-06	8.15229
RPS6KB2	-4.16854	6.56513	-7.11839	6.65873e-08	1.93158e-06	8.1507
DOCK1	1.62451	6.49634	7.11602	6.70125e-08	1.9386e-06	8.14441
EIF5A2	2.1572	4.4638	7.11274	6.76056e-08	1.95043e-06	8.13571
BRAT1	-1.87631	4.5463	-7.11149	6.78322e-08	1.95165e-06	8.1324
PSKH1	-2.99796	5.33795	-7.108	6.84726e-08	1.96474e-06	8.12312
DGCR8	1.37097	4.48397	7.10559	6.89166e-08	1.97213e-06	8.11674
MRM2	-3.02074	5.58475	-7.09486	7.09323e-08	2.02434e-06	8.08826
ATF2	1.99671	5.26474	7.09136	7.16028e-08	2.03799e-06	8.07896
HILPDA	-4.16105	6.34509	-7.08694	7.24593e-08	2.05683e-06	8.06722
MYCBP2	1.43938	7.56715	7.08216	7.33957e-08	2.07784e-06	8.05453
JPX	-1.92179	4.89323	-7.07655	7.45112e-08	2.10109e-06	8.03963
QSOX2	1.40685	5.40028	7.07519	7.47851e-08	2.10109e-06	8.03601
ITPR1	2.46645	4.41767	7.07505	7.4812e-08	2.10109e-06	8.03565
RPUSD1	-2.43762	4.97239	-7.07221	7.53861e-08	2.10653e-06	8.0281
CD320	-3.7173	6.2075	-7.07212	7.54039e-08	2.10653e-06	8.02787
OSTM1	2.41523	5.79933	7.06735	7.63788e-08	2.11704e-06	8.01518
HAUS3	2.08912	4.93998	7.06716	7.64168e-08	2.11704e-06	8.01469
SFXN2	-2.09961	4.4826	-7.067	7.64495e-08	2.11704e-06	8.01426
UBOX5	1.73222	4.16354	7.06637	7.65799e-08	2.11704e-06	8.01258
GPD1L	-2.71889	6.04427	-7.0627	7.73392e-08	2.1318e-06	8.00284
S100A16	-4.1132	8.77	-7.06185	7.75163e-08	2.1318e-06	8.00058
APH1A	-1.01262	11.1754	-7.05871	7.81743e-08	2.14432e-06	7.99223
MDH2	-2.19254	9.50393	-7.04811	8.04372e-08	2.2007e-06	7.96404
THEM6	-3.49887	5.93544	-7.04566	8.09695e-08	2.20355e-06	7.95752
TMEM205	-1.33858	7.8267	-7.0455	8.1004e-08	2.20355e-06	7.9571
STK17A	2.82082	8.4066	7.04421	8.12869e-08	2.20355e-06	7.95366
NUCKS1	-0.91404	12.476	-7.04381	8.13739e-08	2.20355e-06	7.9526
RTKN2	-1.12796	6.25218	-7.03428	8.34909e-08	2.25511e-06	7.92723
CUL1	1.4415	7.26547	7.03164	8.40859e-08	2.26075e-06	7.92022
FBXL18	-1.39278	3.83083	-7.03146	8.41271e-08	2.26075e-06	7.91973
ND6	-3.72592	5.50552	-7.02531	8.55319e-08	2.29232e-06	7.90337
INO80	1.00752	6.04379	7.02443	8.57348e-08	2.29232e-06	7.90103
DDIT3	2.33954	5.08255	7.01879	8.70484e-08	2.32158e-06	7.88601
ISG20L2	-3.87466	6.39421	-7.01667	8.75476e-08	2.32487e-06	7.88036
RANBP2	1.74895	7.39616	7.0164	8.76109e-08	2.32487e-06	7.87965
KIF1C	-2.65315	8.20776	-7.01465	8.80263e-08	2.33006e-06	7.87498
MAGEF1	-2.6358	5.37409	-7.01281	8.84642e-08	2.33581e-06	7.87008
DNAJC25	1.77761	5.24437	7.01139	8.88032e-08	2.33893e-06	7.8663
RPL14	-1.11888	9.30691	-7.00686	8.98951e-08	2.35847e-06	7.85423
LAPTM4B	-4.54569	6.84871	-7.0063	9.00305e-08	2.35847e-06	7.85274
ARPC4	-1.04098	9.91607	-7.00473	9.04138e-08	2.35847e-06	7.84854
EREG	3.83789	4.37355	7.00463	9.04364e-08	2.35847e-06	7.8483
LINC00467	-2.50661	5.04093	-7.00331	9.07603e-08	2.36111e-06	7.84476
ALDH6A1	-2.72704	6.00002	-7.00124	9.12674e-08	2.36392e-06	7.83926
VTI1B	-1.32683	7.6712	-7.00105	9.13149e-08	2.36392e-06	7.83875
CPT1A	-3.29006	7.34551	-6.99424	9.30089e-08	2.4019e-06	7.82059
KPNA6	-1.464	8.44549	-6.98662	9.49401e-08	2.43627e-06	7.80029
VPS37C	-1.9103	6.29307	-6.98534	9.5268e-08	2.43627e-06	7.79688
KCNQ5	2.90196	4.108	6.98452	9.548e-08	2.43627e-06	7.79469
PPHLN1	-2.25842	6.63308	-6.98451	9.54832e-08	2.43627e-06	7.79465
EIF5A	1.81197	10.0392	6.98315	9.58332e-08	2.43627e-06	7.79104
CREG1	-2.63687	5.14686	-6.98298	9.58772e-08	2.43627e-06	7.79059
MTRES1	2.0806	5.03594	6.9827	9.59508e-08	2.43627e-06	7.78983
NUDT1	-1.67062	6.636	-6.97669	9.75193e-08	2.46155e-06	7.77381
WDR70	2.46846	6.80242	6.9764	9.75974e-08	2.46155e-06	7.77302
HMGN1	-3.10388	8.18266	-6.97622	9.76436e-08	2.46155e-06	7.77255
EXOC6B	2.10232	5.77751	6.97068	9.91155e-08	2.49118e-06	7.75777
ARHGAP26	2.17715	4.58325	6.97003	9.92896e-08	2.49118e-06	7.75604
HMOX2	-1.47347	5.73302	-6.96778	9.98963e-08	2.50048e-06	7.75002
HDAC9	3.49523	5.14749	6.96619	1.00326e-07	2.50218e-06	7.74579
SNAI1	2.29213	3.24995	6.96542	1.00535e-07	2.50218e-06	7.74373
PIGM	-3.14611	5.5665	-6.96491	1.00673e-07	2.50218e-06	7.74237
NAV2	4.07398	6.04164	6.96237	1.01367e-07	2.51351e-06	7.73559
PNRC2	1.70307	6.66213	6.96072	1.01819e-07	2.51581e-06	7.73119
ETAA1	1.96729	4.27383	6.9603	1.01934e-07	2.51581e-06	7.73007
GMEB2	-3.1257	5.66449	-6.95848	1.02438e-07	2.52037e-06	7.72521
TTC3	-0.932437	7.8065	-6.95754	1.02698e-07	2.52037e-06	7.72271
SNHG17	-1.94945	4.37545	-6.95705	1.02834e-07	2.52037e-06	7.7214
ZNF721	-1.67701	4.27731	-6.95597	1.03135e-07	2.52193e-06	7.7185
DSCC1	1.74911	6.43892	6.95033	1.04718e-07	2.54754e-06	7.70346
CLIP2	3.86497	4.4991	6.95019	1.04759e-07	2.54754e-06	7.70308
PRKACB	3.71813	5.80167	6.94925	1.05023e-07	2.54754e-06	7.70058
CEP85	1.33066	5.08554	6.94883	1.05145e-07	2.54754e-06	7.69944
PLEKHJ1	-1.32912	6.49638	-6.94755	1.05507e-07	2.55049e-06	7.69604
TTC39C	2.34605	7.41704	6.93988	1.0772e-07	2.58746e-06	7.67554
LGR4	2.95965	6.41831	6.93985	1.07727e-07	2.58746e-06	7.67548
SLC36A1	-2.03711	4.67359	-6.93902	1.07971e-07	2.58746e-06	7.67324
PCBP1	1.53813	10.1078	6.93887	1.08015e-07	2.58746e-06	7.67284
SAMD9L	3.27048	3.99274	6.9352	1.0909e-07	2.60732e-06	7.66306
SETX	0.889454	7.11049	6.93246	1.09901e-07	2.6208e-06	7.65574
PIM2	-3.4689	6.01765	-6.92811	1.11203e-07	2.64392e-06	7.64411
PSMA3-AS1	-2.19333	4.7786	-6.92756	1.1137e-07	2.64392e-06	7.64262
TPI1	-4.13588	8.27288	-6.92228	1.12971e-07	2.67592e-06	7.62853
CNN2	-3.53143	6.41092	-6.92063	1.13479e-07	2.68027e-06	7.6241
LAMTOR5	-1.02896	7.77977	-6.92003	1.13661e-07	2.68027e-06	7.62251
APEH	-1.19559	7.73492	-6.91707	1.14577e-07	2.69587e-06	7.61459
COA4	-3.24706	5.82229	-6.91156	1.16296e-07	2.73026e-06	7.59987
KLHL8	-2.74639	5.48447	-6.90857	1.17241e-07	2.74162e-06	7.59188
FNDC3A	2.98537	5.11243	6.90839	1.17298e-07	2.74162e-06	7.5914
EEIG1	-2.86479	6.19537	-6.90661	1.17866e-07	2.74881e-06	7.58663
NIPAL1	-1.7207	3.92446	-6.90555	1.18205e-07	2.75066e-06	7.58379
PEX12	1.84495	3.79831	6.90384	1.18754e-07	2.75739e-06	7.57921
TXNL4A	-2.23922	7.64947	-6.90201	1.19344e-07	2.76503e-06	7.57432
EIF2AK1	-1.92021	8.35353	-6.90102	1.19664e-07	2.76595e-06	7.57168
MBNL1	1.58776	9.44711	6.90027	1.19907e-07	2.76595e-06	7.56967
EOGT	2.80167	5.08389	6.89701	1.2097e-07	2.7844e-06	7.56096
MRPL42	-1.12537	7.17796	-6.89447	1.21805e-07	2.79756e-06	7.55416
ATG12	-2.76125	6.02951	-6.89315	1.22242e-07	2.79991e-06	7.55062
RNASEH2B	2.22043	6.43611	6.89256	1.22436e-07	2.79991e-06	7.54905
TATDN2	-3.20325	5.88865	-6.8914	1.22825e-07	2.8012e-06	7.54592
DIS3L	2.33787	5.31311	6.8908	1.23022e-07	2.8012e-06	7.54434
KATNB1	1.65934	5.97206	6.88023	1.26599e-07	2.87645e-06	7.51603
CCDC85B	-2.93653	5.59557	-6.87819	1.273e-07	2.88619e-06	7.51058
ERGIC1	-3.6443	8.52768	-6.87346	1.28941e-07	2.91716e-06	7.49792
RDH10	1.97743	4.35205	6.87023	1.30077e-07	2.93657e-06	7.48926
MACROH2A1	-1.12628	9.31937	-6.86734	1.31099e-07	2.95335e-06	7.48153
QKI	1.37409	8.70141	6.8653	1.31827e-07	2.96344e-06	7.47606
PPP5C	1.95294	5.962	6.86189	1.33053e-07	2.9827e-06	7.46691
PIGK	1.35401	6.02729	6.86135	1.33247e-07	2.9827e-06	7.46548
CLASP1	1.34165	5.8494	6.85631	1.35083e-07	3.01742e-06	7.45196
CYCS	-1.36963	9.10476	-6.85457	1.35722e-07	3.0253e-06	7.4473
SNX9	1.00605	6.28	6.851	1.37043e-07	3.04835e-06	7.43773
TUT7	1.45562	6.33981	6.8477	1.38275e-07	3.06929e-06	7.42889
FBN1	3.80577	5.41339	6.84299	1.40054e-07	3.10008e-06	7.41627
ATP2C1	1.65801	7.95545	6.84225	1.40335e-07	3.10008e-06	7.41429
TULP3	-2.67988	5.30171	-6.84171	1.4054e-07	3.10008e-06	7.41284
TSR2	-1.92436	6.73132	-6.83969	1.41315e-07	3.11068e-06	7.40741
IPO4	-2.99504	5.4396	-6.83871	1.41689e-07	3.11245e-06	7.4048
ADAR	-1.76063	7.75647	-6.83295	1.43923e-07	3.15499e-06	7.38935
KLHL2	3.29255	4.86282	6.82858	1.4564e-07	3.18603e-06	7.37763
COQ4	-2.78655	5.45131	-6.82763	1.46016e-07	3.18767e-06	7.37509
ANKRD28	1.89066	7.84586	6.82325	1.47763e-07	3.21916e-06	7.36334
UFL1	1.24519	6.34717	6.82192	1.483e-07	3.22424e-06	7.35976
CPD	2.34757	8.31967	6.81935	1.49338e-07	3.24014e-06	7.35287
EMD	-4.62769	7.07399	-6.81246	1.5216e-07	3.28815e-06	7.33438
CHCHD1	-1.33834	7.50604	-6.8118	1.52432e-07	3.28815e-06	7.33261
PDE4D	2.17643	4.51574	6.81168	1.52482e-07	3.28815e-06	7.33229
NMT1	1.66883	9.39541	6.808	1.54015e-07	3.31446e-06	7.32241
CIZ1	-3.28593	6.09462	-6.80658	1.54609e-07	3.3205e-06	7.31861
ITSN2	1.87451	6.85448	6.80471	1.55398e-07	3.33068e-06	7.31358
FAM20B	-1.39719	7.36277	-6.80018	1.57324e-07	3.35858e-06	7.30142
PSMD4	-2.43357	9.0964	-6.80016	1.57334e-07	3.35858e-06	7.30135
ZNF319	1.85656	3.57111	6.79757	1.58446e-07	3.36997e-06	7.2944
WARS2	-1.55228	4.12591	-6.79743	1.58504e-07	3.36997e-06	7.29403
ZFP90	1.96849	4.58188	6.79058	1.61483e-07	3.42024e-06	7.27564
DDX24	-1.32709	8.20709	-6.79051	1.61515e-07	3.42024e-06	7.27545
WWC3	-2.25019	6.47405	-6.7895	1.61962e-07	3.42286e-06	7.27272
COG8	-2.07943	4.81132	-6.784	1.644e-07	3.46746e-06	7.25796
ZDHHC12	-2.72192	5.45153	-6.78268	1.64991e-07	3.47241e-06	7.25442
ZNF444	-2.58139	4.98391	-6.78202	1.65291e-07	3.47241e-06	7.25263
ADRB2	4.92389	5.82515	6.77614	1.67957e-07	3.52144e-06	7.23682
CSNK1D	1.12524	7.80808	6.7721	1.69813e-07	3.55332e-06	7.22597
MLLT6	1.17149	6.04625	6.76739	1.72002e-07	3.59202e-06	7.21332
SLC25A22	2.65282	5.64439	6.76466	1.73286e-07	3.60535e-06	7.20597
DLG4	2.87199	4.8782	6.76458	1.73321e-07	3.60535e-06	7.20577
WDR11	1.52584	4.7145	6.76216	1.74466e-07	3.62206e-06	7.19927
TJP1	1.58616	6.5761	6.76106	1.74991e-07	3.62584e-06	7.1963
NEMF	1.62586	7.78492	6.75536	1.77728e-07	3.67536e-06	7.18097
ZNF562	-1.94532	4.71268	-6.75243	1.79153e-07	3.6976e-06	7.17309
SS18L2	-2.60948	5.27296	-6.75153	1.79591e-07	3.69944e-06	7.17067
CLTB	-1.84412	8.38359	-6.74898	1.80845e-07	3.71804e-06	7.1638
NGEF	3.8773	5.16915	6.74248	1.84074e-07	3.77709e-06	7.14632
GPR153	1.9132	4.23158	6.74005	1.85295e-07	3.79479e-06	7.13979
RSL1D1	-1.38312	8.20757	-6.73492	1.87904e-07	3.83863e-06	7.12598
PQBP1	-1.25562	6.59752	-6.73442	1.88161e-07	3.83863e-06	7.12463
TTC32	3.0536	5.13926	6.73027	1.90303e-07	3.86934e-06	7.11345
SGK1	2.7638	3.78655	6.73009	1.90397e-07	3.86934e-06	7.11297
TANC1	1.29218	4.45218	6.72828	1.91339e-07	3.88103e-06	7.10809
LSM10	-2.4838	5.24805	-6.72247	1.94391e-07	3.92994e-06	7.09246
GFOD2	-1.5934	4.15999	-6.72228	1.94492e-07	3.92994e-06	7.09195
SRSF4	0.855665	8.16482	6.71955	1.95947e-07	3.95179e-06	7.08459
GCLC	1.92405	6.42864	6.71469	1.98561e-07	3.9969e-06	7.0715
BRF1	-2.03822	5.03197	-6.71117	2.00477e-07	4.02606e-06	7.06202
RNGTT	1.82433	6.6726	6.71063	2.00771e-07	4.02606e-06	7.06057
LAMC2	3.39866	5.69169	6.70874	2.01808e-07	4.03922e-06	7.05548
RPS24	-2.02056	12.176	-6.70781	2.02322e-07	4.04186e-06	7.05297
ARFGAP3	1.81454	6.00186	6.70521	2.03763e-07	4.06299e-06	7.04596
NDUFV3	-1.15143	7.29479	-6.70403	2.04417e-07	4.06836e-06	7.0428
ELF4	-2.51956	5.4298	-6.6997	2.06847e-07	4.109e-06	7.03113
RPS25	-1.74608	9.82461	-6.69766	2.08002e-07	4.1242e-06	7.02563
PITPNC1	-2.28802	4.55991	-6.6942	2.09972e-07	4.15549e-06	7.01632
ATP5MG	-1.01738	11.5265	-6.69302	2.10652e-07	4.15585e-06	7.01312
ZNF316	-1.74458	5.89078	-6.69281	2.10775e-07	4.15585e-06	7.01255
PROSER2	-2.81057	5.36527	-6.69151	2.11524e-07	4.15912e-06	7.00904
CNP	1.49192	8.41318	6.69116	2.11727e-07	4.15912e-06	7.0081
PTS	-2.12572	4.82166	-6.68811	2.13494e-07	4.18607e-06	6.99989
PPP3R1	1.25111	9.23598	6.68614	2.14646e-07	4.20088e-06	6.99457
FBXO45	-1.51357	6.7032	-6.6829	2.16552e-07	4.23035e-06	6.98584
NFKB2	1.51816	3.97669	6.6811	2.1762e-07	4.2434e-06	6.98098
GID4	2.85185	6.30849	6.67931	2.18684e-07	4.25631e-06	6.97617
KIF16B	1.74216	4.75091	6.67601	2.20668e-07	4.28703e-06	6.96725
VTI1A	1.53688	5.24176	6.67216	2.22996e-07	4.32432e-06	6.95689
JRKL	2.43824	4.32486	6.67058	2.23963e-07	4.3311e-06	6.95261
TIPRL	-1.23072	7.66996	-6.67025	2.24164e-07	4.3311e-06	6.95173
RPS4X	-2.76719	11.2185	-6.66794	2.25581e-07	4.35055e-06	6.9455
FEM1A	-2.39448	4.87717	-6.66566	2.26994e-07	4.36984e-06	6.93934
FBXO30	1.31775	4.69672	6.65935	2.30939e-07	4.43772e-06	6.92232
MASTL	-1.72958	5.13527	-6.65762	2.32032e-07	4.45064e-06	6.91766
TUBA4A	3.91829	8.65698	6.65623	2.32917e-07	4.45953e-06	6.9139
MFSD14B	1.58363	7.00659	6.65297	2.35003e-07	4.49137e-06	6.90509
TBX1	1.59961	2.86425	6.65074	2.3644e-07	4.51069e-06	6.89907
SLC25A19	-1.98249	4.23215	-6.64886	2.37659e-07	4.52577e-06	6.894
IMPDH1	-2.90511	5.37529	-6.64558	2.39797e-07	4.55829e-06	6.88515
SNAPC2	-3.14722	5.72352	-6.64301	2.41489e-07	4.57956e-06	6.87821
GGNBP2	1.23901	9.15506	6.64207	2.42109e-07	4.57956e-06	6.87568
SEC13	-1.29042	8.85321	-6.64191	2.42213e-07	4.57956e-06	6.87525
RBMS1	2.88922	7.81011	6.6412	2.42682e-07	4.58025e-06	6.87334
PPIL3	1.18605	4.04765	6.63792	2.4487e-07	4.61332e-06	6.86448
EXOSC6	-3.70163	6.27981	-6.6371	2.45422e-07	4.61549e-06	6.86226
SLC25A29	-3.01395	5.54958	-6.63333	2.47962e-07	4.655e-06	6.85209
APLF	2.35642	3.54651	6.63255	2.48495e-07	4.65676e-06	6.84997
TXNIP	-4.18814	7.79231	-6.62715	2.52192e-07	4.71769e-06	6.83538
ARL13B	1.4554	6.15567	6.62509	2.53615e-07	4.73594e-06	6.82983
POGLUT1	1.69575	5.24019	6.62278	2.55228e-07	4.75214e-06	6.82357
RPS21	-1.82648	12.6362	-6.62223	2.55607e-07	4.75214e-06	6.8221
ZNF587	-1.36428	3.91784	-6.62152	2.56106e-07	4.75214e-06	6.82018
HIGD2A	-3.36954	7.06431	-6.62128	2.56278e-07	4.75214e-06	6.81951
PPT1	-2.09603	9.7956	-6.62037	2.56912e-07	4.75556e-06	6.81707
RAB8B	2.29551	5.34953	6.61905	2.57844e-07	4.76449e-06	6.8135
PNPO	-2.09194	5.94491	-6.61581	2.60141e-07	4.79856e-06	6.80474
PTPN3	1.25739	4.3248	6.61428	2.61233e-07	4.81007e-06	6.8006
CACFD1	-2.89639	5.44675	-6.61366	2.61673e-07	4.81007e-06	6.79894
SCAMP4	-2.97193	5.62806	-6.61296	2.6218e-07	4.81103e-06	6.79703
RNPEP	-4.24309	6.81243	-6.61143	2.63275e-07	4.82276e-06	6.79291
SGPL1	-3.17824	5.6722	-6.60954	2.64643e-07	4.83944e-06	6.7878
DCLRE1A	1.70592	3.81003	6.60888	2.65124e-07	4.83988e-06	6.786
SACS	3.07981	6.14345	6.60557	2.67532e-07	4.87544e-06	6.77707
CNEP1R1	2.31832	3.675	6.60491	2.68019e-07	4.87592e-06	6.77528
H2AX	-2.54249	8.4561	-6.60355	2.69018e-07	4.88569e-06	6.77161
MADD	0.97308	6.62585	6.59919	2.72246e-07	4.93586e-06	6.75983
PPA2	-2.85266	6.53295	-6.59852	2.72748e-07	4.93636e-06	6.75801
MTPAP	-1.84338	5.47623	-6.59783	2.73265e-07	4.93636e-06	6.75614
PAPOLG	2.46219	5.20962	6.59729	2.73672e-07	4.93636e-06	6.75467
TPCN2	-1.77297	4.26292	-6.59659	2.74191e-07	4.93731e-06	6.7528
C1orf52	2.24884	6.14282	6.59545	2.75049e-07	4.94434e-06	6.74971
RTL8A	-4.46111	6.96512	-6.59091	2.78493e-07	4.99777e-06	6.73743
TLE1	1.41404	7.79886	6.5894	2.79644e-07	5.00736e-06	6.73335
DANCR	-3.08918	5.60106	-6.58809	2.80652e-07	5.00736e-06	6.7298
DGAT2	-1.55088	4.38862	-6.58668	2.81738e-07	5.00736e-06	6.72599
BPHL	-1.72246	4.38377	-6.58618	2.82121e-07	5.00736e-06	6.72464
NOP16	-2.05697	7.04252	-6.586	2.82265e-07	5.00736e-06	6.72414
NDUFC1	-4.25132	6.74014	-6.58596	2.82294e-07	5.00736e-06	6.72404
SOS2	1.67819	6.95124	6.5859	2.82338e-07	5.00736e-06	6.72389
SCPEP1	1.72329	4.93595	6.58375	2.84006e-07	5.02195e-06	6.71807
RABIF	-2.08478	5.57947	-6.58325	2.84402e-07	5.02195e-06	6.7167
SPHK2	2.324	5.37669	6.58261	2.84896e-07	5.02195e-06	6.71498
UGP2	1.30227	7.14707	6.5824	2.85058e-07	5.02195e-06	6.71442
PRDM5	2.40899	3.97205	6.58137	2.85865e-07	5.02689e-06	6.71163
TIMM8A	-1.92052	4.88214	-6.58083	2.86287e-07	5.02689e-06	6.71017
DNAJC14	3.03959	5.3951	6.58004	2.86914e-07	5.02954e-06	6.70801
XIAP	-1.51602	6.6798	-6.57133	2.93842e-07	5.14248e-06	6.68445
GAPDH	-4.86736	11.1023	-6.56712	2.97253e-07	5.19359e-06	6.67305
CXXC1	-1.09282	6.36629	-6.56585	2.9829e-07	5.19715e-06	6.66962
COL17A1	3.133	4.41733	6.56567	2.98439e-07	5.19715e-06	6.66912
SMC6	2.88531	7.98015	6.56313	3.00519e-07	5.22479e-06	6.66227
RPP14	-1.99723	4.63599	-6.56127	3.02055e-07	5.24288e-06	6.65723
SH3RF3	2.8461	3.68049	6.55945	3.03567e-07	5.25781e-06	6.6523
POLD1	0.911491	6.23475	6.55904	3.03908e-07	5.25781e-06	6.65119
KRT10	0.820518	9.25705	6.55632	3.06183e-07	5.28852e-06	6.64383
CFAP36	1.13656	5.58726	6.55522	3.07107e-07	5.29584e-06	6.64085
PDCD2L	2.07489	4.54476	6.55181	3.09992e-07	5.33633e-06	6.63162
THOC1	1.95787	5.58936	6.55073	3.10913e-07	5.33633e-06	6.62869
BMP1	2.3529	4.64885	6.55037	3.11224e-07	5.33633e-06	6.6277
ZCCHC3	1.0585	6.46971	6.55008	3.11471e-07	5.33633e-06	6.62692
RNF115	-1.31162	7.00997	-6.54262	3.17911e-07	5.42945e-06	6.60672
ANKRD12	1.01503	7.54991	6.54259	3.17932e-07	5.42945e-06	6.60665
ICE2	1.21452	5.11748	6.54109	3.1925e-07	5.43114e-06	6.60257
APP	1.42715	9.80019	6.54105	3.19278e-07	5.43114e-06	6.60248
MRPL11	-2.48519	7.30414	-6.54072	3.19569e-07	5.43114e-06	6.60158
NABP1	2.32181	4.74302	6.53503	3.24596e-07	5.49543e-06	6.58617
REEP4	-2.4313	7.33414	-6.53497	3.24649e-07	5.49543e-06	6.58601
LRP4	2.16974	3.25675	6.53468	3.2491e-07	5.49543e-06	6.58522
PELI1	3.12907	4.59739	6.53037	3.2878e-07	5.55204e-06	6.57352
CERS2	-2.12307	8.32322	-6.52883	3.30166e-07	5.56656e-06	6.56937
CIT	2.00945	6.33857	6.52491	3.33742e-07	5.61328e-06	6.55873
ZNF672	-2.14297	4.61459	-6.52463	3.33998e-07	5.61328e-06	6.55798
CTSF	-2.93667	3.9337	-6.52333	3.3519e-07	5.6244e-06	6.55446
FRA10AC1	1.74367	6.61735	6.51757	3.4053e-07	5.70495e-06	6.53885
STOX2	4.52143	4.59128	6.5123	3.45497e-07	5.77902e-06	6.52456
COQ10A	1.63786	3.99327	6.51019	3.47503e-07	5.8034e-06	6.51884
RAB3IL1	1.67904	3.62051	6.50608	3.5145e-07	5.86009e-06	6.50769
PSMG3	-4.19923	6.76016	-6.50508	3.52414e-07	5.86692e-06	6.50498
STRN	1.31838	6.90781	6.50381	3.53652e-07	5.87815e-06	6.50152
SLC39A10	1.82824	6.98294	6.50317	3.54274e-07	5.87815e-06	6.49979
DSTYK	-1.48882	6.58977	-6.50267	3.54754e-07	5.87815e-06	6.49845
TMED3	-3.5491	6.73781	-6.50153	3.55868e-07	5.88629e-06	6.49535
SDHAF3	4.06317	4.33281	6.50103	3.56357e-07	5.88629e-06	6.494
B3GLCT	1.55948	5.49501	6.49878	3.58574e-07	5.91367e-06	6.48788
AEN	-3.21669	5.08404	-6.49706	3.60268e-07	5.93238e-06	6.48322
CLPP	-3.36155	7.16695	-6.49218	3.6513e-07	6.0031e-06	6.46999
FGD5-AS1	-3.82852	6.43904	-6.49059	3.66733e-07	6.01077e-06	6.46567
AKT1	-3.18305	7.07079	-6.49028	3.67046e-07	6.01077e-06	6.46482
RPS27	-4.09107	8.73665	-6.49003	3.673e-07	6.01077e-06	6.46414
PSTK	1.60952	3.53251	6.48564	3.71752e-07	6.06019e-06	6.45224
PANK3	-1.96115	7.03448	-6.48553	3.71863e-07	6.06019e-06	6.45195
PSMB9	3.67821	5.66399	6.48508	3.72323e-07	6.06019e-06	6.45073
ORC3	1.39601	4.28072	6.48478	3.72635e-07	6.06019e-06	6.4499
SHISA5	-2.73316	7.98001	-6.48425	3.73181e-07	6.06019e-06	6.44846
BECN1	1.38939	8.39898	6.48228	3.75208e-07	6.08152e-06	6.44311
C6orf226	-2.65976	5.11468	-6.48185	3.75643e-07	6.08152e-06	6.44196
GIT1	-1.3653	7.72302	-6.48103	3.76497e-07	6.08603e-06	6.43972
GOLGA2	-1.96893	8.0859	-6.47924	3.78347e-07	6.10662e-06	6.43488
PANX2	2.37366	4.44204	6.47662	3.81088e-07	6.13705e-06	6.42776
POLG	2.70306	5.58213	6.47633	3.81392e-07	6.13705e-06	6.42697
ATP5PB	-1.04636	8.31811	-6.47447	3.83349e-07	6.15918e-06	6.42192
NPRL3	-1.92291	4.62566	-6.47347	3.84405e-07	6.1668e-06	6.4192
VPS51	-0.979511	6.8361	-6.47135	3.86649e-07	6.18452e-06	6.41345
NDUFS5	-1.44737	9.17405	-6.47132	3.86679e-07	6.18452e-06	6.41338
KLHDC2	3.01505	8.10717	6.47023	3.87838e-07	6.19069e-06	6.41042
TGIF1	1.77272	5.5376	6.46986	3.88234e-07	6.19069e-06	6.40942
ABHD3	1.93786	4.12415	6.46866	3.8952e-07	6.20185e-06	6.40615
COPS9	-2.70339	7.66346	-6.46658	3.91754e-07	6.22312e-06	6.40051
MARCKSL1	-3.06535	6.27103	-6.46632	3.92031e-07	6.22312e-06	6.39981
EIF4E2	1.41178	8.70938	6.46483	3.93641e-07	6.23933e-06	6.39576
TCF7L2	1.63782	7.45373	6.463	3.95627e-07	6.26143e-06	6.39079
ADM	3.59407	6.05821	6.46158	3.97184e-07	6.2767e-06	6.38692
MCL1	-2.09697	9.5877	-6.45919	3.99801e-07	6.29925e-06	6.38043
ADAMTSL4-AS1	-2.09697	9.5877	-6.45919	3.99801e-07	6.29925e-06	6.38043
TRMT61A	-2.21223	4.58303	-6.45683	4.02408e-07	6.3309e-06	6.37402
SGSH	-2.33197	5.07049	-6.45437	4.05136e-07	6.36437e-06	6.36735
TDRD7	2.08948	5.89091	6.45368	4.05909e-07	6.36599e-06	6.36547
CLNS1A	-2.42001	7.65144	-6.4532	4.06442e-07	6.36599e-06	6.36417
RAB3D	-3.81152	5.16437	-6.45086	4.09069e-07	6.39767e-06	6.35781
NDUFB1	-1.41081	8.67156	-6.44955	4.10544e-07	6.41127e-06	6.35426
AGAP3	1.19558	8.39003	6.44708	4.13346e-07	6.44552e-06	6.34754
ZNF271P	-2.53379	5.28821	-6.4408	4.20554e-07	6.53378e-06	6.33047
LUZP1	2.94042	6.80343	6.44052	4.20879e-07	6.53378e-06	6.32971
FAM161A	1.99132	5.15828	6.44039	4.21024e-07	6.53378e-06	6.32937
ECM1	2.57386	4.02531	6.43933	4.22256e-07	6.53378e-06	6.32649
TRMT13	2.99091	4.60004	6.43901	4.22627e-07	6.53378e-06	6.32562
RAB11FIP2	2.52237	5.52488	6.43894	4.22709e-07	6.53378e-06	6.32543
PMP22	2.65619	7.56329	6.43311	4.29546e-07	6.62978e-06	6.30959
CORO1B	-2.75208	7.79093	-6.43169	4.31228e-07	6.63731e-06	6.30573
ARPC2	1.57589	10.5279	6.43164	4.31287e-07	6.63731e-06	6.3056
NOMO1	-2.32658	5.00267	-6.43106	4.31981e-07	6.63833e-06	6.30401
FBXO11	1.91248	7.16931	6.42752	4.3621e-07	6.69362e-06	6.29439
SHMT2	0.720124	8.95444	6.42618	4.37829e-07	6.69953e-06	6.29074
DKK3	3.20506	3.24869	6.42544	4.38724e-07	6.69953e-06	6.28872
AGPAT4	2.0363	3.61862	6.42543	4.3873e-07	6.69953e-06	6.28871
DOCK11	2.00485	3.52129	6.4251	4.39127e-07	6.69953e-06	6.28781
SLC2A4RG	-4.23169	7.63716	-6.42278	4.41949e-07	6.73289e-06	6.28149
TMEM216	1.9164	4.68746	6.42191	4.43e-07	6.7392e-06	6.27915
MBNL2	2.62391	5.19468	6.4183	4.47433e-07	6.79687e-06	6.26932
PTAR1	1.48283	5.2586	6.41664	4.49487e-07	6.81829e-06	6.2648
TBCA	-2.3143	9.90725	-6.41464	4.51967e-07	6.8461e-06	6.25936
C8orf82	-2.92743	6.2611	-6.41228	4.54913e-07	6.88088e-06	6.25295
SIL1	-1.31509	6.57125	-6.41057	4.57062e-07	6.90103e-06	6.2483
MGAT2	3.1061	6.05313	6.41018	4.57548e-07	6.90103e-06	6.24725
TRAF4	-3.04084	5.56141	-6.40934	4.58614e-07	6.90241e-06	6.24495
ATG4C	2.80449	5.00297	6.40908	4.58944e-07	6.90241e-06	6.24424
ERAP1	1.79796	4.86707	6.40815	4.60125e-07	6.91035e-06	6.24171
TRIM2	3.00278	4.80066	6.40509	4.64011e-07	6.95885e-06	6.2334
DYNC1LI2	1.13382	8.2923	6.40317	4.66472e-07	6.98587e-06	6.22818
FDPS	-1.74099	8.18589	-6.40204	4.67933e-07	6.99785e-06	6.2251
WDHD1	0.996393	6.42248	6.40151	4.68621e-07	6.99826e-06	6.22364
HACE1	2.16339	3.82662	6.39835	4.72709e-07	7.04936e-06	6.21507
HEBP1	-3.06825	6.09775	-6.3969	4.74605e-07	7.06096e-06	6.21112
SDHC	-2.17006	7.58593	-6.39674	4.74821e-07	7.06096e-06	6.21067
BRK1	-0.922899	9.14398	-6.39511	4.76958e-07	7.07923e-06	6.20624
IDS	-2.36791	6.77876	-6.39478	4.77386e-07	7.07923e-06	6.20535
MOGS	1.10533	6.73202	6.39361	4.78934e-07	7.09224e-06	6.20216
EED	2.18816	7.7026	6.39223	4.8076e-07	7.10007e-06	6.1984
CYBRD1	2.89491	4.68701	6.39219	4.80804e-07	7.10007e-06	6.19831
RAP1GAP2	1.73522	3.87235	6.39115	4.82193e-07	7.10452e-06	6.19546
FGF5	3.20143	3.93936	6.3905	4.83053e-07	7.10452e-06	6.19371
RPL23	1.42518	12.1324	6.39045	4.83118e-07	7.10452e-06	6.19357
PRDM11	1.95999	4.07355	6.38814	4.86211e-07	7.14009e-06	6.18727
SKP1	-1.39534	9.12287	-6.38644	4.88489e-07	7.1636e-06	6.18266
SUCO	-1.47086	7.67903	-6.38568	4.8952e-07	7.1688e-06	6.18058
EMB	-1.97496	4.03918	-6.38478	4.90736e-07	7.17667e-06	6.17813
MGA	1.47988	6.26002	6.38248	4.93856e-07	7.21233e-06	6.17187
NEURL1B	-2.08906	6.80279	-6.3818	4.94789e-07	7.21601e-06	6.17001
NDUFAB1	-1.91695	8.89699	-6.37994	4.97328e-07	7.24307e-06	6.16496
OAZ1	1.29847	12.4786	6.37886	4.98805e-07	7.2546e-06	6.16203
INPPL1	-2.50045	7.08796	-6.37399	5.05561e-07	7.34276e-06	6.14875
SGMS1	-1.72879	4.42292	-6.37241	5.07763e-07	7.36466e-06	6.14446
BAG2	3.27527	5.49784	6.37148	5.09065e-07	7.37344e-06	6.14193
ASB7	1.70086	4.46754	6.36459	5.18834e-07	7.50467e-06	6.12317
SEMA3D	3.8153	4.1469	6.36329	5.20709e-07	7.52151e-06	6.11961
FAM174B	-2.65279	4.37415	-6.36207	5.22463e-07	7.53656e-06	6.11629
ANKRD44	2.97352	3.71264	6.35475	5.33127e-07	7.67993e-06	6.09635
CBFB	1.0943	7.30693	6.3538	5.34514e-07	7.68e-06	6.09379
MAT2A	2.80933	6.5071	6.35376	5.34582e-07	7.68e-06	6.09366
CKAP2L	2.26749	6.96284	6.35069	5.39129e-07	7.73482e-06	6.0853
AGPAT3	-3.17666	6.09614	-6.3454	5.47052e-07	7.83788e-06	6.0709
HES6	-2.46938	4.72799	-6.34483	5.47923e-07	7.83974e-06	6.06933
PGK1	-1.12533	9.36272	-6.34224	5.51853e-07	7.88531e-06	6.06228
H3-3B	1.37441	12.348	6.34146	5.53038e-07	7.8916e-06	6.06016
CYB5A	-3.68055	6.31509	-6.33817	5.58082e-07	7.95286e-06	6.0512
DYNC2I2	-2.55777	7.78675	-6.3363	5.60979e-07	7.9834e-06	6.04609
PRDM4	1.88428	6.79691	6.33502	5.62958e-07	8.0008e-06	6.04262
CD302	1.6957	3.47479	6.3334	5.65485e-07	8.02594e-06	6.0382
CKB	-2.57425	6.3884	-6.32933	5.71882e-07	8.10587e-06	6.02709
PRICKLE1	3.71213	4.66947	6.32479	5.79089e-07	8.19705e-06	6.01473
DAD1	-1.51693	7.43173	-6.32312	5.81772e-07	8.22403e-06	6.01017
CDK19	1.90785	6.96783	6.32148	5.84417e-07	8.24966e-06	6.00569
ASF1A	2.04963	6.18954	6.32103	5.85143e-07	8.24966e-06	6.00447
TSPYL1	-2.45814	5.89977	-6.31936	5.87855e-07	8.27687e-06	5.99991
TSC22D3	-2.32283	7.5519	-6.3179	5.90218e-07	8.29017e-06	5.99595
MRPS16	-1.05014	8.08552	-6.31755	5.90802e-07	8.29017e-06	5.99497
SELENOW	-4.6345	7.99575	-6.31733	5.91148e-07	8.29017e-06	5.99439
BTF3	-0.740372	10.0469	-6.31585	5.93571e-07	8.31314e-06	5.99035
TBC1D20	1.29747	6.23472	6.31443	5.95911e-07	8.32573e-06	5.98647
TGIF2	-1.75891	6.22635	-6.31435	5.96043e-07	8.32573e-06	5.98625
STEAP1	3.22553	4.20763	6.31169	6.00439e-07	8.36187e-06	5.979
TIMM8B	-1.06566	7.61229	-6.31158	6.00631e-07	8.36187e-06	5.97869
ABHD2	1.37557	8.64019	6.31135	6.01e-07	8.36187e-06	5.97808
IGF2BP3	4.1646	5.66872	6.31055	6.02338e-07	8.36229e-06	5.97589
HADH	-2.74408	5.90872	-6.31024	6.02859e-07	8.36229e-06	5.97503
H1-10	-2.20029	9.84304	-6.30991	6.03399e-07	8.36229e-06	5.97415
RPL12	-2.44571	9.79591	-6.30827	6.06135e-07	8.38923e-06	5.96968
WDR89	-1.66297	4.95674	-6.30588	6.10165e-07	8.43398e-06	5.96314
LIN7B	1.4406	3.8885	6.30444	6.12601e-07	8.45661e-06	5.95921
NDUFA7	-3.31497	5.95138	-6.30157	6.17477e-07	8.50433e-06	5.95139
EHD3	1.57044	3.49153	6.30146	6.17664e-07	8.50433e-06	5.95109
FAHD1	-3.245	5.87665	-6.3006	6.19135e-07	8.50808e-06	5.94874
CCDC28B	2.3691	5.56685	6.30036	6.19544e-07	8.50808e-06	5.94809
TARS2	-2.2816	5.14945	-6.29945	6.21097e-07	8.51837e-06	5.94562
RFX7	2.01904	5.66423	6.29676	6.2574e-07	8.57094e-06	5.93827
UBL5	-2.49665	8.62238	-6.29575	6.27495e-07	8.58387e-06	5.93551
BEX3	-4.71747	7.3053	-6.29464	6.29411e-07	8.59897e-06	5.9325
GLUL	-2.01632	7.01453	-6.29392	6.30679e-07	8.60519e-06	5.93051
ZPR1	-2.18463	4.93699	-6.29095	6.35879e-07	8.65531e-06	5.92241
MEIS2	2.72432	4.95888	6.29088	6.35987e-07	8.65531e-06	5.92224
JPT1	-1.45534	9.35636	-6.28794	6.4119e-07	8.71492e-06	5.9142
UQCRC1	1.47785	8.56369	6.28523	6.46011e-07	8.75164e-06	5.90681
SCNM1	-1.32511	6.11955	-6.28503	6.46371e-07	8.75164e-06	5.90626
TNFAIP8L2-SCNM1	-1.32511	6.11955	-6.28503	6.46371e-07	8.75164e-06	5.90626
DIABLO	-1.622	4.41249	-6.28394	6.48318e-07	8.76678e-06	5.90329
NFE2L2	1.11667	7.84116	6.28187	6.52036e-07	8.80581e-06	5.89765
TPGS2	-1.97851	7.06035	-6.27734	6.60258e-07	8.90549e-06	5.88528
EIF3B	-1.44538	8.59865	-6.27637	6.6203e-07	8.91096e-06	5.88264
RPL39	-6.44003	9.07722	-6.27587	6.62949e-07	8.91096e-06	5.88127
TGFBR3	2.25117	5.30247	6.27574	6.63188e-07	8.91096e-06	5.88091
ESCO1	1.97627	5.73053	6.27473	6.65045e-07	8.92458e-06	5.87815
EIF3F	1.19884	7.14356	6.27252	6.69117e-07	8.95679e-06	5.87213
COPA	-2.26121	7.36412	-6.27251	6.69137e-07	8.95679e-06	5.8721
PSMD3	1.91976	11.4495	6.27036	6.73131e-07	8.99888e-06	5.86623
UQCC1	1.96599	6.69129	6.26535	6.82542e-07	9.11318e-06	5.85253
MVK	-2.18666	6.49214	-6.26443	6.84277e-07	9.12283e-06	5.85002
CEP295	1.58091	5.50962	6.26405	6.84988e-07	9.12283e-06	5.849
RYK	2.19892	7.17298	6.26351	6.86011e-07	9.12498e-06	5.84752
FPGS	-3.68296	6.34966	-6.26024	6.92246e-07	9.19637e-06	5.8386
MRPL36	-2.08746	4.86942	-6.25877	6.9508e-07	9.21621e-06	5.83456
NGDN	-1.10777	7.13386	-6.25856	6.95481e-07	9.21621e-06	5.834
SLX9	-2.90174	5.66327	-6.25761	6.97309e-07	9.22889e-06	5.8314
CYRIB	2.2298	10.248	6.25455	7.03236e-07	9.29571e-06	5.82305
SCAP	-1.80146	7.60475	-6.2539	7.04513e-07	9.30097e-06	5.82126
MRAS	2.27082	3.78396	6.25048	7.11212e-07	9.37772e-06	5.81193
S100PBP	1.2622	6.08744	6.24796	7.1619e-07	9.42296e-06	5.80504
SSR2	-3.97185	7.16049	-6.24784	7.16423e-07	9.42296e-06	5.80472
XRN2	1.03986	8.5167	6.24413	7.23829e-07	9.50856e-06	5.79457
TRIB2	3.73381	7.0464	6.24293	7.26235e-07	9.52835e-06	5.7913
NINJ1	-3.01917	5.3909	-6.24202	7.28064e-07	9.54052e-06	5.78882
UBE2A	-0.823625	7.85845	-6.24098	7.30161e-07	9.55618e-06	5.78598
GUK1	-3.58844	7.4094	-6.23846	7.35288e-07	9.61139e-06	5.77908
TNRC6B	1.40988	7.88976	6.23791	7.36401e-07	9.61407e-06	5.77758
TSG101	1.05819	8.02838	6.23541	7.41522e-07	9.66104e-06	5.77074
ISCA2	-1.99993	5.30777	-6.23526	7.41823e-07	9.66104e-06	5.77034
PTEN	-3.25206	5.96024	-6.23411	7.442e-07	9.66918e-06	5.76719
YME1L1	-1.65026	7.90805	-6.23407	7.44275e-07	9.66918e-06	5.76709
SRSF7	2.08915	9.47954	6.23302	7.46432e-07	9.68532e-06	5.76423
TGFBR2	3.93293	5.5697	6.23133	7.49935e-07	9.71886e-06	5.75961
MORF4L1	1.2481	11.6025	6.2267	7.5962e-07	9.82675e-06	5.74695
AK6	-1.67398	6.07685	-6.22647	7.60116e-07	9.82675e-06	5.74631
C19orf25	-2.0559	4.6362	-6.22185	7.699e-07	9.9411e-06	5.73369
ATP6V0D1	-3.3564	6.19381	-6.21729	7.79689e-07	1.00552e-05	5.72122
ZNF131	0.963135	6.41131	6.21678	7.80782e-07	1.00571e-05	5.71984
PGM3	1.38568	6.27503	6.21487	7.84936e-07	1.00983e-05	5.71461
CCNI	-0.898459	9.93977	-6.21216	7.90844e-07	1.0162e-05	5.70721
RBMX2	-2.09896	5.81442	-6.20963	7.96426e-07	1.02213e-05	5.70027
MTMR1	-2.26869	5.33099	-6.20887	7.98089e-07	1.02302e-05	5.69821
RPS6KA1	1.2582	7.38651	6.20688	8.02498e-07	1.02743e-05	5.69277
RBM3	-3.75254	7.92613	-6.20556	8.05446e-07	1.02996e-05	5.68916
TPST2	1.6559	5.40797	6.2022	8.12986e-07	1.03835e-05	5.67997
HEATR3	2.70711	5.60091	6.20012	8.17685e-07	1.04309e-05	5.67428
C11orf24	-2.94247	5.64333	-6.19926	8.1963e-07	1.04431e-05	5.67193
PVR	-2.97226	5.71559	-6.19719	8.2435e-07	1.04856e-05	5.66627
BAG1	-1.72153	7.33508	-6.19693	8.24945e-07	1.04856e-05	5.66556
SNX18	2.79827	6.08045	6.19648	8.25977e-07	1.04861e-05	5.66432
TRAF6	2.65139	4.87478	6.19503	8.29319e-07	1.0516e-05	5.66034
S100A11	-1.33227	9.03522	-6.18816	8.45248e-07	1.06982e-05	5.64157
E2F2	-2.35895	4.34409	-6.18772	8.46287e-07	1.06982e-05	5.64036
RNF187	-4.22625	7.26593	-6.18725	8.47389e-07	1.06982e-05	5.63908
HOOK3	1.17647	7.18541	6.18711	8.47731e-07	1.06982e-05	5.63868
SIVA1	-5.15687	8.02976	-6.18627	8.49695e-07	1.07102e-05	5.63639
LRFN3	2.15728	5.095	6.1839	8.55299e-07	1.07637e-05	5.62991
NR2C2	1.4323	6.37402	6.18362	8.5597e-07	1.07637e-05	5.62913
NUDCD2	-1.49368	5.66557	-6.18237	8.5895e-07	1.07883e-05	5.62571
EBPL	-2.63799	5.3383	-6.18117	8.61814e-07	1.08115e-05	5.62242
KNOP1	-2.95065	5.74986	-6.17964	8.65466e-07	1.08444e-05	5.61825
ORMDL2	-1.60435	6.90526	-6.1792	8.6654e-07	1.08451e-05	5.61703
EIF1B	-1.33076	6.69927	-6.17868	8.67784e-07	1.08478e-05	5.61561
MAP4K3	1.81289	4.90125	6.17774	8.70036e-07	1.08631e-05	5.61306
EIF3M	1.18392	8.6575	6.17317	8.81153e-07	1.0989e-05	5.60053
DEF8	-2.60994	5.42402	-6.17222	8.83473e-07	1.1005e-05	5.59794
SYNGR2	-5.78158	8.52986	-6.16977	8.89489e-07	1.10665e-05	5.59124
UBTD2	-2.0713	5.30528	-6.1692	8.909e-07	1.10665e-05	5.58968
NSMCE4A	2.1554	6.29484	6.16861	8.92374e-07	1.10665e-05	5.58805
LMCD1	-1.60268	3.75236	-6.16787	8.94197e-07	1.10665e-05	5.58603
TRMT10C	-0.821169	6.51445	-6.16778	8.94423e-07	1.10665e-05	5.58578
MIER1	1.12806	7.60415	6.16767	8.94687e-07	1.10665e-05	5.58549
COA8	-2.20533	5.67502	-6.16678	8.96904e-07	1.10711e-05	5.58305
MT1X	3.43403	5.23618	6.16668	8.97147e-07	1.10711e-05	5.58278
ASMTL	-1.65685	3.78201	-6.16599	8.98867e-07	1.10794e-05	5.58089
CEBPZ	1.82635	8.40369	6.15934	9.15615e-07	1.12623e-05	5.56268
UQCRB	-2.48188	9.10844	-6.15923	9.15906e-07	1.12623e-05	5.56237
PHB2	-1.12272	9.8612	-6.15809	9.18795e-07	1.12623e-05	5.55926
E2F4	1.90244	5.93746	6.15809	9.188e-07	1.12623e-05	5.55926
SMAP1	1.23042	7.87806	6.15766	9.19899e-07	1.12623e-05	5.55808
CTNNB1	1.34754	10.1678	6.15719	9.21093e-07	1.12623e-05	5.5568
AXIN2	2.47328	3.72029	6.15717	9.21152e-07	1.12623e-05	5.55674
USE1	2.13884	5.10393	6.15558	9.2523e-07	1.12988e-05	5.55238
TM7SF2	-2.47669	4.1115	-6.15517	9.26267e-07	1.12988e-05	5.55127
WTIP	1.84828	5.04194	6.1535	9.30575e-07	1.1333e-05	5.5467
COX19	-2.84748	5.39638	-6.15325	9.31218e-07	1.1333e-05	5.54601
UBIAD1	-2.48947	5.33362	-6.15169	9.35271e-07	1.13693e-05	5.54173
TASOR2	-1.33962	5.54124	-6.14792	9.45114e-07	1.14758e-05	5.5314
POLR3A	-1.38285	5.82123	-6.14491	9.53041e-07	1.15588e-05	5.52316
ZBTB20	2.72994	3.82438	6.14316	9.57679e-07	1.15836e-05	5.51838
ZNF862	1.71208	3.64063	6.14292	9.58318e-07	1.15836e-05	5.51772
C1orf43	-3.92424	7.78033	-6.1429	9.58374e-07	1.15836e-05	5.51766
ZFYVE27	1.61776	5.18283	6.14213	9.60424e-07	1.15952e-05	5.51555
MED28	-1.86891	6.4841	-6.14135	9.62509e-07	1.16071e-05	5.51341
CAMLG	-2.73572	6.59564	-6.13976	9.6675e-07	1.1645e-05	5.50908
LMAN2	-2.27253	9.01785	-6.13864	9.69772e-07	1.16642e-05	5.506
B3GALT6	-2.88563	5.6371	-6.13805	9.71352e-07	1.16642e-05	5.50439
NDUFS2	-2.0388	8.69422	-6.13775	9.72178e-07	1.16642e-05	5.50355
RPRD2	-1.17282	7.2611	-6.13754	9.72748e-07	1.16642e-05	5.50297
NAAA	-2.08689	4.14991	-6.13502	9.79566e-07	1.17326e-05	5.49609
SLC35E4	2.02088	4.53968	6.13458	9.80771e-07	1.17338e-05	5.49487
NUP50	0.890466	6.70834	6.13415	9.81949e-07	1.17346e-05	5.49369
ERCC6L2	1.21645	5.20026	6.1335	9.83719e-07	1.17382e-05	5.49191
IQCE	-2.34013	5.17433	-6.13323	9.84462e-07	1.17382e-05	5.49117
BLOC1S5	2.43941	5.71191	6.13265	9.8603e-07	1.17436e-05	5.4896
BAHCC1	2.19867	4.30356	6.1322	9.87282e-07	1.17453e-05	5.48835
GPR137	1.96836	5.53588	6.13117	9.90102e-07	1.17657e-05	5.48553
SELENOT	-1.664	7.23806	-6.12999	9.93345e-07	1.17761e-05	5.48231
APOOL	-1.22713	6.15454	-6.12967	9.94246e-07	1.17761e-05	5.48141
CTR9	1.67689	8.27325	6.12964	9.9432e-07	1.17761e-05	5.48134
TMEM9	-2.33511	7.39234	-6.12826	9.98147e-07	1.18082e-05	5.47755
PPME1	1.63038	7.59263	6.12763	9.99875e-07	1.18155e-05	5.47584
MYO1E	1.94162	5.5243	6.12677	1.00226e-06	1.18305e-05	5.47349
SLC35E1	-2.00235	7.5609	-6.12579	1.00502e-06	1.18416e-05	5.47078
SPRED2	2.16751	4.86018	6.12562	1.00548e-06	1.18416e-05	5.47033
RUNX2	3.05111	5.21685	6.12523	1.00656e-06	1.18416e-05	5.46927
AHI1	1.65014	5.40169	6.1239	1.01029e-06	1.18723e-05	5.46562
FAM89B	-1.90192	6.1712	-6.1214	1.01735e-06	1.19086e-05	5.45875
C17orf58	-2.4145	4.9911	-6.12122	1.01786e-06	1.19086e-05	5.45826
SLC25A25	-1.98493	4.17493	-6.12085	1.01891e-06	1.19086e-05	5.45725
TMEM192	-3.12189	5.81598	-6.12082	1.01897e-06	1.19086e-05	5.45718
ADAMTS1	2.58965	4.52188	6.1205	1.01989e-06	1.19086e-05	5.4563
LCOR	1.68524	7.27125	6.12041	1.02013e-06	1.19086e-05	5.45606
ATP6V1F	-1.36491	8.02964	-6.11711	1.02954e-06	1.20053e-05	5.447
SNRPD1	2.01283	10.8103	6.1149	1.03589e-06	1.2066e-05	5.44094
PLEC	3.63082	9.48758	6.11113	1.04678e-06	1.21713e-05	5.43062
CAV1	7.21384	8.906	6.11098	1.04723e-06	1.21713e-05	5.43021
GLB1	-3.36041	6.22194	-6.10731	1.05797e-06	1.22826e-05	5.42014
TRAPPC4	-1.70989	7.0395	-6.10296	1.07081e-06	1.24076e-05	5.40824
TRA2B	1.61844	9.02628	6.10288	1.07107e-06	1.24076e-05	5.408
FAM220A	-2.14285	5.19478	-6.10054	1.07807e-06	1.24632e-05	5.40158
DOCK7	2.06257	5.05029	6.10023	1.07897e-06	1.24632e-05	5.40075
CDK8	2.43284	5.31233	6.10009	1.0794e-06	1.24632e-05	5.40036
PACSIN2	1.18074	6.21946	6.0971	1.08842e-06	1.25536e-05	5.39215
STX8	1.48424	5.58513	6.09654	1.09009e-06	1.25592e-05	5.39064
TCF12	1.96911	6.9162	6.09347	1.09946e-06	1.26534e-05	5.3822
TRIAP1	-2.08208	8.28167	-6.08981	1.11069e-06	1.27687e-05	5.37218
OLA1	1.13574	7.78397	6.08873	1.11404e-06	1.27823e-05	5.36921
RRP1	-2.50045	5.21797	-6.08865	1.11429e-06	1.27823e-05	5.36899
KRT8	-3.55492	8.30595	-6.08535	1.12456e-06	1.28862e-05	5.35993
LINC00339	3.69391	4.61856	6.08259	1.13323e-06	1.29715e-05	5.35236
SSU72	-1.17894	7.39927	-6.08122	1.13756e-06	1.30029e-05	5.3486
HNRNPH1	1.76091	10.8325	6.08057	1.13962e-06	1.30029e-05	5.34682
GTF2F2	1.68324	7.43014	6.08048	1.13989e-06	1.30029e-05	5.34658
NCKAP1	1.52009	7.46484	6.07991	1.14169e-06	1.30029e-05	5.34503
HDAC3	1.42371	9.14732	6.07978	1.14211e-06	1.30029e-05	5.34466
ERH	-2.84229	10.1388	-6.07754	1.14925e-06	1.30701e-05	5.33852
PHF6	1.29708	7.02863	6.07504	1.15726e-06	1.3147e-05	5.33167
SKA2	-3.0477	8.1165	-6.07415	1.16014e-06	1.31656e-05	5.32922
SUV39H1	-1.16338	4.23461	-6.07228	1.16617e-06	1.32199e-05	5.3241
ERO1B	2.4258	4.08262	6.07039	1.17233e-06	1.32568e-05	5.31891
HIF1AN	1.01742	7.92194	6.07013	1.17317e-06	1.32568e-05	5.3182
C11orf68	1.89234	7.00788	6.07013	1.17318e-06	1.32568e-05	5.31819
PGM1	1.94082	6.78418	6.06926	1.17601e-06	1.32746e-05	5.31582
NCOA1	2.33048	5.7893	6.06609	1.18644e-06	1.33781e-05	5.3071
IRAK1	-4.21972	6.90159	-6.06558	1.18812e-06	1.33828e-05	5.30571
SMNDC1	0.872232	7.82323	6.06493	1.19026e-06	1.33927e-05	5.30393
SH3BP1	2.77668	5.68374	6.06222	1.19928e-06	1.34798e-05	5.29649
BCOR	2.54488	5.99209	6.06069	1.2044e-06	1.3523e-05	5.29229
SNHG25	-4.94114	7.65416	-6.05931	1.20902e-06	1.35429e-05	5.28852
HHEX	1.80837	3.81694	6.05912	1.20968e-06	1.35429e-05	5.28798
ACTR3	2.68667	9.26791	6.05879	1.21079e-06	1.35429e-05	5.28707
SMARCD2	-3.7284	7.94636	-6.05864	1.21129e-06	1.35429e-05	5.28667
TXNDC17	0.969758	9.40984	6.05802	1.21339e-06	1.35521e-05	5.28496
SNRNP70	1.00621	8.9145	6.05701	1.21678e-06	1.35739e-05	5.28221
ATP6V0E1	-4.20804	7.09468	-6.0564	1.21886e-06	1.35739e-05	5.28052
ATL1	2.41403	3.78116	6.0563	1.21919e-06	1.35739e-05	5.28026
L1CAM	3.73002	6.32612	6.05392	1.22729e-06	1.36498e-05	5.27372
TBC1D24	-1.94532	4.70595	-6.05253	1.23205e-06	1.36883e-05	5.26991
SLC25A39	-2.95291	7.48345	-6.05097	1.23743e-06	1.37336e-05	5.26561
SEPTIN6	3.26804	5.5262	6.04947	1.2426e-06	1.37766e-05	5.2615
RPL31	-1.3609	10.9422	-6.04779	1.24843e-06	1.38267e-05	5.25689
RBFOX2	1.6789	8.10889	6.04685	1.25168e-06	1.38483e-05	5.25432
YDJC	-3.35734	6.05042	-6.04591	1.25496e-06	1.387e-05	5.25174
EXO5	1.94457	3.87889	6.04518	1.25752e-06	1.38838e-05	5.24973
ASB8	-1.85199	4.62314	-6.04334	1.26396e-06	1.39334e-05	5.24469
MDM2	-2.11629	7.22085	-6.04315	1.26464e-06	1.39334e-05	5.24417
SLC7A2	-3.21099	5.19859	-6.04245	1.26712e-06	1.39463e-05	5.24223
PDGFA	2.10299	5.26913	6.03936	1.27805e-06	1.40519e-05	5.23376
CMIP	1.15424	8.37553	6.03845	1.28131e-06	1.40732e-05	5.23125
FAT1	2.91536	7.70984	6.03693	1.28674e-06	1.41037e-05	5.22708
PRDX5	-1.40762	7.95582	-6.03693	1.28675e-06	1.41037e-05	5.22707
HDAC5	2.34251	4.99356	6.0349	1.29404e-06	1.41689e-05	5.2215
ZFYVE19	-1.78554	4.53114	-6.0338	1.29799e-06	1.41974e-05	5.2185
TTLL1	2.55939	3.47907	6.03318	1.30023e-06	1.42072e-05	5.2168
ELP3	1.42142	5.66296	6.03069	1.3093e-06	1.42916e-05	5.20994
SRSF1	2.18066	10.077	6.02989	1.31222e-06	1.43088e-05	5.20774
UFC1	-3.77963	7.6437	-6.02888	1.31591e-06	1.43342e-05	5.20498
SERTAD2	2.29595	6.72486	6.02846	1.31745e-06	1.43363e-05	5.20382
MYO5A	2.59	6.8837	6.02783	1.31976e-06	1.43466e-05	5.2021
TIPARP	1.43175	6.74539	6.02684	1.3234e-06	1.43714e-05	5.19938
CD46	-2.9661	5.53483	-6.02537	1.32884e-06	1.44158e-05	5.19533
HPRT1	-1.86682	6.25416	-6.02456	1.33184e-06	1.44335e-05	5.19311
ST3GAL6	2.59061	4.31645	6.02285	1.33817e-06	1.44849e-05	5.18844
GNAI1	1.86702	5.50014	6.02255	1.33932e-06	1.44849e-05	5.18759
ALAS1	1.91914	5.70347	6.02099	1.34514e-06	1.4527e-05	5.18331
ANXA1	4.51656	6.6639	6.02077	1.34595e-06	1.4527e-05	5.18272
CYB5R1	-2.35461	5.95888	-6.01906	1.35239e-06	1.45815e-05	5.17802
POLR2J	-3.61539	6.42475	-6.0178	1.35713e-06	1.46046e-05	5.17456
LRRC8C	2.86806	4.89398	6.01776	1.35729e-06	1.46046e-05	5.17445
KRT18	-5.64874	8.14906	-6.01709	1.35983e-06	1.46171e-05	5.1726
COPS3	1.3868	8.62131	6.01558	1.36556e-06	1.46638e-05	5.16846
H2AC14	-1.60347	4.54673	-6.01357	1.37323e-06	1.47313e-05	5.16293
CAPN15	-1.56374	4.6446	-6.01119	1.38235e-06	1.48034e-05	5.15641
MED21	-1.85633	5.08323	-6.01097	1.3832e-06	1.48034e-05	5.1558
PRPS1	-1.4015	6.98129	-6.01042	1.38531e-06	1.48034e-05	5.1543
VPS54	2.86999	5.10748	6.01032	1.3857e-06	1.48034e-05	5.15402
ACSS2	2.42868	4.55613	6.01	1.38694e-06	1.48034e-05	5.15314
EIF2B4	2.12406	7.31182	6.00636	1.40108e-06	1.49244e-05	5.14314
ZNF576	-2.0714	5.06632	-6.00636	1.4011e-06	1.49244e-05	5.14313
CHMP7	1.61483	6.78796	6.00582	1.40318e-06	1.49315e-05	5.14166
MID1IP1	1.93773	6.64374	6.00542	1.40476e-06	1.49333e-05	5.14056
ERLEC1	0.956746	7.01889	6.00449	1.40842e-06	1.49572e-05	5.13799
GLA	-1.09488	5.38958	-5.99993	1.4264e-06	1.5133e-05	5.12548
CALU	0.837688	9.39412	5.99782	1.43483e-06	1.52072e-05	5.11967
PEX26	-2.78981	5.6974	-5.99721	1.43728e-06	1.52179e-05	5.11799
ABCD3	2.19011	7.2929	5.99581	1.44289e-06	1.5262e-05	5.11415
MTBP	2.26818	3.9283	5.99463	1.44764e-06	1.52781e-05	5.11091
PEX10	-2.28878	5.05801	-5.99442	1.44847e-06	1.52781e-05	5.11034
DNAAF5	-3.34378	6.09958	-5.99423	1.44925e-06	1.52781e-05	5.10981
LYPLA2	2.57066	9.28322	5.99367	1.4515e-06	1.52781e-05	5.10828
COA5	-2.34294	5.38988	-5.99364	1.45162e-06	1.52781e-05	5.1082
ATP8	-5.46956	8.17527	-5.99296	1.4544e-06	1.52922e-05	5.10631
PYCR1	-4.52358	7.34538	-5.99208	1.45796e-06	1.53143e-05	5.10391
CDK6	3.72934	7.11047	5.99103	1.46224e-06	1.53373e-05	5.10102
ACADM	1.45421	7.09683	5.99083	1.46304e-06	1.53373e-05	5.10048
COX8A	-2.03326	10.0819	-5.99024	1.46547e-06	1.53476e-05	5.09884
ARIH1	1.54145	7.66643	5.9893	1.46932e-06	1.53726e-05	5.09625
PEX19	-2.85853	6.20441	-5.9878	1.47547e-06	1.54218e-05	5.09214
MRPL4	-3.57227	6.28578	-5.98484	1.48768e-06	1.55341e-05	5.08401
NECTIN2	-2.01555	7.66014	-5.98303	1.4952e-06	1.55973e-05	5.07904
MED22	-1.97303	4.72164	-5.9823	1.49826e-06	1.56138e-05	5.07702
UQCRH	-1.77278	9.67137	-5.97957	1.50968e-06	1.57092e-05	5.06954
ITM2B	1.73851	8.60117	5.9794	1.51039e-06	1.57092e-05	5.06907
UBE4B	2.53433	6.55178	5.97804	1.51616e-06	1.57537e-05	5.06532
PCDH7	2.84523	4.29961	5.97714	1.51996e-06	1.57671e-05	5.06284
HDGFL2	1.74208	7.49532	5.97703	1.52042e-06	1.57671e-05	5.06255
GRINA	-4.21258	8.16546	-5.97647	1.52281e-06	1.57764e-05	5.061
ORMDL1	1.53811	7.01259	5.97591	1.52519e-06	1.57856e-05	5.05946
TFG	-1.19682	8.05154	-5.97325	1.53651e-06	1.58873e-05	5.05217
DNAJC3	1.04452	7.66949	5.97271	1.53884e-06	1.58959e-05	5.05067
IMP3	-3.18338	7.77225	-5.97007	1.55023e-06	1.59979e-05	5.0434
PPM1B	1.78592	7.15586	5.96969	1.55186e-06	1.59991e-05	5.04237
PSMB3	1.22771	8.2947	5.96898	1.55492e-06	1.60151e-05	5.04042
ORAI1	-2.66692	5.4891	-5.96757	1.56104e-06	1.60625e-05	5.03656
L3MBTL3	2.88921	3.96734	5.96552	1.57002e-06	1.61392e-05	5.0309
CYTB	-5.07582	9.16851	-5.95851	1.601e-06	1.64337e-05	5.01164
STUB1	-3.57524	7.50253	-5.95813	1.60271e-06	1.64337e-05	5.01059
CCSER2	1.30752	6.41284	5.95799	1.60332e-06	1.64337e-05	5.01021
ARL2BP	1.04409	6.64063	5.95752	1.60544e-06	1.64395e-05	5.00891
PDE12	-0.942556	6.10049	-5.95658	1.60963e-06	1.64641e-05	5.00634
PA2G4	2.18172	10.9182	5.95629	1.61095e-06	1.64641e-05	5.00553
MRPL57	-3.24789	6.03526	-5.95276	1.62688e-06	1.66108e-05	4.99583
DOCK9	2.34034	5.85256	5.9517	1.63171e-06	1.66441e-05	4.9929
MMD	1.7212	5.63072	5.95112	1.63436e-06	1.6655e-05	4.99131
COPS7B	1.10779	5.13167	5.94966	1.64104e-06	1.6707e-05	4.98729
RAB12	1.24924	8.62008	5.94858	1.64596e-06	1.67411e-05	4.98433
RBM8A	-1.35305	9.44981	-5.94735	1.65163e-06	1.67791e-05	4.98095
SLC29A2	-3.06939	4.95107	-5.94708	1.65287e-06	1.67791e-05	4.98021
RAB13	-3.33725	6.10814	-5.94621	1.65691e-06	1.6804e-05	4.9778
SLC66A2	-3.21683	5.99671	-5.94555	1.65993e-06	1.68177e-05	4.976
PTK6	-1.79304	4.23572	-5.94523	1.66144e-06	1.68177e-05	4.97511
LRP1	2.04284	3.4938	5.94446	1.66498e-06	1.68375e-05	4.97301
ZNF518B	2.38014	3.8893	5.94397	1.66728e-06	1.68447e-05	4.97165
LUC7L	1.21252	8.11178	5.94261	1.6736e-06	1.68789e-05	4.96792
SF3B5	-4.33505	8.2559	-5.94256	1.67386e-06	1.68789e-05	4.96777
NUCB2	0.880002	8.11746	5.94189	1.67696e-06	1.68941e-05	4.96594
TMEM87B	-1.10638	6.67821	-5.94075	1.68233e-06	1.6918e-05	4.96279
PRXL2B	-1.96758	4.7901	-5.9407	1.68253e-06	1.6918e-05	4.96267
NCOR2	-1.28851	8.16827	-5.94029	1.6845e-06	1.69218e-05	4.96152
TSPAN17	-1.3945	6.60153	-5.9361	1.7043e-06	1.71044e-05	4.95
ACOT13	-1.44393	4.93379	-5.93433	1.71273e-06	1.71727e-05	4.94514
TMEM127	-1.09259	6.73789	-5.93375	1.71549e-06	1.71841e-05	4.94355
S100A13	-1.5509	9.33252	-5.9326	1.721e-06	1.7223e-05	4.94039
ITM2C	2.33217	5.41463	5.93019	1.73263e-06	1.73115e-05	4.93376
TELO2	-1.75051	4.3768	-5.93009	1.73311e-06	1.73115e-05	4.93348
MYL6	-1.00152	11.0423	-5.92923	1.73729e-06	1.73369e-05	4.93111
SANBR	1.86771	4.10045	5.927	1.7481e-06	1.74284e-05	4.92499
DISP1	2.33055	3.80404	5.92658	1.7502e-06	1.74328e-05	4.92381
MRPL20	-1.36168	7.55549	-5.92468	1.75948e-06	1.75089e-05	4.91859
CCDC167	-2.05468	5.68359	-5.92154	1.77496e-06	1.76462e-05	4.90996
KIAA0319L	-2.64109	6.26322	-5.91949	1.78517e-06	1.77311e-05	4.90431
NDEL1	1.64139	6.81723	5.9191	1.78712e-06	1.77338e-05	4.90323
SARNP	-1.42062	4.26855	-5.91736	1.79579e-06	1.78032e-05	4.89846
PIGX	-2.50809	6.07722	-5.91662	1.79953e-06	1.78236e-05	4.89641
ARL6IP4	-2.43161	5.28207	-5.91628	1.80122e-06	1.78237e-05	4.89549
MRPS7	-1.76468	8.27612	-5.91583	1.80351e-06	1.78296e-05	4.89424
NPDC1	-3.5623	5.81375	-5.9154	1.80564e-06	1.78341e-05	4.89307
DHX57	1.72023	4.72332	5.91426	1.81142e-06	1.78745e-05	4.88992
HERPUD2-AS1	-1.56388	3.77901	-5.91286	1.81852e-06	1.79279e-05	4.88606
PCOLCE2	3.10277	3.94023	5.91244	1.82066e-06	1.79322e-05	4.88491
TCF3	-3.49006	6.55474	-5.90846	1.84098e-06	1.81156e-05	4.87396
YWHAH	1.45622	8.93682	5.9072	1.84746e-06	1.81624e-05	4.8705
KCNC4	1.81249	2.91373	5.90371	1.86557e-06	1.83235e-05	4.86089
RTL8C	-2.50606	5.26339	-5.90054	1.88217e-06	1.84527e-05	4.85216
CDADC1	3.07458	4.61735	5.90053	1.88222e-06	1.84527e-05	4.85213
SNHG16	-4.34294	7.13757	-5.89926	1.88888e-06	1.85008e-05	4.84865
RPL26	0.852723	11.4945	5.89862	1.89228e-06	1.8517e-05	4.84688
C16orf91	-2.26438	4.73155	-5.89712	1.90024e-06	1.85778e-05	4.84274
TTBK2	1.59281	4.98999	5.89501	1.91145e-06	1.86701e-05	4.83695
TRAP1	-2.06474	6.85368	-5.89386	1.9176e-06	1.87129e-05	4.83378
ABCC4	2.62411	5.23935	5.8933	1.92062e-06	1.87252e-05	4.83223
MRPL37	-1.50691	7.65285	-5.89208	1.92718e-06	1.87718e-05	4.82887
CINP	-2.33726	5.52526	-5.89125	1.93164e-06	1.87979e-05	4.82659
TRMT6	1.55279	6.92866	5.88934	1.94198e-06	1.88812e-05	4.82133
KRIT1	2.25082	5.55886	5.88828	1.94774e-06	1.89199e-05	4.81841
SFXN4	-2.68123	5.47024	-5.88499	1.96572e-06	1.9077e-05	4.80935
PRKCE	1.70259	4.53535	5.88291	1.97718e-06	1.91707e-05	4.80362
SPAST	0.802798	5.89554	5.8825	1.97943e-06	1.91749e-05	4.80251
COL18A1	2.88434	6.73233	5.88145	1.98522e-06	1.92134e-05	4.79963
MFF	1.25755	6.99342	5.88105	1.98748e-06	1.92178e-05	4.7985
PGAM5	-2.89073	5.75458	-5.88008	1.99283e-06	1.92519e-05	4.79585
DCTN2	1.81893	9.21731	5.87704	2.00983e-06	1.93984e-05	4.78749
POLR2G	-1.693	8.09159	-5.87579	2.01688e-06	1.94487e-05	4.78403
IRGQ	-2.17191	5.11763	-5.8739	2.02755e-06	1.95339e-05	4.77883
FAM174C	-3.30227	6.43099	-5.87341	2.03032e-06	1.95427e-05	4.77749
NUP210	-3.87487	4.36349	-5.87256	2.03519e-06	1.95718e-05	4.77513
TTF2	-1.54932	5.87153	-5.87186	2.03917e-06	1.95923e-05	4.7732
BOD1	-2.84538	7.08716	-5.86931	2.05372e-06	1.97142e-05	4.7662
JAGN1	-2.38399	5.91222	-5.86778	2.06252e-06	1.97807e-05	4.76198
NOL11	-2.29377	7.83328	-5.86633	2.0709e-06	1.9837e-05	4.75799
AP3S1	-2.36654	6.52523	-5.86612	2.07213e-06	1.9837e-05	4.7574
TP53BP1	2.20359	7.40975	5.86544	2.07607e-06	1.98568e-05	4.75553
MET	5.35859	8.11266	5.86439	2.08214e-06	1.98968e-05	4.75265
TAOK2	2.50656	4.27349	5.86322	2.08896e-06	1.99381e-05	4.74943
PSMB1	-2.29322	10.0514	-5.86301	2.09023e-06	1.99381e-05	4.74883
DNPH1	-2.19841	7.63653	-5.8608	2.10319e-06	2.00337e-05	4.74274
TMEM199	-2.75585	5.55953	-5.86037	2.10567e-06	2.00337e-05	4.74158
NUDT16L1	-3.29812	6.35458	-5.8601	2.10726e-06	2.00337e-05	4.74084
MRPL24	-3.8715	7.33804	-5.86001	2.10781e-06	2.00337e-05	4.74058
SIRPA	4.12124	4.75926	5.85939	2.11146e-06	2.00397e-05	4.73887
EIF1AX	-3.96584	7.19837	-5.85926	2.11223e-06	2.00397e-05	4.73851
IDH3B	1.15272	8.11878	5.85688	2.12636e-06	2.01557e-05	4.73195
BORCS6	1.46803	6.93997	5.85456	2.14019e-06	2.02459e-05	4.72555
CHST14	0.919243	6.44598	5.854	2.14355e-06	2.02459e-05	4.72401
SH2B1	1.80094	6.37206	5.85399	2.14357e-06	2.02459e-05	4.724
CABIN1	1.65241	5.9426	5.8537	2.14533e-06	2.02459e-05	4.72319
MIGA1	1.60853	5.36036	5.85368	2.14543e-06	2.02459e-05	4.72315
PRKAR1B	-1.93342	4.03864	-5.85304	2.14926e-06	2.02639e-05	4.72139
TEFM	1.33437	3.9322	5.85213	2.15478e-06	2.02833e-05	4.71886
CEP162	2.38413	4.29878	5.85182	2.15663e-06	2.02833e-05	4.71802
DELE1	-1.6954	4.63894	-5.85175	2.15707e-06	2.02833e-05	4.71782
AP5Z1	-2.80487	5.64035	-5.85102	2.16145e-06	2.03065e-05	4.71582
GSTA4	2.94543	4.10617	5.85057	2.16418e-06	2.03141e-05	4.71457
TRIM11	-3.93228	6.70545	-5.84882	2.17481e-06	2.03958e-05	4.70975
DDX41	-1.51444	6.11003	-5.84784	2.18078e-06	2.04162e-05	4.70705
KPNB1	0.94454	11.2485	5.84782	2.18084e-06	2.04162e-05	4.70702
POM121C	-1.64909	4.52552	-5.84461	2.20056e-06	2.05827e-05	4.69815
TAOK1	0.708784	8.27134	5.84377	2.20571e-06	2.06126e-05	4.69584
EFNA5	1.27042	6.65362	5.84287	2.21128e-06	2.06245e-05	4.69336
RTCA	1.85485	6.33642	5.8427	2.21229e-06	2.06245e-05	4.69291
SMCHD1	0.990587	7.4626	5.84262	2.21283e-06	2.06245e-05	4.69267
RNF26	-3.08383	5.88047	-5.84214	2.21576e-06	2.06336e-05	4.69137
PHC2	1.75398	8.02105	5.8411	2.22222e-06	2.06756e-05	4.6885
RPS8	-2.16967	11.5561	-5.83808	2.24106e-06	2.08163e-05	4.68018
BLTP2	-1.93739	7.7035	-5.83781	2.24275e-06	2.08163e-05	4.67943
MALAT1	-1.87805	9.77661	-5.83774	2.24324e-06	2.08163e-05	4.67922
SDC4	-1.9187	9.43051	-5.83682	2.249e-06	2.08515e-05	4.6767
HEATR5B	1.50151	4.73297	5.83207	2.27906e-06	2.11117e-05	4.66361
ZZZ3	2.19496	7.5151	5.83126	2.28426e-06	2.11414e-05	4.66137
GM2A	-1.92005	4.77354	-5.82899	2.29881e-06	2.12574e-05	4.65511
OIP5	-2.51257	5.53535	-5.82802	2.30501e-06	2.12962e-05	4.65246
IKZF4	2.78617	4.47767	5.82676	2.31319e-06	2.13531e-05	4.64897
MFSD6	2.10427	5.91951	5.82362	2.33355e-06	2.15223e-05	4.64033
CLHC1	1.38315	2.84846	5.82321	2.33626e-06	2.15286e-05	4.63919
DHCR7	-3.11648	6.25806	-5.81918	2.36275e-06	2.17537e-05	4.62808
LENG8	1.7789	3.401	5.81843	2.36771e-06	2.17804e-05	4.62602
PEAK1	2.92851	6.54331	5.81652	2.38039e-06	2.18781e-05	4.62075
NUP214	0.783959	6.66514	5.81596	2.38412e-06	2.18933e-05	4.61921
RRN3	-2.848	5.71095	-5.81497	2.39073e-06	2.1935e-05	4.61648
RASAL2	2.72051	6.0806	5.81105	2.41708e-06	2.21416e-05	4.60568
SMARCD1	1.91473	6.23598	5.811	2.41742e-06	2.21416e-05	4.60554
TMED5	3.13743	7.76594	5.81002	2.42408e-06	2.21718e-05	4.60283
HMGA2	4.0501	5.60594	5.80989	2.42492e-06	2.21718e-05	4.60249
TAFAZZIN	-1.51312	5.05887	-5.80959	2.427e-06	2.21718e-05	4.60165
PEX11A	-2.20501	4.0431	-5.80927	2.42918e-06	2.21725e-05	4.60077
ZNF777	2.30332	6.26036	5.80504	2.45809e-06	2.24042e-05	4.58911
TAF10	1.2792	7.80888	5.80493	2.45879e-06	2.24042e-05	4.58883
ZBTB38	2.43365	6.39515	5.80446	2.46207e-06	2.24148e-05	4.58751
ABHD8	3.24967	5.74221	5.80413	2.46434e-06	2.24162e-05	4.58661
B4GALT7	-2.3738	5.28333	-5.8008	2.4874e-06	2.26006e-05	4.57743
DPM2	-2.27061	5.20398	-5.80059	2.48888e-06	2.26006e-05	4.57684
LPCAT2	1.66319	3.89171	5.79977	2.49459e-06	2.2633e-05	4.57459
COMMD10	-1.92457	5.34263	-5.79884	2.50106e-06	2.26722e-05	4.57204
FAM120AOS	-3.04089	5.82881	-5.79793	2.50743e-06	2.27106e-05	4.56953
TTLL12	-3.11735	5.91287	-5.79746	2.51079e-06	2.27202e-05	4.56821
TFCP2	3.30607	6.14707	5.79717	2.51279e-06	2.27202e-05	4.56743
NEDD8	-1.52585	9.70096	-5.79601	2.52095e-06	2.27746e-05	4.56423
RRAGC	1.66622	5.9205	5.79535	2.52562e-06	2.27973e-05	4.56241
PSMD7	0.784362	9.03614	5.79401	2.53513e-06	2.28637e-05	4.55871
SF3B3	-2.6047	7.96734	-5.79232	2.54711e-06	2.29349e-05	4.55406
GPBP1L1	1.19389	8.30348	5.79222	2.54783e-06	2.29349e-05	4.55378
HDAC4	1.58642	3.92205	5.79198	2.54953e-06	2.29349e-05	4.55313
GMPR2	-2.45672	5.56519	-5.79156	2.55256e-06	2.29427e-05	4.55196
LRRC49	2.40397	3.9024	5.78926	2.56903e-06	2.30711e-05	4.54562
XRN1	1.90832	6.4539	5.78683	2.58656e-06	2.32089e-05	4.53892
PARP8	2.39145	4.05946	5.78547	2.59641e-06	2.32707e-05	4.53518
RNF167	-2.56368	6.87832	-5.78528	2.59784e-06	2.32707e-05	4.53464
ZFR	1.45663	8.7496	5.78349	2.6109e-06	2.33585e-05	4.5297
STAT6	3.09151	5.79712	5.78328	2.61241e-06	2.33585e-05	4.52913
BUB1B	1.46615	7.10297	5.78303	2.61427e-06	2.33585e-05	4.52843
TMEM179B	-0.628213	8.0067	-5.7823	2.6196e-06	2.33865e-05	4.52642
ZNF503-AS2	2.95512	3.89466	5.7819	2.62252e-06	2.33928e-05	4.52532
TMSB10	1.1862	11.6378	5.78084	2.63028e-06	2.34083e-05	4.52241
OTUD6B-AS1	-2.66309	5.53599	-5.78082	2.63045e-06	2.34083e-05	4.52235
SLC25A12	3.28884	4.51551	5.78076	2.63089e-06	2.34083e-05	4.52218
ANLN	1.14864	8.74696	5.77854	2.64732e-06	2.34991e-05	4.51605
CAPN1	-3.14907	6.56757	-5.77821	2.64975e-06	2.34991e-05	4.51515
UQCR11	-3.95834	6.70443	-5.77798	2.65143e-06	2.34991e-05	4.51452
ATF5	-3.37819	6.22026	-5.77791	2.652e-06	2.34991e-05	4.51431
ZNF302	1.41385	3.32268	5.77788	2.6522e-06	2.34991e-05	4.51424
NOC2L	-1.9115	6.41483	-5.77735	2.65614e-06	2.35144e-05	4.51277
STT3A	1.34624	8.87319	5.77578	2.66783e-06	2.35981e-05	4.50845
RRAGD	1.23865	5.32072	5.77536	2.67099e-06	2.36064e-05	4.50728
TNFSF12	2.60827	4.86934	5.77414	2.68014e-06	2.36675e-05	4.50392
MRPL10	-2.77376	5.58589	-5.77356	2.68447e-06	2.3686e-05	4.50232
RTF1	1.21977	8.81644	5.77256	2.69196e-06	2.37323e-05	4.49958
SRP9	-2.86389	5.61678	-5.77217	2.69493e-06	2.37387e-05	4.4985
TACO1	-2.67442	6.5276	-5.7708	2.70526e-06	2.38099e-05	4.49473
CCNL2	2.31176	7.00171	5.77023	2.70965e-06	2.38287e-05	4.49313
SRRM1	1.32993	9.38217	5.76793	2.72714e-06	2.39564e-05	4.48679
IRAK4	1.94136	4.89472	5.76772	2.72869e-06	2.39564e-05	4.48623
AURKAIP1	-2.13307	8.27001	-5.76702	2.73407e-06	2.39755e-05	4.48429
AHCY	-3.68281	6.7181	-5.76685	2.7354e-06	2.39755e-05	4.48381
SDHAF2	-2.21279	5.0587	-5.76339	2.76198e-06	2.41687e-05	4.47429
NFE2L1	0.940744	8.02206	5.76339	2.762e-06	2.41687e-05	4.47428
ZNF518A	1.81914	5.50555	5.76297	2.76522e-06	2.41768e-05	4.47313
NUDT16	-1.67129	4.52084	-5.76023	2.78654e-06	2.43431e-05	4.46557
RPAIN	-2.39379	5.27533	-5.75811	2.80315e-06	2.44546e-05	4.45971
DNAJC7	1.55633	9.88	5.75778	2.80573e-06	2.44546e-05	4.45881
CLIP4	3.44363	5.24825	5.75772	2.80622e-06	2.44546e-05	4.45864
CNOT11	-2.97344	6.8343	-5.75478	2.8294e-06	2.46362e-05	4.45054
NABP2	-2.44398	6.28981	-5.75322	2.84183e-06	2.47242e-05	4.44622
ARHGAP5	1.37256	8.37222	5.75198	2.85166e-06	2.47893e-05	4.44282
WBP4	1.75827	7.22282	5.75146	2.85582e-06	2.48051e-05	4.44138
CYSTM1	-2.30788	5.89443	-5.75059	2.86278e-06	2.48452e-05	4.43898
SPACA9	1.24383	3.29114	5.74917	2.87425e-06	2.49243e-05	4.43505
BATF3	1.9678	3.26443	5.74803	2.88337e-06	2.49829e-05	4.43192
TAGLN2	-5.58992	10.1435	-5.74695	2.89216e-06	2.50386e-05	4.42893
RNF103	1.52667	6.35685	5.74568	2.90242e-06	2.51069e-05	4.42544
CREB5	3.09843	3.88499	5.7426	2.92763e-06	2.53043e-05	4.41692
ARHGEF26	-1.61459	4.14002	-5.74139	2.93752e-06	2.5369e-05	4.4136
ZKSCAN8	1.33518	3.91791	5.74059	2.94413e-06	2.54054e-05	4.41139
CBLB	1.70135	4.16535	5.73904	2.95696e-06	2.54953e-05	4.4071
TOMM7	-2.40108	8.90069	-5.73761	2.96884e-06	2.55681e-05	4.40315
C3orf14	-3.24182	5.58698	-5.73743	2.97031e-06	2.55681e-05	4.40267
TFAM	-2.08981	7.14653	-5.73715	2.97264e-06	2.55681e-05	4.40189
MIIP	-1.50514	4.8761	-5.73643	2.97862e-06	2.55987e-05	4.39992
UBL7	1.36991	5.48627	5.73559	2.98564e-06	2.56382e-05	4.3976
ZNF513	2.59216	3.5462	5.73237	3.01274e-06	2.585e-05	4.3887
INAFM1	-2.1625	4.71646	-5.73135	3.02137e-06	2.5903e-05	4.38588
WARS2-AS1	0.650136	2.69508	5.72898	3.04146e-06	2.60542e-05	4.37935
MRPL33	0.81052	9.36499	5.72739	3.05506e-06	2.613e-05	4.37496
TMEM250	-3.96921	6.8004	-5.72737	3.05524e-06	2.613e-05	4.3749
RPS3A	-1.32363	8.53317	-5.72701	3.05828e-06	2.61348e-05	4.37393
ENO2	-1.85761	4.22233	-5.72643	3.06327e-06	2.61564e-05	4.37232
MXI1	1.3437	6.70167	5.72523	3.07355e-06	2.62169e-05	4.36902
ARAP2	2.83506	4.50754	5.72503	3.07531e-06	2.62169e-05	4.36846
MCRS1	1.70311	7.73756	5.72393	3.08482e-06	2.62768e-05	4.36542
PITPNB	1.50717	8.82952	5.72344	3.08906e-06	2.62918e-05	4.36406
EFHD2	1.78545	7.48718	5.72257	3.09656e-06	2.63345e-05	4.36167
ILF2	-0.668399	9.44201	-5.72199	3.10164e-06	2.63565e-05	4.36006
DDB2	-2.44907	5.92893	-5.72039	3.11557e-06	2.64536e-05	4.35565
TOP2B	1.22816	8.48146	5.71987	3.12015e-06	2.64713e-05	4.3542
GPC1	-2.14729	5.03757	-5.71868	3.13052e-06	2.65367e-05	4.35094
NUBP2	-2.94969	6.31646	-5.71825	3.1343e-06	2.65367e-05	4.34975
COX6C	-5.45982	8.30338	-5.71804	3.13618e-06	2.65367e-05	4.34916
RBIS	-1.19924	6.69244	-5.71784	3.13789e-06	2.65367e-05	4.34862
F12	-3.15691	4.61126	-5.71724	3.14317e-06	2.65602e-05	4.34696
SDAD1P1	2.52244	3.39152	5.71664	3.14844e-06	2.65622e-05	4.34531
ATP5PO	-2.66535	8.4105	-5.71664	3.14845e-06	2.65622e-05	4.34531
CDK2AP2	-2.2553	7.77301	-5.71636	3.15094e-06	2.65622e-05	4.34453
SEC61A1	1.56848	9.92817	5.71498	3.16315e-06	2.6644e-05	4.34072
SHFL	2.62506	4.12622	5.71412	3.17082e-06	2.66666e-05	4.33834
SUGP1	1.84137	5.4897	5.71411	3.17088e-06	2.66666e-05	4.33832
NEK1	1.96464	5.45565	5.7118	3.19149e-06	2.68187e-05	4.33194
PDE8A	1.83123	4.26062	5.7109	3.19956e-06	2.68651e-05	4.32945
GAREM1	2.62488	5.03332	5.71043	3.20372e-06	2.68788e-05	4.32817
PHF10	0.744323	7.08941	5.71007	3.20695e-06	2.68845e-05	4.32718
ZC3H10	2.00545	4.40979	5.70885	3.21797e-06	2.69241e-05	4.3238
BRI3BP	-1.87641	7.84666	-5.70832	3.22273e-06	2.69241e-05	4.32235
SMYD2	-2.3176	5.3744	-5.70827	3.22317e-06	2.69241e-05	4.32221
HSD17B4	-1.81409	5.68703	-5.70801	3.22558e-06	2.69241e-05	4.32148
NIPSNAP2	-0.88624	6.42666	-5.70798	3.22586e-06	2.69241e-05	4.32139
VDAC1	-1.1363	8.32989	-5.70786	3.22693e-06	2.69241e-05	4.32107
PAK2	-1.17768	8.1915	-5.70715	3.23331e-06	2.69462e-05	4.31912
RETREG3	0.880255	6.62274	5.70696	3.23507e-06	2.69462e-05	4.31858
DST	2.94931	8.15902	5.70672	3.23721e-06	2.69462e-05	4.31793
TOMM5	1.03919	3.91214	5.70367	3.26508e-06	2.71568e-05	4.30949
RGS12	1.80304	4.59812	5.70234	3.27722e-06	2.72365e-05	4.30584
SEC24D	2.70454	5.86379	5.70081	3.29128e-06	2.73318e-05	4.30162
ZNF263	-2.22844	4.51612	-5.69994	3.29939e-06	2.73777e-05	4.2992
DUSP7	3.43104	6.68074	5.69737	3.3232e-06	2.75536e-05	4.29212
TFIP11	1.71847	5.79166	5.69702	3.32651e-06	2.75596e-05	4.29114
PRDX1	-3.12182	10.2073	-5.69633	3.33294e-06	2.7583e-05	4.28924
NORAD	-4.25405	7.07478	-5.69615	3.33455e-06	2.7583e-05	4.28876
ADCK2	-2.96111	5.68115	-5.69313	3.36294e-06	2.77961e-05	4.28042
TROAP	-1.72335	5.20695	-5.69266	3.36734e-06	2.78107e-05	4.27913
EFL1	2.04486	5.39179	5.69127	3.38057e-06	2.78982e-05	4.27527
MIDN	-1.9489	7.91294	-5.68963	3.39607e-06	2.80043e-05	4.27076
MRPL53	-1.16006	3.82032	-5.68705	3.42081e-06	2.81864e-05	4.26362
FOXN2	1.72382	4.95489	5.68644	3.42664e-06	2.82059e-05	4.26194
GPI	-2.66777	8.23005	-5.68605	3.43037e-06	2.82059e-05	4.26087
POLD4	-2.63478	5.29366	-5.68586	3.43215e-06	2.82059e-05	4.26036
IWS1	1.4066	7.23703	5.68557	3.43502e-06	2.82059e-05	4.25954
IGIP	2.92135	4.45891	5.68505	3.44003e-06	2.82059e-05	4.2581
GATD1-DT	0.544969	2.81091	5.68492	3.44126e-06	2.82059e-05	4.25775
FTO	1.13002	4.68014	5.68486	3.44182e-06	2.82059e-05	4.25759
ZNF512B	-1.94263	5.29394	-5.67973	3.49174e-06	2.85928e-05	4.24341
FAM76B	1.35695	5.70485	5.67827	3.50605e-06	2.86649e-05	4.23938
SLC66A3	-2.11352	4.39432	-5.67793	3.50933e-06	2.86649e-05	4.23846
SLC7A5	-4.86672	7.76967	-5.67786	3.51002e-06	2.86649e-05	4.23827
SLC25A11	-1.34223	7.30025	-5.67756	3.51306e-06	2.86649e-05	4.23742
FAM204A	1.07486	7.46763	5.67718	3.51675e-06	2.86649e-05	4.23638
RPS2	-4.6703	8.82027	-5.67718	3.51678e-06	2.86649e-05	4.23637
DCTN1	1.385	8.26575	5.6765	3.52343e-06	2.8697e-05	4.23452
ABR	2.4092	6.75234	5.67512	3.53715e-06	2.87866e-05	4.23069
RBM23	-1.55575	6.08245	-5.67364	3.55183e-06	2.88711e-05	4.22661
JPT2	-2.49906	7.96212	-5.6735	3.55323e-06	2.88711e-05	4.22622
PGAP1	3.5369	4.56528	5.67319	3.55635e-06	2.88711e-05	4.22536
RHOC	-4.24188	7.41334	-5.67298	3.55845e-06	2.88711e-05	4.22478
DNAH14	-1.5175	3.82693	-5.67231	3.56509e-06	2.89029e-05	4.22294
TYW5	1.84982	4.08643	5.67027	3.58555e-06	2.90465e-05	4.21731
TBL1XR1	0.986348	8.64991	5.67	3.5883e-06	2.90465e-05	4.21656
DPP7	-2.43202	5.22588	-5.66966	3.59167e-06	2.90516e-05	4.21563
TNFRSF10A	-2.56948	5.43869	-5.66742	3.6144e-06	2.91682e-05	4.20942
PICALM	1.66812	8.73261	5.66722	3.61641e-06	2.91682e-05	4.20887
TEC	3.17278	3.71137	5.6672	3.61656e-06	2.91682e-05	4.20883
FAT4	1.97874	3.68369	5.66715	3.6171e-06	2.91682e-05	4.20869
SYVN1	1.34939	6.48153	5.66657	3.62302e-06	2.91937e-05	4.20707
RBM6	2.66262	6.45165	5.66583	3.63054e-06	2.92321e-05	4.20503
SLC22A5	-2.09617	4.06643	-5.66515	3.63741e-06	2.92651e-05	4.20317
EHBP1	1.76165	6.18075	5.66417	3.64747e-06	2.93238e-05	4.20045
OTULIN	0.729803	6.03218	5.6633	3.65639e-06	2.93509e-05	4.19805
SHLD2	-1.78686	4.67354	-5.6633	3.65639e-06	2.93509e-05	4.19805
YOD1	2.63598	4.04151	5.66237	3.66593e-06	2.94052e-05	4.19548
PIGS	-2.90189	6.73706	-5.66163	3.67357e-06	2.94442e-05	4.19343
APEX2	-2.39158	5.41252	-5.65987	3.69175e-06	2.95675e-05	4.18857
GNAI2	1.02583	9.68507	5.65886	3.70215e-06	2.96112e-05	4.18581
UBLCP1	1.57745	6.22345	5.6588	3.70279e-06	2.96112e-05	4.18563
BCLAF1	1.13732	8.72849	5.65599	3.73206e-06	2.98202e-05	4.17788
FAM114A2	1.98787	4.57955	5.65575	3.73457e-06	2.98202e-05	4.17722
RPS9P4	-1.54376	4.24466	-5.65544	3.73789e-06	2.98243e-05	4.17635
WAPL	0.824816	8.17494	5.65506	3.74187e-06	2.98336e-05	4.1753
KIZ	2.71174	3.89839	5.65243	3.76956e-06	3.00317e-05	4.16804
NENF	-2.17147	7.07237	-5.64806	3.81606e-06	3.03793e-05	4.15597
ANTXR2	4.18872	6.4016	5.64725	3.82478e-06	3.04144e-05	4.15373
SELENOS	1.56515	8.905	5.64711	3.82622e-06	3.04144e-05	4.15336
ANKRD13C	2.99192	6.24353	5.64568	3.84163e-06	3.0514e-05	4.1494
ISOC1	-2.05921	6.27133	-5.64108	3.89155e-06	3.08873e-05	4.13669
PTBP1	-1.56333	9.3936	-5.64008	3.90241e-06	3.09372e-05	4.13395
IRF2	3.38793	6.06683	5.63985	3.90495e-06	3.09372e-05	4.13331
EMC3	-1.28679	7.75651	-5.6397	3.9066e-06	3.09372e-05	4.13289
ZNF697	1.75553	3.86922	5.63898	3.91448e-06	3.0946e-05	4.13091
NHLRC2	0.837807	6.49469	5.63882	3.91624e-06	3.0946e-05	4.13046
IGF2BP2	3.47905	5.76074	5.6388	3.91647e-06	3.0946e-05	4.13041
RPL37	1.20017	12.2848	5.63739	3.93198e-06	3.10453e-05	4.12652
ZNF568	1.53792	2.81646	5.6361	3.94632e-06	3.11353e-05	4.12293
GTF2H1	0.822069	6.70512	5.63574	3.95029e-06	3.11434e-05	4.12194
BHLHE41	5.26122	6.71525	5.63495	3.95902e-06	3.11891e-05	4.11977
TUT4	2.2325	5.42555	5.63455	3.96345e-06	3.12008e-05	4.11867
TUSC1	-1.74134	4.39202	-5.6335	3.97518e-06	3.12699e-05	4.11576
KIAA1958	-1.58937	3.85385	-5.63267	3.98444e-06	3.13194e-05	4.11347
C19orf53	-1.80083	7.28365	-5.63202	3.99169e-06	3.13531e-05	4.11168
MAD2L1	-2.44145	6.35663	-5.63035	4.01047e-06	3.14773e-05	4.10706
TTPAL	1.88577	6.32173	5.62907	4.0249e-06	3.15484e-05	4.10353
DNAJC24	1.41524	4.99708	5.62887	4.02719e-06	3.15484e-05	4.10297
SGSM3	-1.79603	4.67791	-5.62876	4.02847e-06	3.15484e-05	4.10266
CHMP1A	-3.47358	6.41626	-5.62671	4.05161e-06	3.16972e-05	4.09702
MYBL1	2.10807	5.74347	5.62655	4.05346e-06	3.16972e-05	4.09657
ARHGAP19	-1.58261	4.83793	-5.62588	4.06108e-06	3.17334e-05	4.09472
EIF5	2.1575	8.19659	5.62527	4.06803e-06	3.17643e-05	4.09303
IER2	-4.39455	7.32025	-5.62379	4.08498e-06	3.18731e-05	4.08894
RBM14	1.87066	6.59027	5.62336	4.08992e-06	3.18798e-05	4.08775
DROSHA	1.9611	7.81585	5.62302	4.09387e-06	3.18798e-05	4.0868
H2AZ2	0.945188	11.8852	5.62257	4.09898e-06	3.18798e-05	4.08557
COX14	-1.7313	7.43909	-5.62252	4.09953e-06	3.18798e-05	4.08544
BCAP31	-2.13493	7.95251	-5.62241	4.1009e-06	3.18798e-05	4.08511
ZMIZ2	-2.91556	5.71934	-5.62199	4.1057e-06	3.18937e-05	4.08396
LARP4B	-0.754799	7.25159	-5.6193	4.13674e-06	3.21113e-05	4.07655
TUBB2A	3.29814	7.40616	5.61882	4.14242e-06	3.21318e-05	4.0752
HOXA13	3.58239	3.52251	5.61774	4.15494e-06	3.21899e-05	4.07223
TAX1BP3	-3.2236	6.36189	-5.61765	4.15599e-06	3.21899e-05	4.07198
NCL	1.27856	11.423	5.6164	4.17061e-06	3.22767e-05	4.06852
APRT	-1.89327	8.25667	-5.61617	4.17329e-06	3.22767e-05	4.06789
IFT74	1.96719	5.32904	5.61533	4.18315e-06	3.23237e-05	4.06557
TBL2	-1.94631	4.95554	-5.61513	4.18548e-06	3.23237e-05	4.06502
TCF4	2.40214	3.4149	5.61214	4.22074e-06	3.25699e-05	4.05677
TMEM141	-3.72384	6.53115	-5.61191	4.22351e-06	3.25699e-05	4.05612
MTRF1	1.95158	3.87171	5.6115	4.22831e-06	3.25833e-05	4.055
OAZ2	1.29142	9.33028	5.60889	4.25946e-06	3.27994e-05	4.04778
TCIRG1	1.98771	3.99424	5.60792	4.27106e-06	3.28648e-05	4.0451
EZH2	1.31391	7.79047	5.6053	4.30254e-06	3.3083e-05	4.03787
PRMT3	2.46883	4.81234	5.6042	4.31595e-06	3.3162e-05	4.03481
DDX21	-1.19398	9.55779	-5.60151	4.34866e-06	3.33891e-05	4.02738
RDH11	-3.49037	6.4917	-5.60078	4.35749e-06	3.34327e-05	4.02539
KLHDC3	-3.08655	6.21443	-5.59757	4.39694e-06	3.36941e-05	4.01651
FHIP2A	1.60101	5.85652	5.5975	4.39792e-06	3.36941e-05	4.0163
ZFAND2B	0.674414	6.1408	5.59667	4.40817e-06	3.37473e-05	4.01401
RABEP1	-2.07231	6.05729	-5.59642	4.41124e-06	3.37473e-05	4.01332
FAM219B	-0.956217	3.67264	-5.59572	4.41987e-06	3.37761e-05	4.0114
SUPT4H1	-3.08243	8.22083	-5.59542	4.42358e-06	3.37761e-05	4.01057
WDTC1	1.5967	6.63052	5.59515	4.42694e-06	3.37761e-05	4.00983
ACTN1	2.47013	11.3315	5.59509	4.42777e-06	3.37761e-05	4.00964
E2F7	2.1981	7.22868	5.59468	4.43282e-06	3.37903e-05	4.00852
ZFYVE21	-1.69211	6.72846	-5.59409	4.44022e-06	3.38224e-05	4.00688
HOXC8	2.23951	3.09092	5.59328	4.45032e-06	3.38749e-05	4.00464
RPAP3	1.09071	7.43266	5.59077	4.4818e-06	3.409e-05	3.9977
MAP2K7	-1.17947	7.18534	-5.58908	4.50307e-06	3.42212e-05	3.99304
COMT	-4.21695	6.90768	-5.58889	4.50551e-06	3.42212e-05	3.99251
MRPL38	-2.74255	5.59622	-5.58719	4.52701e-06	3.43562e-05	3.98783
NDUFA10	-2.87498	6.68261	-5.58697	4.52977e-06	3.43562e-05	3.98723
ARID1A	1.44781	7.88694	5.5862	4.53967e-06	3.44066e-05	3.98508
IKZF5	2.21632	5.11268	5.58562	4.54704e-06	3.44378e-05	3.98348
UBBP4	6.79207	6.58678	5.58515	4.55299e-06	3.44417e-05	3.9822
NME4	-3.69819	6.47471	-5.58507	4.55406e-06	3.44417e-05	3.98197
PRR11	-3.02235	7.75923	-5.58476	4.55799e-06	3.44468e-05	3.98112
KLHL22	-1.84581	4.85296	-5.58317	4.57842e-06	3.45765e-05	3.97672
MRPL39	2.32702	7.03149	5.58131	4.60241e-06	3.47329e-05	3.97157
ATG5	1.64691	6.58962	5.57927	4.62878e-06	3.49071e-05	3.96595
PAF1	0.791036	7.78844	5.57901	4.63227e-06	3.49085e-05	3.96521
GABPA	1.10902	5.36967	5.57801	4.64519e-06	3.4981e-05	3.96247
ECH1	-3.27424	6.41	-5.57647	4.66541e-06	3.51083e-05	3.9582
FGGY	1.64381	3.30359	5.57565	4.67609e-06	3.51407e-05	3.95594
MORN4	2.30003	4.84134	5.57563	4.67636e-06	3.51407e-05	3.95589
ILKAP	0.911481	7.04024	5.57324	4.70786e-06	3.53524e-05	3.94928
HGH1	-1.84432	4.53587	-5.57186	4.72614e-06	3.54398e-05	3.94547
PDXK	-2.51246	7.1115	-5.57186	4.7262e-06	3.54398e-05	3.94546
TBC1D22A	1.5344	5.40307	5.57075	4.74095e-06	3.55253e-05	3.94239
TEDC1	-2.21889	5.10826	-5.57029	4.74711e-06	3.55462e-05	3.94111
SYNCRIP	1.60762	9.95946	5.5687	4.76834e-06	3.568e-05	3.93672
NKIRAS2	-2.42949	5.93294	-5.56789	4.77917e-06	3.57358e-05	3.93449
RNU5F-1	-3.20074	6.0613	-5.5663	4.80055e-06	3.58703e-05	3.9301
DAPK1	1.99146	3.3072	5.56553	4.81091e-06	3.59223e-05	3.92798
HSF1	-2.5326	6.71326	-5.56348	4.83869e-06	3.61043e-05	3.92231
TPK1	2.43639	3.89778	5.56256	4.85131e-06	3.6173e-05	3.91975
SEMA4F	1.47733	4.30476	5.56084	4.87472e-06	3.6322e-05	3.91501
XXYLT1	-2.8551	5.69912	-5.56057	4.87848e-06	3.63244e-05	3.91425
UBQLN1	0.86475	10.0312	5.55886	4.90191e-06	3.64732e-05	3.90954
ETFA	-1.67654	9.02836	-5.55854	4.90638e-06	3.64808e-05	3.90864
ABHD6	2.42181	4.1324	5.55625	4.93797e-06	3.669e-05	3.90233
PRMT6	-1.74052	4.2141	-5.55555	4.94773e-06	3.67368e-05	3.90039
ARSD	-2.30852	4.24459	-5.55442	4.96349e-06	3.68279e-05	3.89726
SLC25A10	-3.13237	5.95272	-5.5518	5.00009e-06	3.70735e-05	3.89003
BTBD3	1.99177	5.18216	5.55033	5.02086e-06	3.72014e-05	3.88595
TCEA1	0.705221	7.56367	5.54719	5.06534e-06	3.75048e-05	3.87727
TBRG1	2.41437	6.54266	5.54461	5.10213e-06	3.77508e-05	3.87015
STK25	-3.07882	5.96142	-5.54298	5.12551e-06	3.78973e-05	3.86565
PTPN12	1.5437	7.25712	5.54207	5.13868e-06	3.79681e-05	3.86313
RPA3	-1.66413	7.81007	-5.54013	5.16685e-06	3.81497e-05	3.85775
MSL3	1.33451	6.87522	5.53789	5.19937e-06	3.83606e-05	3.85158
SLAIN1	2.22811	4.1534	5.53767	5.20267e-06	3.83606e-05	3.85096
JAZF1	2.40546	4.27969	5.53696	5.21302e-06	3.83843e-05	3.849
THAP3	-2.46581	5.4288	-5.53695	5.21313e-06	3.83843e-05	3.84898
MRPS36	-0.694061	7.05891	-5.53566	5.23213e-06	3.84854e-05	3.8454
SNRNP40	2.08622	4.99569	5.53515	5.23954e-06	3.84854e-05	3.84401
POP7	-3.93118	7.54901	-5.53493	5.24287e-06	3.84854e-05	3.84338
CALM3	-0.796367	9.88	-5.53473	5.24571e-06	3.84854e-05	3.84285
BHLHE40	2.87936	5.01146	5.53459	5.24791e-06	3.84854e-05	3.84244
SPART	2.08826	6.38243	5.53436	5.25124e-06	3.84854e-05	3.84181
HMGN2	1.8987	6.79361	5.53429	5.25231e-06	3.84854e-05	3.84162
MRPL41	-4.44991	7.4057	-5.53242	5.28001e-06	3.86617e-05	3.83644
OSBPL6	2.10421	4.47526	5.53065	5.3062e-06	3.88266e-05	3.83157
INVS	1.11513	3.91856	5.53041	5.30987e-06	3.88266e-05	3.83089
RAB1A	1.68812	9.45557	5.52942	5.32464e-06	3.89077e-05	3.82816
CDC27	0.929547	8.97028	5.52791	5.3473e-06	3.90464e-05	3.82398
UTP20	1.32506	7.5021	5.52645	5.36923e-06	3.91795e-05	3.81996
NEU1	-3.3557	6.1704	-5.52572	5.38025e-06	3.92329e-05	3.81794
FN1	4.27721	7.80322	5.52367	5.41138e-06	3.94327e-05	3.81226
TUFM	-1.80023	8.70593	-5.5225	5.42917e-06	3.95351e-05	3.80904
BYSL	-2.7346	5.61229	-5.52155	5.4437e-06	3.96137e-05	3.80641
SOD1	-1.6818	9.43892	-5.51947	5.47562e-06	3.98186e-05	3.80066
PHF20L1	1.23779	7.62311	5.51746	5.50671e-06	4.00172e-05	3.79509
CLN3	-3.31397	5.80653	-5.51356	5.56738e-06	4.03741e-05	3.78431
NR2F6	-1.67436	7.61687	-5.51347	5.56879e-06	4.03741e-05	3.78406
NUAK1	2.93612	6.25622	5.51337	5.57026e-06	4.03741e-05	3.7838
GLMP	-2.72353	6.04364	-5.51313	5.57406e-06	4.03741e-05	3.78313
CARNMT1	3.05992	5.14793	5.51308	5.57489e-06	4.03741e-05	3.78298
HAUS7	-2.45237	5.30687	-5.51203	5.5914e-06	4.0466e-05	3.78007
ZNF12	-1.49986	3.97273	-5.50942	5.63249e-06	4.07355e-05	3.77287
ANXA2	1.80453	10.8064	5.50909	5.63768e-06	4.07452e-05	3.77197
NDE1	-2.22151	5.36763	-5.50846	5.64773e-06	4.079e-05	3.77021
PITPNM2	2.09846	3.7553	5.50784	5.65751e-06	4.08328e-05	3.76851
SAP130	1.67293	6.42208	5.50741	5.66444e-06	4.0855e-05	3.76731
ITGB8	3.67368	4.22099	5.50713	5.66884e-06	4.08589e-05	3.76654
BAMBI	-3.41346	4.70832	-5.50619	5.68382e-06	4.0939e-05	3.76395
PMS1	2.34823	5.03513	5.50533	5.69756e-06	4.10101e-05	3.76157
ATXN3	1.54991	6.38674	5.50436	5.71317e-06	4.10945e-05	3.75888
NIPBL	1.23942	8.30192	5.50356	5.72602e-06	4.11395e-05	3.75667
AKAP13	1.1481	6.44182	5.50325	5.73099e-06	4.11395e-05	3.75582
CSRP2	2.21304	3.91352	5.50325	5.73108e-06	4.11395e-05	3.7558
TSC22D1	1.03767	9.36471	5.50268	5.74027e-06	4.11576e-05	3.75423
NEK9	2.56788	6.60355	5.50245	5.74397e-06	4.11576e-05	3.7536
RBM28	1.14511	6.87274	5.50237	5.74528e-06	4.11576e-05	3.75337
F11R	-3.65461	5.56298	-5.50098	5.76768e-06	4.12902e-05	3.74954
IPO9	-1.05383	7.84284	-5.49966	5.7892e-06	4.14163e-05	3.74588
LSM2	1.33274	8.92939	5.49922	5.79635e-06	4.14394e-05	3.74467
NHLRC3	1.19168	3.92116	5.49685	5.83509e-06	4.16882e-05	3.73812
ARHGAP11A	1.51597	7.91215	5.49612	5.84702e-06	4.17453e-05	3.73611
TMEM60	1.72616	5.98314	5.49556	5.85634e-06	4.17572e-05	3.73454
STMN3	-2.84	4.35501	-5.49554	5.85657e-06	4.17572e-05	3.7345
ZC3H7B	1.35795	6.73194	5.49517	5.86269e-06	4.17726e-05	3.73347
MON1B	-2.69878	5.58714	-5.4945	5.8738e-06	4.18065e-05	3.73161
RAB28	2.36201	5.82183	5.49425	5.87787e-06	4.18065e-05	3.73093
ATP13A1	1.50972	5.54547	5.49401	5.88188e-06	4.18065e-05	3.73026
PNP	-2.97888	6.00737	-5.49379	5.88546e-06	4.18065e-05	3.72966
NUDCD3	-1.95504	7.6514	-5.49369	5.88718e-06	4.18065e-05	3.72937
VKORC1	-3.68004	6.61221	-5.49114	5.92941e-06	4.20782e-05	3.72234
HOXB9	2.65172	4.39862	5.48964	5.95455e-06	4.22283e-05	3.71818
UNC93B1	-1.49563	4.01485	-5.48917	5.96235e-06	4.22553e-05	3.7169
MACO1	1.00231	6.03676	5.48677	6.00285e-06	4.25139e-05	3.71024
FOXP1	0.958877	9.03327	5.48592	6.01717e-06	4.25747e-05	3.7079
TRMT112	-3.33848	9.06463	-5.48578	6.01948e-06	4.25747e-05	3.70752
PTK2	1.70055	8.1079	5.48478	6.03645e-06	4.2653e-05	3.70475
ZDHHC5	1.53136	8.04735	5.48465	6.03862e-06	4.2653e-05	3.7044
CHPF	-1.26022	6.23985	-5.48323	6.06287e-06	4.27822e-05	3.70045
CRCP	-1.69411	5.68609	-5.48305	6.06597e-06	4.27822e-05	3.69995
ATP5MC1	1.06685	11.4484	5.48287	6.06902e-06	4.27822e-05	3.69946
SCARB1	-2.6203	5.22319	-5.48118	6.09795e-06	4.29575e-05	3.69478
HDHD5	-3.01736	5.89323	-5.48023	6.11417e-06	4.30431e-05	3.69217
TMEM131	1.91143	6.48585	5.47992	6.11944e-06	4.30516e-05	3.69132
CD99	-3.5483	6.43069	-5.47962	6.12474e-06	4.30602e-05	3.69047
MFSD5	-1.42922	7.1336	-5.47873	6.14007e-06	4.31394e-05	3.68801
RHOQ	1.75695	5.12412	5.47753	6.16084e-06	4.32367e-05	3.68469
DEXI	-2.34283	5.14588	-5.47726	6.16541e-06	4.32367e-05	3.68396
PIK3CB	0.892387	6.33185	5.47722	6.16618e-06	4.32367e-05	3.68384
NAGLU	-1.96515	5.09977	-5.47643	6.17989e-06	4.32795e-05	3.68165
WDR5	1.54071	8.17615	5.4764	6.18044e-06	4.32795e-05	3.68157
NPTN	1.60963	9.12812	5.47591	6.1889e-06	4.331e-05	3.68022
FHOD3	3.37313	3.86004	5.47537	6.19839e-06	4.33478e-05	3.67872
RPL9	-4.57009	8.56345	-5.47485	6.20739e-06	4.33486e-05	3.67729
ELMOD3	1.53712	3.73323	5.47484	6.20753e-06	4.33486e-05	3.67727
PPIF	-1.67579	7.35128	-5.47428	6.21728e-06	4.33486e-05	3.67572
HSP90AB3P	3.9692	5.10103	5.47424	6.21799e-06	4.33486e-05	3.67561
RB1CC1	1.12631	7.53117	5.47419	6.21898e-06	4.33486e-05	3.67545
FNIP1	-1.16888	6.25664	-5.47358	6.22966e-06	4.33945e-05	3.67377
MRPL27	-1.30379	8.3798	-5.47289	6.24171e-06	4.34499e-05	3.67187
RBFA	-1.94646	4.56607	-5.47241	6.25006e-06	4.34794e-05	3.67055
PHF13	1.25068	7.36495	5.47108	6.27357e-06	4.36143e-05	3.66686
AGA	-2.19392	5.41571	-5.46997	6.29319e-06	4.37003e-05	3.66379
MOCS3	-1.66824	4.01413	-5.46962	6.29936e-06	4.37003e-05	3.66283
DHCR24	-2.55043	8.73448	-5.46949	6.30171e-06	4.37003e-05	3.66246
RHOBTB2	1.26067	5.283	5.46944	6.30245e-06	4.37003e-05	3.66234
BTAF1	1.66652	5.27041	5.46861	6.31732e-06	4.37719e-05	3.66003
MRPS2	-3.38951	6.28281	-5.4684	6.32105e-06	4.37719e-05	3.65945
SPATA1	1.91817	2.83317	5.46783	6.33106e-06	4.38126e-05	3.65789
MINDY2	1.874	6.25238	5.46696	6.34658e-06	4.38913e-05	3.65548
NIPA2	1.39052	6.92568	5.46518	6.3784e-06	4.40825e-05	3.65056
PYGO1	1.88081	3.71635	5.46442	6.3922e-06	4.41491e-05	3.64844
RECQL	-1.56418	5.17679	-5.4638	6.40333e-06	4.41972e-05	3.64673
DGKA	3.62025	4.334	5.46246	6.42752e-06	4.43352e-05	3.64302
PTPRK	1.63941	7.92365	5.46197	6.43637e-06	4.43674e-05	3.64167
DYRK1A	2.08784	7.16487	5.46156	6.44374e-06	4.43863e-05	3.64054
WLS	3.52517	7.54256	5.46135	6.44751e-06	4.43863e-05	3.63997
KPNA1	0.920891	7.75259	5.4596	6.47929e-06	4.45762e-05	3.63513
ATP6	-5.91594	9.0772	-5.45864	6.49695e-06	4.46686e-05	3.63246
PAN2	1.78219	3.76305	5.45826	6.50381e-06	4.46868e-05	3.63142
GTF3C1	-2.48616	6.3678	-5.45732	6.52098e-06	4.47493e-05	3.62883
CHCHD4	-2.03021	5.93059	-5.4573	6.52136e-06	4.47493e-05	3.62877
PSMD1	1.89862	9.25484	5.45576	6.54965e-06	4.48575e-05	3.62451
FNTB	1.48697	6.20332	5.45575	6.54984e-06	4.48575e-05	3.62448
CHURC1-FNTB	1.48697	6.20332	5.45575	6.54984e-06	4.48575e-05	3.62448
FBXL4	1.10958	4.07411	5.45527	6.55867e-06	4.48653e-05	3.62316
ADAP1	-2.54394	4.3178	-5.45523	6.55946e-06	4.48653e-05	3.62304
MICAL1	1.36419	3.2164	5.45441	6.57462e-06	4.494e-05	3.62077
PLPP2	-3.57406	6.71405	-5.45278	6.60484e-06	4.51175e-05	3.61626
ZNF784	1.07321	6.00152	5.45179	6.62323e-06	4.51903e-05	3.61353
ALG1	-2.12291	5.01476	-5.45175	6.62404e-06	4.51903e-05	3.61341
GADD45A	2.91738	6.32098	5.45114	6.63531e-06	4.5238e-05	3.61174
DDX56	-2.81848	6.1242	-5.44988	6.65892e-06	4.53584e-05	3.60824
EIF2B3	2.51426	6.36358	5.44974	6.66154e-06	4.53584e-05	3.60786
PMF1	-1.01995	6.67169	-5.44893	6.67679e-06	4.5433e-05	3.60561
TFDP2	1.96104	3.26037	5.44688	6.71539e-06	4.56664e-05	3.59994
RHBDD2	-2.56186	5.24178	-5.44639	6.72463e-06	4.56825e-05	3.59859
CIAO1	-2.08582	5.3732	-5.4463	6.72638e-06	4.56825e-05	3.59833
CCDC59	-1.34315	6.80873	-5.44481	6.75453e-06	4.58442e-05	3.59423
F3	4.6646	6.52132	5.44167	6.81441e-06	4.61777e-05	3.58555
H4C3	-6.09562	9.2305	-5.44162	6.81545e-06	4.61777e-05	3.5854
DKC1	-2.48179	8.45443	-5.44146	6.81851e-06	4.61777e-05	3.58496
RANBP3	1.7047	6.6747	5.44132	6.82111e-06	4.61777e-05	3.58458
BST2	-4.36186	4.98315	-5.43925	6.8611e-06	4.64187e-05	3.57884
LIF	1.56649	3.17391	5.4384	6.87738e-06	4.64991e-05	3.57651
POLR3K	-3.28551	6.45375	-5.43783	6.8884e-06	4.6544e-05	3.57493
EIF2S2	1.40209	10.7946	5.43747	6.89553e-06	4.65623e-05	3.57392
SPATC1L	-1.50221	4.40518	-5.43724	6.8999e-06	4.65623e-05	3.57329
HSPBAP1	1.92863	3.77488	5.43615	6.92107e-06	4.66753e-05	3.57028
EIPR1	-2.19601	5.13167	-5.43589	6.92608e-06	4.66794e-05	3.56957
RPUSD3	-2.56682	5.61137	-5.43535	6.93678e-06	4.67021e-05	3.56805
CARHSP1	-3.81182	6.68519	-5.43527	6.93828e-06	4.67021e-05	3.56784
PIGT	-4.32409	7.8133	-5.43409	6.96134e-06	4.67936e-05	3.56458
ND2	-6.43935	9.60419	-5.43404	6.96222e-06	4.67936e-05	3.56445
POLR2E	-4.18786	9.29494	-5.43389	6.96531e-06	4.67936e-05	3.56402
DR1	0.957812	7.49685	5.43348	6.97326e-06	4.67936e-05	3.56289
MRPS28	-2.05368	4.96215	-5.43344	6.97397e-06	4.67936e-05	3.5628
SPSB1	2.12557	4.52773	5.43302	6.98233e-06	4.68201e-05	3.56162
TSPAN14	-1.12884	7.56019	-5.43005	7.04087e-06	4.71827e-05	3.55341
LRP12	1.55328	6.71766	5.42884	7.06492e-06	4.7314e-05	3.55006
PFKL	-1.47391	7.18082	-5.4282	7.07758e-06	4.73688e-05	3.5483
PLRG1	2.01141	7.54342	5.42766	7.08828e-06	4.74104e-05	3.54681
PAM	1.77033	6.77021	5.4274	7.09347e-06	4.74152e-05	3.54609
DVL1	-2.82731	5.77236	-5.42681	7.10542e-06	4.74651e-05	3.54444
ENO3	1.96219	3.21124	5.42552	7.13121e-06	4.76074e-05	3.54087
RNF217	1.77407	3.98927	5.4251	7.13969e-06	4.76339e-05	3.53971
TMEM170A	-1.56997	5.73732	-5.42371	7.16768e-06	4.77905e-05	3.53586
ABRAXAS2	1.47547	5.97906	5.42063	7.23e-06	4.81757e-05	3.52735
UROD	1.97557	7.12633	5.4191	7.26105e-06	4.83227e-05	3.52314
PTOV1	-1.25744	6.06562	-5.4191	7.26118e-06	4.83227e-05	3.52312
SEPTIN8	-1.21948	6.50391	-5.41831	7.27737e-06	4.84e-05	3.52093
SAYSD1	-1.83145	5.32222	-5.41664	7.3115e-06	4.85933e-05	3.51633
PRKCSH	-1.73279	5.9247	-5.41644	7.31561e-06	4.85933e-05	3.51578
EIF4H	2.04977	7.2527	5.41582	7.32852e-06	4.86485e-05	3.51405
FEM1B	1.70286	6.82823	5.41541	7.33702e-06	4.86513e-05	3.51291
GRK5	2.03766	4.6592	5.4153	7.33916e-06	4.86513e-05	3.51262
CYB561	-2.93648	8.31074	-5.41505	7.34432e-06	4.86513e-05	3.51193
PFDN5	-2.92901	8.76077	-5.41491	7.34731e-06	4.86513e-05	3.51153
U2SURP	1.69774	8.92094	5.41463	7.35305e-06	4.86588e-05	3.51076
RBM4	-1.80161	4.00766	-5.41387	7.36874e-06	4.87322e-05	3.50867
SMAD4	-1.9808	4.97226	-5.41347	7.377e-06	4.87523e-05	3.50756
CCNB1IP1	-1.61775	4.4368	-5.41328	7.381e-06	4.87523e-05	3.50703
FASN	-4.02084	7.82108	-5.40977	7.45422e-06	4.92053e-05	3.49733
KIF3C	2.17791	4.75747	5.40933	7.46353e-06	4.9236e-05	3.4961
FHIP1B	2.1049	5.52265	5.4091	7.46824e-06	4.92365e-05	3.49548
SREBF2	2.43924	8.76264	5.40832	7.48466e-06	4.92849e-05	3.49332
EI24	-0.979155	9.30956	-5.40831	7.4849e-06	4.92849e-05	3.49329
PLD1	1.33542	3.876	5.40701	7.51245e-06	4.94282e-05	3.48968
PUM2	1.03217	8.09661	5.40678	7.51734e-06	4.94282e-05	3.48904
MAP2	4.77327	5.37346	5.40662	7.52066e-06	4.94282e-05	3.48861
RPL15	-0.849571	11.3505	-5.40625	7.52844e-06	4.94486e-05	3.48759
IFNAR1	-2.43945	5.49597	-5.40586	7.53665e-06	4.94633e-05	3.48652
CDC14A	1.93453	3.10608	5.4057	7.54002e-06	4.94633e-05	3.48608
SYT17	3.2757	4.27332	5.4046	7.56346e-06	4.95863e-05	3.48303
PSMD9	-4.05866	6.9774	-5.40394	7.57746e-06	4.96405e-05	3.48121
FADS2	-2.76204	4.88548	-5.40356	7.58557e-06	4.96405e-05	3.48016
UGGT1	0.723289	7.09395	5.40355	7.58578e-06	4.96405e-05	3.48013
HIRA	2.53119	4.2727	5.40214	7.61598e-06	4.98073e-05	3.47623
GOLGA4	-0.823992	8.03063	-5.39987	7.66486e-06	5.0096e-05	3.46994
DNAAF9	1.1561	3.41769	5.39872	7.68974e-06	5.02276e-05	3.46675
PPP2R5C	-0.747718	8.29582	-5.39827	7.69949e-06	5.02603e-05	3.46551
URM1	-1.56655	7.47935	-5.3975	7.71612e-06	5.02968e-05	3.46339
DNASE2	-1.33319	6.78849	-5.39738	7.71877e-06	5.02968e-05	3.46305
FAM234A	-2.18505	4.85131	-5.39735	7.71933e-06	5.02968e-05	3.46298
AKT2	-3.94511	8.08326	-5.39682	7.73089e-06	5.03411e-05	3.46151
LGALS3	1.94654	8.28786	5.39344	7.80483e-06	5.07835e-05	3.45215
NEDD1	-1.47566	6.98087	-5.39327	7.80842e-06	5.07835e-05	3.4517
CAMK2G	1.9874	6.26677	5.38823	7.92014e-06	5.14785e-05	3.43774
TMEM79	-1.50674	3.78604	-5.38792	7.92696e-06	5.14912e-05	3.43689
SSTR2	1.59445	4.76488	5.38671	7.95388e-06	5.16344e-05	3.43356
LRP10	-3.02038	6.81743	-5.38387	8.0177e-06	5.19857e-05	3.4257
PWWP2B	-2.22152	4.96052	-5.38387	8.01782e-06	5.19857e-05	3.42569
NUDT4	1.0515	7.71812	5.38364	8.02309e-06	5.19881e-05	3.42504
N4BP1	1.16774	6.01612	5.38269	8.04446e-06	5.20478e-05	3.42243
ZBTB17	1.27558	4.52859	5.38259	8.04665e-06	5.20478e-05	3.42216
RBBP5	-1.29827	7.1712	-5.38258	8.04705e-06	5.20478e-05	3.42211
CSNK1E	1.14386	8.30233	5.38192	8.06195e-06	5.21123e-05	3.4203
KARS1	-1.18458	8.5796	-5.38123	8.0776e-06	5.21816e-05	3.41839
CEP112	1.82735	3.52631	5.38096	8.08383e-06	5.219e-05	3.41763
USP14	0.911167	9.28271	5.37999	8.10591e-06	5.23007e-05	3.41495
MRPL9	-1.60428	7.18443	-5.37966	8.11335e-06	5.23168e-05	3.41405
CDK14	3.43381	5.46077	5.37936	8.12027e-06	5.23295e-05	3.41321
FYTTD1	1.29311	7.46698	5.3786	8.13758e-06	5.23676e-05	3.41112
MSANTD2	2.75382	4.49065	5.37848	8.14026e-06	5.23676e-05	3.4108
SH3GL1	-1.80384	7.02544	-5.37836	8.14317e-06	5.23676e-05	3.41044
STK35	0.910507	6.46789	5.37824	8.14596e-06	5.23676e-05	3.41011
TMEM268	-1.70034	4.03521	-5.37561	8.20645e-06	5.27244e-05	3.40284
RBL2	2.1025	5.08762	5.37345	8.2564e-06	5.30132e-05	3.39687
COX2	-5.89633	9.11047	-5.37297	8.26765e-06	5.30533e-05	3.39554
RTTN	1.79681	3.83828	5.36951	8.34854e-06	5.35399e-05	3.38597
PSMD14	0.862304	8.456	5.36852	8.37166e-06	5.36556e-05	3.38325
YAP1	2.66844	8.35016	5.36824	8.37827e-06	5.36655e-05	3.38247
SPCS2	-1.10223	6.4292	-5.36788	8.38674e-06	5.36873e-05	3.38148
MZT2B	-4.53441	7.68617	-5.36766	8.39196e-06	5.36883e-05	3.38087
ELL2	2.41404	6.25803	5.36703	8.40704e-06	5.37522e-05	3.37911
NLGN2	1.81721	4.56173	5.36606	8.43e-06	5.38646e-05	3.37643
BMAL1	1.63333	3.92615	5.36586	8.43478e-06	5.38646e-05	3.37587
CCND1	-3.63872	8.30095	-5.36545	8.44452e-06	5.38943e-05	3.37473
GCN1	0.832529	8.84286	5.36469	8.46242e-06	5.3976e-05	3.37265
CDCA4	-2.85551	6.16497	-5.36362	8.48795e-06	5.41062e-05	3.36969
ANAPC4	2.70532	5.94292	5.36339	8.49352e-06	5.41091e-05	3.36905
PIKFYVE	1.35805	4.26355	5.36258	8.51288e-06	5.41999e-05	3.36681
SLC35A4	-1.14848	5.9673	-5.36079	8.55592e-06	5.44411e-05	3.36186
PPP1R2	-1.06948	5.76529	-5.36023	8.56946e-06	5.44945e-05	3.3603
PRR13	-3.86784	6.79579	-5.35993	8.57673e-06	5.45081e-05	3.35947
MYO5C	-2.88759	5.41763	-5.35962	8.58401e-06	5.45216e-05	3.35864
GEMIN6	1.62784	5.94272	5.35906	8.59755e-06	5.45681e-05	3.35709
RPS27AP16	4.16892	6.60608	5.3589	8.60164e-06	5.45681e-05	3.35662
CAPRIN2	2.99507	4.39367	5.35819	8.61881e-06	5.46253e-05	3.35466
C6orf132	-1.87401	5.6759	-5.3581	8.62097e-06	5.46253e-05	3.35441
AAMDC	1.73218	7.18343	5.35744	8.63702e-06	5.46942e-05	3.35259
ERBB3	-3.50261	4.59325	-5.35704	8.64661e-06	5.47105e-05	3.3515
KLHL7	2.29512	5.12215	5.35683	8.65182e-06	5.47105e-05	3.3509
SFT2D3	-1.99973	4.19069	-5.35669	8.65508e-06	5.47105e-05	3.35053
UBA2	1.02131	8.51855	5.35618	8.66755e-06	5.47566e-05	3.34912
TCEANC2	2.67093	4.50661	5.35591	8.6743e-06	5.47665e-05	3.34835
VIM	6.57995	9.12936	5.35458	8.70672e-06	5.49079e-05	3.34469
ADAM15	-4.74118	7.81882	-5.35454	8.70781e-06	5.49079e-05	3.34457
PNISR	1.82331	6.97666	5.35436	8.71225e-06	5.49079e-05	3.34406
SKP2	1.31424	6.58232	5.35389	8.72366e-06	5.49471e-05	3.34278
KIF24	1.82209	3.69401	5.35306	8.74403e-06	5.50392e-05	3.34049
BTBD7	-0.836773	7.62477	-5.35285	8.74936e-06	5.50392e-05	3.33989
C19orf48	-2.48066	5.04074	-5.35266	8.75388e-06	5.50392e-05	3.33938
GALNT2	1.39265	7.47991	5.35223	8.76449e-06	5.50468e-05	3.33819
PARK7	-2.8543	8.52619	-5.35219	8.76547e-06	5.50468e-05	3.33808
TFB1M	1.18601	3.87662	5.35185	8.77386e-06	5.50668e-05	3.33714
WDR82	-1.24167	7.96197	-5.34993	8.82158e-06	5.53335e-05	3.33181
BTBD10	1.29186	6.67807	5.34884	8.84867e-06	5.54705e-05	3.3288
APIP	0.992722	6.13141	5.34764	8.87852e-06	5.56247e-05	3.32549
TMUB1	-1.7635	6.31981	-5.3473	8.88702e-06	5.56451e-05	3.32455
MSX2	-2.65622	4.32547	-5.34689	8.8972e-06	5.56759e-05	3.32342
CENPX	-3.41855	6.81133	-5.34635	8.91077e-06	5.57279e-05	3.32193
ZSWIM8	1.95556	7.34743	5.34595	8.92081e-06	5.57577e-05	3.32082
SPIN4	-3.01971	5.94829	-5.34546	8.93326e-06	5.5769e-05	3.31945
CNOT9	0.69723	6.97639	5.34536	8.93557e-06	5.5769e-05	3.3192
RPS15A	-2.50067	8.90177	-5.34525	8.93842e-06	5.5769e-05	3.31888
SF3A1	-1.63102	7.92888	-5.34422	8.96436e-06	5.58979e-05	3.31604
YIPF3	1.21981	7.09871	5.34306	8.99365e-06	5.60476e-05	3.31283
RPL36AL	1.02509	10.1095	5.3422	9.01558e-06	5.61512e-05	3.31044
OSTC	-3.35015	7.21813	-5.34131	9.03811e-06	5.62584e-05	3.30799
WARS1	-2.09635	6.82805	-5.34098	9.04652e-06	5.62777e-05	3.30707
NDUFC2	-3.66549	7.35204	-5.34037	9.06207e-06	5.63159e-05	3.30538
RCC2	-2.15362	8.78601	-5.34032	9.06331e-06	5.63159e-05	3.30525
VPS13C	1.89556	6.3903	5.33931	9.08905e-06	5.64365e-05	3.30246
ZNF326	2.80212	7.32046	5.33906	9.09567e-06	5.64365e-05	3.30175
PTMAP5	3.28376	4.71021	5.33894	9.0987e-06	5.64365e-05	3.30142
PLP2	-4.10779	8.43407	-5.3373	9.1408e-06	5.66644e-05	3.29689
ZNF428	-3.6377	7.08034	-5.33656	9.15979e-06	5.67489e-05	3.29485
TRAF3IP2-AS1	2.06677	3.93027	5.3345	9.21307e-06	5.70456e-05	3.28915
NRP2	4.63937	4.66427	5.33413	9.22264e-06	5.70715e-05	3.28813
RAB5A	-0.69581	7.42749	-5.33361	9.23624e-06	5.71223e-05	3.28668
IRF2BPL	2.00811	9.87477	5.33327	9.24502e-06	5.71417e-05	3.28575
RPP25L	-2.07275	5.11779	-5.33307	9.25018e-06	5.71417e-05	3.2852
PDCL3	-1.96422	4.99149	-5.33256	9.26362e-06	5.71616e-05	3.28377
KATNBL1	1.29488	6.05147	5.33253	9.26419e-06	5.71616e-05	3.28371
PIK3R3	-2.24342	6.2394	-5.33174	9.28505e-06	5.72301e-05	3.2815
KMT2E	1.76873	7.80398	5.3317	9.2861e-06	5.72301e-05	3.28139
CEBPD	3.00938	4.98111	5.33127	9.29729e-06	5.72657e-05	3.28021
FAM110B	2.78479	3.96431	5.32876	9.36318e-06	5.7638e-05	3.27327
POLR3F	1.65928	4.31272	5.32745	9.39776e-06	5.78172e-05	3.26965
LAMA3	3.08964	4.08776	5.327	9.40978e-06	5.78576e-05	3.26839
RPL7	-2.23183	9.8903	-5.32616	9.432e-06	5.79605e-05	3.26608
RAB4B	1.98711	4.23359	5.32543	9.4514e-06	5.80164e-05	3.26406
DYNLT3	1.40501	6.66386	5.32536	9.45329e-06	5.80164e-05	3.26386
SPAG1	1.83581	5.01176	5.3252	9.45752e-06	5.80164e-05	3.26342
GET3	-1.60977	7.16773	-5.32449	9.47644e-06	5.80987e-05	3.26146
COX17	-2.76202	7.26324	-5.32262	9.52653e-06	5.8372e-05	3.25628
KDELR2	-1.07584	8.98442	-5.32189	9.54595e-06	5.84256e-05	3.25428
PLCB1	2.71988	4.757	5.32162	9.55322e-06	5.84256e-05	3.25353
LOC105372522	2.71988	4.757	5.32162	9.55322e-06	5.84256e-05	3.25353
FIG4	2.70454	4.5397	5.32129	9.56226e-06	5.84256e-05	3.2526
GPRC5B	2.19883	3.97153	5.32126	9.56286e-06	5.84256e-05	3.25254
ABI2	0.745263	7.07906	5.32074	9.57702e-06	5.84784e-05	3.25109
RBM5	1.21833	6.93008	5.31933	9.61517e-06	5.86775e-05	3.24718
ND5	-4.89285	7.9669	-5.3185	9.63758e-06	5.87804e-05	3.24489
RPL27P4	3.61938	4.82157	5.31812	9.64791e-06	5.88095e-05	3.24384
EPSTI1	2.40781	3.25408	5.31746	9.66593e-06	5.88854e-05	3.24201
CDC25A	-1.11213	5.84559	-5.31524	9.72637e-06	5.92196e-05	3.23589
INTS4	1.36307	4.32387	5.31484	9.73737e-06	5.92524e-05	3.23478
ORAI2	-1.82316	6.11009	-5.31289	9.79093e-06	5.95442e-05	3.22939
HMG20B	-1.20116	8.20245	-5.31267	9.79709e-06	5.95474e-05	3.22877
EIF4G3	2.66391	7.28763	5.31226	9.80833e-06	5.95815e-05	3.22764
RCBTB1	1.87537	3.77506	5.31166	9.82493e-06	5.96408e-05	3.22598
UCHL3	1.32585	6.46077	5.3115	9.82935e-06	5.96408e-05	3.22554
JDP2	1.95897	5.24612	5.3106	9.85433e-06	5.97581e-05	3.22305
WRNIP1	2.01567	7.18873	5.30892	9.9011e-06	6.00074e-05	3.2184
UTP4	2.9875	7.62818	5.30826	9.91942e-06	6.0084e-05	3.21658
CDT1	-3.11981	6.61873	-5.30733	9.94536e-06	6.02067e-05	3.21401
RPSA	-2.72432	8.58655	-5.30702	9.95417e-06	6.02256e-05	3.21315
TCOF1	-1.41649	5.9729	-5.30547	9.9978e-06	6.0455e-05	3.20885
NAV1	3.0562	5.32779	5.30439	1.00283e-05	6.06046e-05	3.20586
PAFAH1B1	1.67567	8.76439	5.30377	1.00456e-05	6.06724e-05	3.20416
C15orf40	1.9508	5.94438	5.30358	1.00509e-05	6.06724e-05	3.20364
UBE3A	0.854679	8.4457	5.29953	1.01662e-05	6.13331e-05	3.19244
GNB1	1.12902	10.2076	5.29764	1.02207e-05	6.16267e-05	3.18719
ABHD12	-2.34387	5.5058	-5.29683	1.02438e-05	6.17312e-05	3.18497
GBF1	0.798003	7.04503	5.2966	1.02506e-05	6.17371e-05	3.18432
ALDOA	-2.83315	9.90158	-5.29634	1.0258e-05	6.17461e-05	3.18362
HYOU1	1.74675	10.0029	5.29335	1.03449e-05	6.21767e-05	3.17533
MRPS31	2.22771	6.03078	5.29332	1.03455e-05	6.21767e-05	3.17527
FNDC3B	1.16684	7.27719	5.29327	1.03471e-05	6.21767e-05	3.17512
TNKS	1.81259	5.78523	5.29265	1.03651e-05	6.22495e-05	3.17341
FSD1L	1.61757	3.59738	5.29182	1.03893e-05	6.23593e-05	3.17112
SPRING1	-2.56295	6.51643	-5.29096	1.04146e-05	6.2476e-05	3.16873
EP400	-1.21806	6.00134	-5.2905	1.04281e-05	6.25213e-05	3.16746
MAP3K11	-1.78978	4.90322	-5.29001	1.04424e-05	6.25717e-05	3.16611
CLDN4	-1.93342	8.16928	-5.28889	1.04756e-05	6.27351e-05	3.163
UBE2C	-2.30775	9.02375	-5.28866	1.04822e-05	6.2739e-05	3.16238
MBOAT2	-2.26936	5.62496	-5.28834	1.04918e-05	6.27609e-05	3.16148
SNRPB	0.547854	10.4437	5.28736	1.05207e-05	6.28986e-05	3.15878
RNF10	1.18589	9.48985	5.28592	1.05635e-05	6.3119e-05	3.15479
ZDHHC1	2.91159	3.97297	5.28543	1.0578e-05	6.31698e-05	3.15344
ERGIC3	-0.797123	8.05468	-5.28352	1.06352e-05	6.34755e-05	3.14815
WDR36	1.71235	7.19499	5.28291	1.06533e-05	6.35476e-05	3.14648
RFT1	-2.23902	5.90607	-5.28145	1.06972e-05	6.37482e-05	3.14244
MANF	1.71043	10.0847	5.28139	1.0699e-05	6.37482e-05	3.14228
FBLN5	3.18572	3.32739	5.28012	1.07374e-05	6.39416e-05	3.13875
TAF13	-1.1713	6.49311	-5.27791	1.08046e-05	6.42748e-05	3.13263
RABL6	-3.56009	6.53777	-5.27787	1.08055e-05	6.42748e-05	3.13254
PHF19	-2.06289	7.45861	-5.27716	1.08272e-05	6.43677e-05	3.13057
STT3B	0.854856	9.22707	5.27672	1.08408e-05	6.44121e-05	3.12934
PKP3	-2.56722	6.3446	-5.27318	1.09494e-05	6.5021e-05	3.11955
DSTNP3	1.37558	3.81463	5.27258	1.09679e-05	6.50731e-05	3.1179
RPS7	-2.30667	8.82942	-5.27208	1.09833e-05	6.50731e-05	3.11652
NXPH4	1.6377	3.13161	5.27194	1.09875e-05	6.50731e-05	3.11615
ARMC10	-2.40776	5.38539	-5.27191	1.09884e-05	6.50731e-05	3.11606
PLCL2	1.59743	3.03651	5.27185	1.09905e-05	6.50731e-05	3.11588
CREB3L4	-3.30962	5.14132	-5.2717	1.09951e-05	6.50731e-05	3.11547
ZNF189	2.02366	4.28534	5.27148	1.1002e-05	6.50775e-05	3.11485
NCAPD2	-1.77909	7.22757	-5.26887	1.10831e-05	6.55211e-05	3.10763
RIOK3	0.680661	7.52536	5.26851	1.10944e-05	6.55511e-05	3.10663
MRFAP1L1	-3.87637	6.86513	-5.26609	1.11701e-05	6.59617e-05	3.09996
USP12	0.567517	7.47228	5.26566	1.11837e-05	6.60053e-05	3.09876
HIPK3	1.95401	7.57869	5.26526	1.11962e-05	6.60326e-05	3.09767
CAB39	1.14458	6.99462	5.26511	1.12009e-05	6.60326e-05	3.09726
LYPLA1	-2.31153	6.2122	-5.26356	1.125e-05	6.62608e-05	3.09296
RGL1	1.62291	3.4431	5.2635	1.12521e-05	6.62608e-05	3.09278
ATP6AP2	-0.765756	9.04561	-5.26298	1.12683e-05	6.62665e-05	3.09136
SLC35B1	-1.13555	7.64238	-5.2628	1.12742e-05	6.62665e-05	3.09085
ZNF764	-1.83726	4.14505	-5.26257	1.12815e-05	6.62665e-05	3.09021
FZD1	4.84033	5.81638	5.26248	1.12842e-05	6.62665e-05	3.08998
PEBP1	-4.1416	9.48945	-5.26248	1.12843e-05	6.62665e-05	3.08997
TENT4B	2.59786	8.72695	5.2621	1.12964e-05	6.63003e-05	3.08892
DCTN5	-2.12913	6.71093	-5.26085	1.13362e-05	6.64973e-05	3.08547
TJP2	1.1424	6.48302	5.25999	1.13636e-05	6.66214e-05	3.08309
CKS1B	-4.36511	8.50902	-5.25898	1.1396e-05	6.6774e-05	3.0803
COX3	-5.48053	11.077	-5.25852	1.14107e-05	6.68233e-05	3.07903
PGAP6	-2.45155	5.42716	-5.25772	1.14367e-05	6.69383e-05	3.0768
RPS18P5	4.20278	7.2424	5.25695	1.14614e-05	6.70219e-05	3.07468
B9D1	1.60897	4.3254	5.25688	1.14636e-05	6.70219e-05	3.07449
U2AF2	1.50491	11.0593	5.25598	1.14929e-05	6.71234e-05	3.07199
ALG3	-1.02938	6.91226	-5.25595	1.14936e-05	6.71234e-05	3.07192
BLTP3A	1.69696	5.73626	5.25495	1.1526e-05	6.72454e-05	3.06916
SMIM26	-2.33985	5.32622	-5.25492	1.15272e-05	6.72454e-05	3.06906
PPP2CB	1.00899	9.15592	5.25454	1.15395e-05	6.72797e-05	3.06801
DCAF11	-2.50604	6.89851	-5.25335	1.15783e-05	6.74686e-05	3.06472
ZNF232-AS1	-1.45589	4.06306	-5.25217	1.16167e-05	6.76552e-05	3.06147
SYNJ2BP	-1.17969	5.48889	-5.25119	1.1649e-05	6.77937e-05	3.05874
SERBP1	2.09341	11.7403	5.25106	1.16532e-05	6.77937e-05	3.05838
RBM42	1.26246	8.00881	5.25057	1.16691e-05	6.78486e-05	3.05705
DLG5	-0.761739	6.41493	-5.24914	1.17161e-05	6.80535e-05	3.0531
HECTD2	1.63139	3.54418	5.2489	1.17243e-05	6.80535e-05	3.05241
HSPA9	-0.779644	8.60322	-5.24873	1.17299e-05	6.80535e-05	3.05194
CTU2	-2.11486	4.76351	-5.24857	1.17349e-05	6.80535e-05	3.05152
ZNF787	-2.77624	5.71163	-5.24853	1.17365e-05	6.80535e-05	3.05139
SLC25A38	-2.72261	5.68031	-5.24562	1.18329e-05	6.85612e-05	3.04336
SPRED1	2.37834	6.20666	5.2455	1.1837e-05	6.85612e-05	3.04302
SSBP1	-1.76828	8.46827	-5.24475	1.18622e-05	6.86343e-05	3.04093
MTF2	2.26756	6.90568	5.24473	1.18626e-05	6.86343e-05	3.0409
RBBP7	-4.10064	7.13666	-5.24336	1.19085e-05	6.88627e-05	3.0371
DPYSL2	2.23834	8.32546	5.24166	1.19657e-05	6.91157e-05	3.0324
FBXO9	1.43908	6.07841	5.24152	1.19704e-05	6.91157e-05	3.03202
MRPS12	-1.2183	8.13775	-5.24148	1.19719e-05	6.91157e-05	3.0319
HYCC1	1.77428	6.02477	5.24055	1.20032e-05	6.92331e-05	3.02933
PPP1R21	2.33172	4.96238	5.24031	1.20114e-05	6.92331e-05	3.02866
SEPSECS	2.8779	4.15538	5.24029	1.20118e-05	6.92331e-05	3.02862
TRIM39	1.53927	4.41543	5.23995	1.20234e-05	6.92618e-05	3.02768
ENTPD6	-1.69782	4.54324	-5.23974	1.20306e-05	6.92658e-05	3.02709
ARMC8	1.91302	5.83596	5.23954	1.20374e-05	6.92676e-05	3.02653
ZWINT	-3.50716	6.5932	-5.23932	1.20449e-05	6.92726e-05	3.02593
SCAMP2	-3.89188	6.89401	-5.23832	1.2079e-05	6.94311e-05	3.02315
PPP1R12A	1.22839	8.80809	5.23546	1.21766e-05	6.99249e-05	3.01525
INTS11	-1.1498	5.57331	-5.23541	1.21781e-05	6.99249e-05	3.01513
DEGS1	-2.62872	5.57905	-5.23417	1.22208e-05	7.01149e-05	3.01169
LMO7	3.27495	7.24487	5.23399	1.2227e-05	7.01149e-05	3.0112
ITGA1	2.11324	3.7607	5.23387	1.2231e-05	7.01149e-05	3.01087
THG1L	-2.71042	5.87049	-5.2336	1.22404e-05	7.01307e-05	3.01012
UCN	0.736763	2.79075	5.23245	1.22803e-05	7.03211e-05	3.00692
S100A2	5.86458	8.69597	5.23164	1.23083e-05	7.04432e-05	3.00469
CHMP2B	-1.30953	7.31722	-5.2312	1.23235e-05	7.04922e-05	3.00348
TAF9B	-1.03633	5.29637	-5.23043	1.23502e-05	7.06069e-05	3.00135
CISD1	-1.20518	7.59811	-5.23	1.23652e-05	7.06512e-05	3.00016
ACP2	-2.55519	5.54612	-5.22982	1.23713e-05	7.06512e-05	2.99968
ZFTRAF1	-1.45914	6.48872	-5.2271	1.24667e-05	7.10811e-05	2.99213
TMEM276	-1.45914	6.48872	-5.2271	1.24667e-05	7.10811e-05	2.99213
LOC84773-CYHR1	-1.45914	6.48872	-5.2271	1.24667e-05	7.10811e-05	2.99213
TPM2	2.36404	3.19194	5.22572	1.25153e-05	7.13198e-05	2.98832
YKT6	-2.10934	7.50918	-5.22425	1.25672e-05	7.15294e-05	2.98426
GPAM	1.23249	5.5815	5.22421	1.25685e-05	7.15294e-05	2.98415
DCP2	-1.14526	6.0021	-5.2241	1.25724e-05	7.15294e-05	2.98385
MICOS13	1.68775	7.76486	5.22385	1.25811e-05	7.15407e-05	2.98317
UBAC2	-1.49834	5.9003	-5.22318	1.2605e-05	7.16026e-05	2.98131
NSUN2	-1.88562	7.45426	-5.22311	1.26073e-05	7.16026e-05	2.98112
POLR1B	2.47118	5.18689	5.22298	1.26123e-05	7.16026e-05	2.98074
OSBPL1A	1.62545	6.06721	5.22129	1.26724e-05	7.18804e-05	2.97607
KPNA3	1.70489	7.87943	5.22104	1.2681e-05	7.18804e-05	2.9754
STX6	-1.10208	6.24551	-5.22101	1.26824e-05	7.18804e-05	2.9753
RPS17	-2.96042	10.4703	-5.22084	1.26884e-05	7.18804e-05	2.97483
FAM83D	-2.56049	5.85739	-5.22035	1.27058e-05	7.19159e-05	2.97349
UBA3	2.15448	5.95489	5.22028	1.27082e-05	7.19159e-05	2.9733
TMEM248	1.25596	8.51232	5.21795	1.27922e-05	7.23526e-05	2.96683
PRAF2	-2.44205	5.33573	-5.21744	1.28106e-05	7.23964e-05	2.96542
DDX39A	1.44564	7.68701	5.21726	1.28168e-05	7.23964e-05	2.96495
SMU1	0.916677	6.32219	5.21716	1.28205e-05	7.23964e-05	2.96467
ACTR6	1.29888	6.60886	5.21671	1.28368e-05	7.24497e-05	2.96342
MMUT	1.09805	6.50117	5.21641	1.28475e-05	7.24669e-05	2.9626
PIM3	-4.53373	7.71328	-5.21625	1.28535e-05	7.24669e-05	2.96214
ATF6	-1.65834	6.6843	-5.21439	1.29209e-05	7.28084e-05	2.95701
RAD23A	1.31221	8.47762	5.21338	1.29577e-05	7.29616e-05	2.95421
ABHD14B	1.24142	7.57138	5.21327	1.29619e-05	7.29616e-05	2.9539
PKMYT1	-2.61001	6.59633	-5.21235	1.29954e-05	7.31114e-05	2.95136
FAM210B	-2.48925	6.34767	-5.21152	1.3026e-05	7.32444e-05	2.94906
AFTPH	1.96485	7.97739	5.21007	1.30792e-05	7.35046e-05	2.94506
RPS2P46	-2.19308	5.06045	-5.20953	1.3099e-05	7.35719e-05	2.94357
SPA17	1.25318	5.08276	5.2093	1.31077e-05	7.35719e-05	2.94292
SEC22B	-0.795702	6.79642	-5.20918	1.3112e-05	7.35719e-05	2.9426
FYCO1	2.06343	4.35645	5.20797	1.31568e-05	7.3784e-05	2.93925
NBEAL1	2.45376	5.22075	5.20575	1.32394e-05	7.41756e-05	2.93311
TRDMT1	2.15454	3.93339	5.20571	1.32406e-05	7.41756e-05	2.93302
ACSL5	3.26669	5.09446	5.20512	1.32626e-05	7.42595e-05	2.93139
USP16	1.29594	7.58148	5.20469	1.3279e-05	7.43116e-05	2.93018
KIAA2013	1.44087	9.12649	5.20201	1.33796e-05	7.48354e-05	2.92277
IVD	-2.29842	6.26168	-5.19913	1.34884e-05	7.54041e-05	2.91482
CCDC150	2.14039	3.25086	5.1979	1.35353e-05	7.56233e-05	2.91142
TIMM21	-2.01407	4.98077	-5.19773	1.35419e-05	7.56233e-05	2.91093
CLPTM1L	-2.22077	8.74441	-5.19474	1.36562e-05	7.62213e-05	2.90269
WDR35	1.96282	4.02928	5.19375	1.36943e-05	7.63939e-05	2.89995
TMEM11	1.2601	8.48232	5.19091	1.38045e-05	7.69679e-05	2.89209
HNRNPR	1.18506	9.35755	5.19055	1.38184e-05	7.70047e-05	2.8911
KHSRP	-2.19068	10.0549	-5.18964	1.38538e-05	7.71614e-05	2.88859
RPS11	-1.92193	10.8112	-5.18904	1.38774e-05	7.72522e-05	2.88692
ZBTB42	-2.25145	4.32274	-5.18792	1.39213e-05	7.74241e-05	2.88382
PPP6R2	1.93886	4.19131	5.18784	1.39244e-05	7.74241e-05	2.8836
MAPK3	-2.1169	7.03884	-5.18769	1.39302e-05	7.74241e-05	2.88319
DDX42	1.04957	7.09278	5.18714	1.3952e-05	7.75044e-05	2.88166
CCDC22	-1.3757	5.38207	-5.18647	1.39783e-05	7.76102e-05	2.87981
SLC9A7	-1.71536	5.06758	-5.1857	1.40083e-05	7.7736e-05	2.8777
TXN2	-2.19444	7.34854	-5.1846	1.4052e-05	7.79377e-05	2.87464
FCF1	1.63211	7.94273	5.1841	1.40717e-05	7.80058e-05	2.87327
ELOVL6	1.56121	7.08894	5.18238	1.41402e-05	7.83445e-05	2.86851
PCCA-DT	-1.63607	4.34883	-5.182	1.41553e-05	7.83875e-05	2.86746
MBTPS1	2.41323	8.01021	5.18117	1.41885e-05	7.85192e-05	2.86516
TMEM184C	2.39341	5.75354	5.1808	1.42031e-05	7.85192e-05	2.86415
ATAD1	-3.02527	6.01289	-5.18075	1.4205e-05	7.85192e-05	2.86402
CEMIP2	1.93579	6.52142	5.18049	1.42156e-05	7.85192e-05	2.86329
TNNT1	-3.51233	6.48333	-5.18047	1.42162e-05	7.85192e-05	2.86325
NDRG3	1.17044	8.38106	5.17946	1.4257e-05	7.87033e-05	2.86044
EML4	1.60251	8.00629	5.1788	1.42833e-05	7.88075e-05	2.85863
RMC1	1.07435	5.44752	5.17839	1.42998e-05	7.88574e-05	2.85749
URGCP	-1.65347	4.61698	-5.17818	1.43082e-05	7.88629e-05	2.85691
ZBTB4	0.815095	7.20088	5.17676	1.43656e-05	7.91377e-05	2.85299
TCP11L1	1.44303	3.4362	5.17579	1.44052e-05	7.93146e-05	2.85029
CYP1B1	-2.97001	8.00612	-5.17454	1.44559e-05	7.95524e-05	2.84684
ARGLU1	1.49862	7.33526	5.17347	1.44994e-05	7.97504e-05	2.84389
SURF6	-2.08083	5.33406	-5.17307	1.45158e-05	7.97994e-05	2.84278
DAP	-3.32506	7.49424	-5.17143	1.45831e-05	8.01274e-05	2.83825
CPSF4	-2.7489	5.8166	-5.17098	1.46014e-05	8.01349e-05	2.83701
HIVEP2	1.48499	5.89629	5.17097	1.4602e-05	8.01349e-05	2.83697
EVI5	2.45802	6.50175	5.17084	1.46071e-05	8.01349e-05	2.83663
FHL3	1.70873	3.9558	5.16849	1.47043e-05	8.06263e-05	2.83012
TFF1	-5.65546	5.93724	-5.16818	1.47173e-05	8.06554e-05	2.82926
ITGA3	3.19671	7.4305	5.16774	1.47356e-05	8.07141e-05	2.82804
GTPBP4	-1.12144	7.97111	-5.1672	1.47579e-05	8.07946e-05	2.82655
AK3	-2.83994	5.76528	-5.16607	1.4805e-05	8.10106e-05	2.82342
DLD	-1.49492	7.07399	-5.16555	1.48266e-05	8.10756e-05	2.822
NBDY	-1.16993	5.9592	-5.16532	1.48363e-05	8.10756e-05	2.82135
SF3B1	1.23658	9.40524	5.16505	1.48473e-05	8.10756e-05	2.82062
PDE6D	1.60507	5.24129	5.16505	1.48475e-05	8.10756e-05	2.82061
MAD2L1BP	-1.99389	5.95574	-5.16436	1.48764e-05	8.11912e-05	2.81871
INPP4A	1.5598	4.26321	5.16401	1.48911e-05	8.11921e-05	2.81773
RPS26	-2.32726	7.70226	-5.16399	1.48919e-05	8.11921e-05	2.81769
CD63	0.648827	12.6033	5.1634	1.49169e-05	8.12865e-05	2.81604
NCOA3	-2.87432	7.36313	-5.16268	1.49468e-05	8.13675e-05	2.81407
MTFP1	-1.74405	4.6158	-5.16268	1.49471e-05	8.13675e-05	2.81405
TUBA1B	-4.39048	11.2194	-5.16245	1.49568e-05	8.13787e-05	2.81341
DHX38	1.59473	7.79534	5.16189	1.49803e-05	8.14644e-05	2.81188
ZNF248	2.81827	4.32487	5.16131	1.50049e-05	8.15528e-05	2.81027
CDK11B	1.68204	4.76744	5.16114	1.50119e-05	8.15528e-05	2.80981
RPL26P6	4.58585	5.4493	5.15852	1.51231e-05	8.21146e-05	2.80257
ABHD11	-2.02521	5.55982	-5.15705	1.51858e-05	8.24128e-05	2.79851
SNHG8	-3.74319	6.7758	-5.15679	1.51971e-05	8.24227e-05	2.79778
TMSB4XP4	2.86402	4.98775	5.15665	1.52032e-05	8.24227e-05	2.79738
SEC16A	-3.03389	6.2145	-5.15515	1.52675e-05	8.27196e-05	2.79324
CD81	-4.53011	7.95251	-5.15501	1.52736e-05	8.27196e-05	2.79285
SRPRA	2.20647	8.4468	5.15302	1.53591e-05	8.31146e-05	2.78737
FADD	-3.37306	6.2263	-5.15295	1.53622e-05	8.31146e-05	2.78718
CYB561D2	-1.39678	5.21966	-5.15257	1.53787e-05	8.31611e-05	2.78613
FUNDC2	-1.51907	4.17071	-5.15002	1.54898e-05	8.3719e-05	2.77907
RPUSD4	-2.17623	5.32982	-5.1488	1.55428e-05	8.3963e-05	2.77571
ARMC1	-1.06586	7.72339	-5.1477	1.55913e-05	8.41819e-05	2.77266
RPL18AP6	2.59349	4.15328	5.1475	1.56e-05	8.41861e-05	2.77211
KBTBD6	-1.64366	4.83602	-5.14711	1.56171e-05	8.42354e-05	2.77103
CUL3	1.19471	7.47373	5.14669	1.56357e-05	8.42926e-05	2.76987
CREB1	1.22721	7.56757	5.14611	1.56613e-05	8.43878e-05	2.76826
B4GALNT4	2.39728	4.02937	5.14581	1.56744e-05	8.44153e-05	2.76744
PC	-1.74396	4.66853	-5.14419	1.5746e-05	8.47578e-05	2.76297
HNRNPD	1.49945	10.3564	5.14305	1.57966e-05	8.49871e-05	2.75982
AP2S1	-3.5035	8.6672	-5.1404	1.59152e-05	8.55256e-05	2.75249
NR2C1	1.32265	4.40044	5.14012	1.59279e-05	8.55256e-05	2.7517
HNRNPM	1.31047	10.9819	5.14011	1.59282e-05	8.55256e-05	2.75168
CDC23	-1.72746	5.59577	-5.14009	1.5929e-05	8.55256e-05	2.75163
DMTN	2.62111	3.80509	5.13982	1.59413e-05	8.5548e-05	2.75088
CLCN5	2.14465	4.21304	5.13931	1.59641e-05	8.56271e-05	2.74947
COPZ1	-2.3186	6.87001	-5.13792	1.60266e-05	8.5919e-05	2.74564
ZC3HAV1	-1.55235	6.8238	-5.13594	1.61161e-05	8.63549e-05	2.74018
PPID	1.96651	6.84988	5.13564	1.61298e-05	8.63848e-05	2.73934
ABHD17B	2.82561	5.37459	5.13502	1.61582e-05	8.64928e-05	2.73762
CWC15	1.34795	8.49054	5.1328	1.62594e-05	8.69906e-05	2.7315
DIS3	0.995776	7.07009	5.13223	1.62855e-05	8.70863e-05	2.72992
CEP89	1.24653	4.98987	5.13034	1.63724e-05	8.75069e-05	2.7247
MRPS18A	-2.89023	6.12734	-5.12882	1.64429e-05	8.77905e-05	2.72049
STX3	-1.71055	6.42801	-5.12879	1.64442e-05	8.77905e-05	2.72041
CCAR2	2.20109	5.79595	5.12855	1.64552e-05	8.77905e-05	2.71975
SPTLC1	1.94323	5.0042	5.12844	1.64605e-05	8.77905e-05	2.71944
THOC3	-3.01164	5.74981	-5.1283	1.64669e-05	8.77905e-05	2.71905
B3GNT2	0.815702	6.62063	5.12741	1.65083e-05	8.7967e-05	2.71659
MTHFD2	-1.82009	7.52084	-5.12705	1.65252e-05	8.80125e-05	2.71559
SCARB2	-1.51514	6.71193	-5.12658	1.65468e-05	8.80832e-05	2.71431
GNPDA1	0.786571	9.20106	5.12639	1.65559e-05	8.80874e-05	2.71377
RPL38	-1.38584	11.0001	-5.12596	1.6576e-05	8.81174e-05	2.71258
ABCF2	1.56228	7.3713	5.12591	1.65782e-05	8.81174e-05	2.71245
KAT5	-3.22497	6.88882	-5.12557	1.65941e-05	8.8158e-05	2.71151
NDUFAF8	-4.28005	7.44113	-5.12441	1.66482e-05	8.84008e-05	2.70832
CEP128	1.79829	4.15403	5.12217	1.67539e-05	8.89173e-05	2.70211
RND3	2.40712	6.77087	5.12044	1.68356e-05	8.93062e-05	2.69734
RPL17	-1.49854	3.78293	-5.11791	1.69558e-05	8.9899e-05	2.69036
CAPG	4.40038	7.97471	5.11718	1.69911e-05	9.0041e-05	2.68832
ZC3H18	1.65033	8.41117	5.1158	1.70569e-05	9.03443e-05	2.68453
[truncated: 5,146 more rows]

## Sheet: TCGA_diff
	logFC	AveExpr	t	P.Value	adj.P.Val	B
CPA1	-3.87911	1.10398	-37.713	2.04294e-205	4.18843e-201	459.368
NEK2	4.55141	8.25211	36.1782	6.15185e-194	6.30627e-190	433.014
CA4	-6.62042	2.12748	-35.4488	1.79031e-188	1.2235e-184	420.469
MYOC	-5.88279	1.73872	-35.4026	3.97602e-188	2.03791e-184	419.673
HSD17B13	-4.80531	2.20954	-35.0797	1.04713e-185	4.29366e-182	414.115
GPAM	-3.6721	9.14197	-34.9638	7.74351e-185	2.64596e-181	412.12
COL10A1	6.79887	9.9567	34.8001	1.30712e-183	3.82836e-180	409.302
LOC572558	-3.09421	0.901993	-34.6008	4.07884e-182	1.04531e-178	405.871
MESTIT1	-3.35856	1.55109	-34.0285	7.96549e-178	1.81454e-174	396.019
MMP11	5.79014	11.7646	33.9791	1.86821e-177	3.8302e-174	395.169
FIGF	-6.16948	3.6083	-33.603	1.23329e-174	2.29864e-171	388.694
LRRC3B	-3.74859	1.42449	-32.938	1.18433e-169	2.02343e-166	377.254
PKMYT1	4.47388	7.79857	32.8686	3.91997e-169	6.1821e-166	376.06
LYVE1	-4.9992	5.61543	-32.6322	2.30872e-167	3.38096e-164	371.995
KIF4A	4.27587	8.33172	32.3422	3.4203e-165	4.67487e-162	367.011
GLYAT	-5.9909	2.16831	-32.24	1.99224e-164	2.55281e-161	365.254
AQP7P3	-3.2974	0.885155	-32.1138	1.75001e-163	2.11051e-160	363.087
ADRA1A	-3.83355	1.58768	-31.7289	1.32096e-160	1.50457e-157	356.478
KIAA0101	3.52836	7.8256	31.2509	4.89921e-157	5.2865e-154	348.282
CAV1	-3.37001	10.5985	-31.1467	2.93306e-156	3.00668e-153	346.498
TNS1	-2.84844	11.6227	-30.9386	1.04527e-154	1.02048e-151	342.934
ADH4	-3.39677	1.0183	-30.7276	3.90585e-153	3.5079e-150	339.323
GLRA4	-2.71011	0.738568	-30.7272	3.93531e-153	3.5079e-150	339.315
UHRF1	3.67733	8.0999	30.7179	4.6162e-153	3.94339e-150	339.156
AQP7P1	-5.31971	2.45799	-30.6512	1.44948e-152	1.18869e-149	338.015
IQGAP3	3.97945	8.74712	30.497	2.0363e-151	1.6057e-148	335.38
MYOM1	-3.84581	5.23511	-30.3095	5.05692e-150	3.83988e-147	332.176
ANGPT4	-3.00083	1.31785	-30.2478	1.45432e-149	1.06487e-146	331.123
APOB	-5.0789	2.27911	-30.1865	4.15376e-149	2.93656e-146	330.076
TRPM3	-2.48579	0.901491	-29.9606	1.98131e-147	1.35403e-144	326.222
SPC25	3.16748	6.57763	29.8787	8.03897e-147	5.31661e-144	324.825
LOC283392	-5.4246	2.19761	-29.8186	2.24338e-146	1.4373e-143	323.802
HEPN1	-5.04107	2.17555	-29.8011	3.02493e-146	1.87931e-143	323.504
LHCGR	-2.94265	0.688328	-29.6412	4.64052e-145	2.79823e-142	320.781
CDC25C	3.76377	6.08523	29.6101	7.89799e-145	4.62642e-142	320.25
PPP1R12B	-2.19565	9.94107	-29.558	1.9206e-144	1.09378e-141	319.364
HPSE2	-4.2551	1.75522	-29.5239	3.4378e-144	1.90491e-141	318.783
HEPACAM	-5.22145	2.25173	-29.4949	5.63786e-144	3.04177e-141	318.29
NAALAD2	-3.14448	3.82369	-29.4522	1.16748e-143	6.13733e-141	317.564
PAFAH1B3	2.48943	9.87779	29.4152	2.19537e-143	1.12524e-140	316.934
PAMR1	-4.10831	6.55753	-29.2981	1.61634e-142	8.00496e-140	314.943
ANGPTL7	-5.25701	2.02334	-29.2972	1.63988e-142	8.00496e-140	314.929
NUF2	3.86997	7.57957	29.2173	6.40222e-142	3.05252e-139	313.571
FHL1	-4.27755	9.34926	-29.1724	1.37564e-141	6.40986e-139	312.808
FAM13A	-2.57191	8.67809	-29.1369	2.51599e-141	1.14628e-138	312.206
GPR146	-2.75346	6.60632	-29.0389	1.33518e-140	5.95085e-138	310.541
AQPEP	-4.57368	2.98524	-29.0328	1.48015e-140	6.45662e-138	310.439
ASF1B	2.97369	8.5743	28.9385	7.364e-140	3.14535e-137	308.838
SLC22A12	-2.28734	0.428497	-28.7804	1.08243e-138	4.52897e-136	306.158
SPTBN1	-1.88053	12.5956	-28.6746	6.53091e-138	2.67793e-135	304.366
NKAPL	-2.67603	2.92064	-28.673	6.70797e-138	2.6966e-135	304.339
DPP6	-3.99835	1.88306	-28.6444	1.08938e-137	4.2951e-135	303.855
WDR62	3.16772	7.26379	28.6428	1.11932e-137	4.32987e-135	303.828
NPR1	-3.53822	7.39814	-28.6342	1.29632e-137	4.92171e-135	303.682
ADAMTS5	-3.54882	7.98335	-28.6151	1.79236e-137	6.68126e-135	303.359
SDPR	-4.6653	7.14532	-28.6073	2.04637e-137	7.49191e-135	303.227
SIK2	-2.23525	9.2547	-28.5371	6.72992e-137	2.42065e-134	302.039
UBE2C	4.15414	8.56892	28.5163	9.57674e-137	3.38521e-134	301.688
ITIH5	-4.25415	8.32193	-28.4498	2.96215e-136	1.02932e-133	300.562
NUSAP1	3.1305	9.23957	28.4368	3.69222e-136	1.26163e-133	300.342
HMMR	3.37897	7.60108	28.4155	5.29521e-136	1.77971e-133	299.982
UBE2T	3.13244	8.20401	28.4064	6.17529e-136	2.04203e-133	299.829
SLC2A4	-4.32294	4.46833	-28.3881	8.4178e-136	2.73939e-133	299.52
KIF20A	3.74119	8.46612	28.3257	2.42409e-135	7.76542e-133	298.465
KCNIP2	-5.10716	5.52451	-28.2891	4.50674e-135	1.4215e-132	297.847
PDE2A	-3.41291	7.16778	-28.2441	9.65255e-135	2.99843e-132	297.087
GSN	-2.41872	13.04	-28.1292	6.75622e-134	2.0674e-131	295.147
CAV2	-2.98602	9.1313	-28.0786	1.58951e-133	4.79239e-131	294.294
ACVR1C	-4.945	4.89936	-28.0608	2.14709e-133	6.37967e-131	293.994
SLC7A14	-2.31739	0.810427	-28.0349	3.32723e-133	9.74498e-131	293.557
EPB42	-3.44177	1.04688	-27.946	1.4937e-132	4.31321e-130	292.059
HSD17B6	2.91916	6.11986	27.937	1.7408e-132	4.95692e-130	291.907
DLGAP5	3.70118	7.69403	27.9189	2.36219e-132	6.63419e-130	291.602
LOC729467	-1.69211	0.321381	-27.8811	4.47724e-132	1.24044e-129	290.965
B3GALT1	-3.0121	1.3389	-27.7847	2.27769e-131	6.22629e-129	289.342
HJURP	3.53801	7.53251	27.7768	2.60246e-131	7.02047e-129	289.209
PYCR1	2.47837	10.8908	27.7587	3.5301e-131	9.39924e-129	288.905
CD300LG	-6.46162	4.46035	-27.7529	3.89202e-131	1.023e-128	288.808
KLB	-4.17205	4.86505	-27.6549	2.03392e-130	5.2784e-128	287.159
PYGM	-3.46289	3.63799	-27.5259	1.78747e-129	4.58085e-127	284.991
BTNL9	-4.35328	6.53021	-27.5244	1.8342e-129	4.64258e-127	284.966
ARHGAP20	-3.44768	5.4949	-27.5199	1.97636e-129	4.94139e-127	284.891
TROAP	3.73428	7.2493	27.5162	2.10441e-129	5.19816e-127	284.829
ADH1A	-5.11657	2.35566	-27.4803	3.84903e-129	9.39437e-127	284.227
SORBS1	-3.35221	9.9439	-27.4693	4.63199e-129	1.11724e-126	284.042
TPX2	3.39603	9.90667	27.4348	8.2864e-129	1.97544e-126	283.462
HIF3A	-5.00947	3.32853	-27.4222	1.02446e-128	2.4142e-126	283.25
PBK	3.60782	7.46657	27.418	1.09828e-128	2.55875e-126	283.181
EBF1	-3.04328	7.59902	-27.3839	1.94968e-128	4.49128e-126	282.609
KLHL33	-2.02778	0.905475	-27.2834	1.0573e-127	2.40853e-125	280.923
RDH5	-4.20582	5.1465	-27.2514	1.80938e-127	4.07646e-125	280.387
IGFBP6	-3.34079	7.31193	-27.2273	2.71232e-127	6.04436e-125	279.983
ABCA10	-4.55433	4.08728	-27.217	3.2254e-127	7.11045e-125	279.81
PAPPA2	-3.41946	1.79145	-27.2106	3.59216e-127	7.83474e-125	279.703
DTL	3.06879	8.64375	27.1681	7.33339e-127	1.58262e-124	278.991
BUB1	3.48718	8.28188	27.1479	1.03021e-126	2.20015e-124	278.652
AOC3	-3.64688	9.46717	-27.0683	3.9137e-126	8.27203e-124	277.321
RYR3	-3.58578	3.73281	-27.0632	4.26891e-126	8.93073e-124	277.235
LPL	-4.74108	9.08628	-27.0354	6.79985e-126	1.40819e-123	276.77
LOC55908	-3.5339	1.33302	-27.0346	6.894e-126	1.41341e-123	276.757
TNXB	-4.49911	8.70781	-27.0287	7.61289e-126	1.54534e-123	276.658
TNMD	-5.06316	2.61501	-26.9885	1.49245e-125	2.99982e-123	275.987
LOC728264	-3.89476	7.23326	-26.9451	3.09198e-125	6.15453e-123	275.26
TPM3	1.20643	13.2924	26.9091	5.64978e-125	1.11377e-122	274.659
ABCB5	-4.27798	2.42506	-26.897	6.92005e-125	1.35119e-122	274.457
MYH1	-3.31343	1.15404	-26.8902	7.75101e-125	1.49916e-122	274.344
CDK1	3.01772	9.25704	26.8865	8.2428e-125	1.57938e-122	274.282
CLEC3B	-3.68989	7.42029	-26.8822	8.8692e-125	1.68367e-122	274.209
SCARA5	-6.41071	4.57854	-26.8807	9.09742e-125	1.71115e-122	274.184
TK1	3.00493	9.65116	26.8657	1.16953e-124	2.1798e-122	273.934
MELK	3.77733	7.77729	26.836	1.92147e-124	3.54902e-122	273.438
SPRY2	-2.86098	7.80328	-26.8223	2.41801e-124	4.42625e-122	273.209
CCDC64	2.95232	8.27347	26.797	3.69238e-124	6.69923e-122	272.787
BUB1B	3.19203	8.10363	26.7845	4.54845e-124	8.18003e-122	272.579
CEP55	3.38564	8.09747	26.7813	4.80262e-124	8.56202e-122	272.525
CAT	-1.81968	10.7633	-26.7445	8.88168e-124	1.56976e-121	271.912
C16orf59	2.8168	6.56983	26.7332	1.07324e-123	1.88066e-121	271.723
CRHBP	-3.36233	2.88208	-26.7313	1.10778e-123	1.92472e-121	271.691
KIF18B	3.67839	6.99311	26.7269	1.1922e-123	2.05398e-121	271.618
MAP1LC3C	-3.78625	2.6125	-26.7225	1.28321e-123	2.1881e-121	271.545
C13orf36	-2.71061	0.878085	-26.7221	1.29139e-123	2.1881e-121	271.539
LOC90586	-2.21114	1.31967	-26.714	1.4787e-123	2.48241e-121	271.403
LRRTM2	-2.94026	3.22181	-26.7136	1.4893e-123	2.48241e-121	271.396
TSLP	-3.95969	2.89811	-26.6714	3.01951e-123	4.99242e-121	270.692
PLK1	3.44382	8.47606	26.6513	4.22066e-123	6.92256e-121	270.358
PRRG3	-2.7219	1.34884	-26.6362	5.43592e-123	8.84502e-121	270.105
PPAP2B	-2.06531	10.2894	-26.6145	7.80281e-123	1.25963e-120	269.745
ASPM	3.72723	8.53112	26.5934	1.11036e-122	1.77849e-120	269.393
GABRD	3.21598	5.44956	26.5531	2.17659e-122	3.45926e-120	268.722
RRM2	3.50512	9.34826	26.4781	7.61155e-122	1.2004e-119	267.473
ZWINT	2.4978	9.21004	26.4626	9.86991e-122	1.54468e-119	267.214
PALMD	-2.93892	8.86242	-26.4237	1.88852e-121	2.93322e-119	266.567
GYS2	-2.99725	0.962324	-26.3647	5.04502e-121	7.77691e-119	265.587
HSPB6	-4.64692	7.78115	-26.3421	7.3563e-121	1.12551e-118	265.211
CKS2	2.45256	8.93257	26.3415	7.42873e-121	1.12818e-118	265.201
ASPA	-3.57313	3.09171	-26.3391	7.73649e-121	1.16628e-118	265.161
TMEM220	-2.62827	5.7229	-26.3346	8.33811e-121	1.2478e-118	265.086
C3orf50	-1.25346	0.335421	-26.3214	1.03928e-120	1.54401e-118	264.867
LOC286367	-2.68991	4.95782	-26.2613	2.82351e-120	4.16458e-118	263.87
CDKN3	2.93169	6.90504	26.26	2.88672e-120	4.2274e-118	263.848
PPAPDC1A	4.86056	5.9016	26.2571	3.03164e-120	4.40814e-118	263.799
HSPB7	-4.37014	5.68069	-26.2503	3.39387e-120	4.87184e-118	263.687
TOP2A	3.66709	10.8121	26.2502	3.39807e-120	4.87184e-118	263.685
LEPR	-3.19118	7.66799	-26.2066	7.02405e-120	1.00005e-117	262.961
CENPM	2.96136	6.77795	26.1889	9.43561e-120	1.33413e-117	262.667
MASP1	-4.28429	2.81867	-26.1374	2.22153e-119	3.11957e-117	261.813
CEP68	-1.28742	9.53256	-26.123	2.81996e-119	3.93298e-117	261.575
CCNB2	3.27027	8.20569	26.1173	3.1008e-119	4.29545e-117	261.481
KIAA0408	-5.54306	2.4799	-26.1151	3.21855e-119	4.42864e-117	261.443
NIPSNAP3B	-2.63179	4.81769	-26.0489	9.6726e-119	1.32205e-116	260.346
SLC17A7	-3.25522	3.64786	-26.0076	1.91934e-118	2.60598e-116	259.663
CENPF	3.12134	10.5481	25.9755	3.27038e-118	4.41114e-116	259.131
POC1A	1.99761	7.57495	25.9629	4.03659e-118	5.40903e-116	258.921
ATOH8	-3.85298	5.24779	-25.9435	5.56233e-118	7.40513e-116	258.602
FRMD1	-3.63337	1.81617	-25.9389	6.0056e-118	7.94366e-116	258.525
C12orf39	-4.06779	1.21332	-25.8013	5.88123e-117	7.7293e-115	256.25
KCNJ16	-4.80809	2.40127	-25.7875	7.39886e-117	9.66187e-115	256.021
DMD	-3.76243	7.76173	-25.7599	1.16865e-116	1.51644e-114	255.565
GLP2R	-2.25762	0.591482	-25.7424	1.56201e-116	2.01411e-114	255.276
LEP	-7.33317	4.5296	-25.7169	2.38282e-116	3.05328e-114	254.855
KIFC1	3.05725	8.74932	25.6886	3.80213e-116	4.84169e-114	254.389
NDC80	3.2839	7.53141	25.6732	4.90829e-116	6.21171e-114	254.134
LDB2	-2.28319	7.98139	-25.6423	8.18001e-116	1.02887e-113	253.625
KLHL29	-3.15807	6.17587	-25.6061	1.48891e-115	1.86132e-113	253.028
PPARG	-3.26575	7.29571	-25.5721	2.61137e-115	3.24474e-113	252.468
LRRC2	-3.31114	3.45087	-25.5472	3.94195e-115	4.86855e-113	252.057
SH3D19	-1.96995	10.2174	-25.5408	4.3817e-115	5.37926e-113	251.951
KIF2C	3.38538	8.32577	25.5273	5.48187e-115	6.68984e-113	251.728
CFL2	-1.81227	8.37377	-25.4813	1.17071e-114	1.42023e-112	250.972
PTTG1	3.02381	8.11148	25.452	1.90119e-114	2.29284e-112	250.488
ACACB	-3.48558	8.87003	-25.4135	3.58391e-114	4.29692e-112	249.856
OIP5	2.68004	5.87008	25.3527	9.77438e-114	1.16508e-111	248.855
C1QTNF9	-3.13797	2.41063	-25.3432	1.14242e-113	1.35386e-111	248.7
CKAP2L	3.27419	6.81472	25.3426	1.15478e-113	1.36065e-111	248.689
EXO1	3.54186	7.27887	25.305	2.14442e-113	2.51228e-111	248.072
NCAPG	2.96859	8.25152	25.2622	4.34132e-113	5.05715e-111	247.369
CD34	-2.10162	10.3281	-25.217	9.13959e-113	1.05864e-110	246.626
PALM2-AKAP2	-2.15583	9.82604	-25.1668	2.08869e-112	2.40575e-110	245.802
C7orf41	-2.44979	9.75263	-25.1579	2.41775e-112	2.76921e-110	245.656
CCNB1	2.32719	9.57042	25.1563	2.48351e-112	2.82871e-110	245.63
NEIL3	3.39198	5.25906	25.1193	4.56152e-112	5.16687e-110	245.023
KLHL31	-3.1668	5.19879	-25.1152	4.87939e-112	5.49656e-110	244.956
ANLN	3.33406	9.03035	25.1124	5.11368e-112	5.72899e-110	244.909
FOXM1	3.40163	9.27455	25.0863	7.84455e-112	8.74071e-110	244.483
MRAP	-5.54119	2.26817	-25.0818	8.45053e-112	9.36502e-110	244.409
SKA3	3.03102	6.99562	25.0389	1.70979e-111	1.88463e-109	243.706
H2AFY	1.09134	12.1402	25.0117	2.67098e-111	2.92837e-109	243.261
ADCYAP1R1	-3.31697	1.77632	-24.9948	3.53032e-111	3.84992e-109	242.983
NPY2R	-5.38971	1.87417	-24.9707	5.23615e-111	5.67998e-109	242.59
FXYD1	-4.94239	4.29381	-24.9283	1.05105e-110	1.12853e-108	241.895
C18orf34	-3.52484	2.84626	-24.9283	1.05136e-110	1.12853e-108	241.895
EPR1	3.71336	7.8866	24.9249	1.10994e-110	1.18521e-108	241.841
DST	-2.70851	11.7754	-24.919	1.22453e-110	1.3008e-108	241.743
ALDH1L1	-5.45538	4.21463	-24.9016	1.62759e-110	1.72004e-108	241.459
DCT	-2.77275	0.993179	-24.8939	1.84621e-110	1.94108e-108	241.333
BIRC5	3.72454	7.88271	24.8873	2.05675e-110	2.1514e-108	241.226
CAPN11	-3.32928	3.59251	-24.8658	2.92797e-110	3.04717e-108	240.874
NACC1	1.35207	10.8835	24.8015	8.39086e-110	8.68835e-108	239.824
C14orf139	-2.88746	6.54326	-24.7684	1.44316e-109	1.48681e-107	239.283
SLC35A2	1.23049	9.97956	24.7571	1.73758e-109	1.78119e-107	239.098
KIF14	3.62634	7.01168	24.7073	3.92079e-109	3.99921e-107	238.287
MME	-4.23657	8.67061	-24.7066	3.96831e-109	4.02763e-107	238.275
TGFBR2	-2.38275	11.0064	-24.6804	6.08894e-109	6.14953e-107	237.848
C14orf180	-5.43132	2.71082	-24.6286	1.42008e-108	1.42718e-106	237.003
LMOD1	-3.06304	8.78706	-24.602	2.19457e-108	2.19479e-106	236.569
ACSM5	-3.57601	4.35454	-24.5996	2.28273e-108	2.27187e-106	236.53
CLEC4GP1	-2.45663	0.930725	-24.5844	2.92485e-108	2.89687e-106	236.283
GPR144	-3.61718	0.976481	-24.5787	3.20995e-108	3.16396e-106	236.19
PAQR4	2.47983	9.76073	24.5507	5.06958e-108	4.97304e-106	235.734
ACSS2	-1.52829	9.79379	-24.5344	6.61489e-108	6.45803e-106	235.469
SEL1L2	-1.9996	0.522259	-24.5256	7.63591e-108	7.4195e-106	235.326
LIFR	-2.96185	9.31191	-24.5221	8.09197e-108	7.82555e-106	235.268
STAB2	-3.95492	2.29336	-24.5212	8.20055e-108	7.89332e-106	235.255
AQP7	-5.90908	4.40258	-24.52	8.36959e-108	8.01838e-106	235.235
ABCA9	-4.38085	5.88096	-24.468	1.95383e-107	1.86313e-105	234.389
RAG1AP1	1.76633	10.5927	24.4511	2.57458e-107	2.44371e-105	234.114
KIF23	2.62961	8.58071	24.4115	4.90646e-107	4.63161e-105	233.471
GPIHBP1	-4.07158	5.48898	-24.4113	4.92484e-107	4.63161e-105	233.467
MKI67	3.17334	10.3523	24.4066	5.31907e-107	4.97953e-105	233.391
FAM180B	-3.42201	1.84074	-24.4056	5.40106e-107	5.0333e-105	233.375
GTSE1	2.9823	7.24097	24.3945	6.47423e-107	6.0061e-105	233.195
LIPE	-4.26463	7.9735	-24.3879	7.20902e-107	6.65763e-105	233.088
LMNB1	2.35715	9.85869	24.3799	8.21013e-107	7.54816e-105	232.958
CDCA8	2.74646	8.2422	24.3715	9.41575e-107	8.61793e-105	232.821
ANKRD53	-2.9213	3.27293	-24.3496	1.34545e-106	1.22597e-104	232.465
ADRB2	-3.10629	5.47347	-24.3339	1.73783e-106	1.5765e-104	232.21
KIF11	2.43477	9.17083	24.2354	8.61725e-106	7.78285e-104	230.614
TMC2	-2.24683	1.44754	-24.2249	1.02347e-105	9.20316e-104	230.442
AURKA	2.82354	8.35692	24.2115	1.27144e-105	1.1383e-103	230.226
COL25A1	-3.19289	2.95344	-24.2101	1.30077e-105	1.1595e-103	230.203
GIPC2	-3.26914	4.52227	-24.1737	2.34937e-105	2.08514e-103	229.614
SCN3A	-3.81055	3.51167	-24.1459	3.69208e-105	3.26272e-103	229.163
CDC20	3.37	8.68651	24.1134	6.24947e-105	5.499e-103	228.638
ITGA7	-3.52349	7.68211	-24.097	8.15357e-105	7.14378e-103	228.373
CYP3A4	-1.74463	0.672415	-24.0356	2.20807e-104	1.92638e-102	227.38
CXorf36	-2.17007	8.64756	-24.0346	2.24426e-104	1.94966e-102	227.364
FZD4	-2.38398	10.0377	-24.018	2.93903e-104	2.54245e-102	227.095
CCDC50	-1.31037	10.392	-24.0167	3.00221e-104	2.58266e-102	227.074
COL11A1	5.92768	10.1008	24.0165	3.01071e-104	2.58266e-102	227.071
FAM196B	-4.29685	3.13627	-24.0154	3.0647e-104	2.61802e-102	227.053
NMUR1	-3.21785	3.309	-24.0101	3.34084e-104	2.84207e-102	226.967
ATP1A2	-5.24126	5.06103	-24.0032	3.73356e-104	3.16304e-102	226.856
LOC100133920	-1.07463	0.166458	-23.9745	5.94196e-104	5.01325e-102	226.393
GNG11	-2.18394	8.88337	-23.9525	8.48974e-104	7.13347e-102	226.037
GPR109A	-3.25146	5.58118	-23.9503	8.78927e-104	7.355e-102	226.003
TACC3	2.22563	9.36264	23.9402	1.03577e-103	8.63224e-102	225.839
HOXA4	-2.85149	4.79204	-23.9371	1.08819e-103	9.03244e-102	225.79
PRR19	1.90976	5.7692	23.9236	1.35466e-103	1.11989e-101	225.571
ANXA1	-2.62919	11.3099	-23.9054	1.81894e-103	1.49767e-101	225.277
RECQL4	2.77411	8.30556	23.9007	1.96158e-103	1.60865e-101	225.202
NUAK2	2.13445	7.50644	23.8978	2.05714e-103	1.6803e-101	225.155
CDCA5	2.83643	8.4866	23.8466	4.70477e-103	3.82767e-101	224.33
ESCO2	2.81775	6.55459	23.8383	5.38353e-103	4.36258e-101	224.195
TMEM132C	-5.62399	4.18172	-23.8203	7.1992e-103	5.81094e-101	223.906
ANGPTL1	-3.71836	5.42036	-23.8062	9.03692e-103	7.26569e-101	223.679
GPRIN1	2.53617	7.13995	23.8027	9.57451e-103	7.66783e-101	223.621
CDH20	-2.69565	1.4382	-23.8019	9.69165e-103	7.73145e-101	223.609
DENND2A	-2.52202	6.25263	-23.7986	1.0218e-102	8.11974e-101	223.557
KL	-2.96959	5.03086	-23.7832	1.31049e-102	1.03736e-100	223.309
SYNM	-4.20994	9.67855	-23.7741	1.51927e-102	1.19801e-100	223.161
CDC45	3.3753	6.83268	23.7676	1.68651e-102	1.32478e-100	223.057
MAZ	1.35285	12.1964	23.7515	2.18815e-102	1.71227e-100	222.797
ADAMTS14	3.31066	6.22496	23.735	2.85455e-102	2.22525e-100	222.532
EBF3	-2.92414	5.98772	-23.7163	3.86287e-102	2.99987e-100	222.231
CLEC4G	-2.94022	1.30895	-23.7152	3.92764e-102	3.03866e-100	222.214
DACT2	-3.99732	2.60766	-23.7138	4.01769e-102	3.09664e-100	222.192
EZH2	2.24147	8.41942	23.6967	5.29468e-102	4.0656e-100	221.916
OXTR	-4.32683	7.31849	-23.6909	5.81105e-102	4.44545e-100	221.824
MOCS1	-1.98402	8.40456	-23.6805	6.87402e-102	5.23907e-100	221.656
MRGPRX2	-1.73363	0.507253	-23.6765	7.332e-102	5.56743e-100	221.592
PKHD1L1	-3.84458	2.59968	-23.6717	7.93012e-102	5.99938e-100	221.514
SCN4B	-3.13598	7.16947	-23.6702	8.11639e-102	6.11773e-100	221.49
C16orf75	2.45604	7.85806	23.6698	8.17598e-102	6.14007e-100	221.483
DEPDC1B	3.00787	6.29536	23.6651	8.81873e-102	6.59859e-100	221.408
NCAPH	2.78867	7.74678	23.658	9.88046e-102	7.36615e-100	221.294
NUP210	2.04846	11.034	23.6557	1.02581e-101	7.61998e-100	221.257
CXCL2	-4.52236	4.48397	-23.6539	1.05581e-101	7.81452e-100	221.228
ADH5	-0.92764	10.9898	-23.6474	1.17216e-101	8.64444e-100	221.124
LRRN4CL	-3.74732	5.10053	-23.6461	1.19653e-101	8.7842e-100	221.103
GPX3	-3.50014	10.1026	-23.646	1.19968e-101	8.7842e-100	221.101
SLC7A10	-4.81984	2.8997	-23.6336	1.46551e-101	1.06925e-99	220.901
TRDN	-3.68981	1.54033	-23.6286	1.58881e-101	1.1551e-99	220.821
OVCH2	-2.79699	1.04132	-23.5821	3.35737e-101	2.43226e-99	220.075
MAMDC2	-3.92918	6.296	-23.5737	3.84368e-101	2.77476e-99	219.94
USP44	-2.84694	2.38281	-23.569	4.14422e-101	2.98122e-99	219.865
ANGPTL5	-2.72488	1.15131	-23.568	4.21229e-101	3.01959e-99	219.849
SMYD1	-5.2389	2.80657	-23.5513	5.51271e-101	3.93803e-99	219.58
LHFP	-2.23058	9.34119	-23.5301	7.7575e-101	5.52237e-99	219.24
GDF10	-4.33528	3.82807	-23.5285	7.95278e-101	5.64179e-99	219.215
HAGHL	3.53263	6.64381	23.5197	9.16219e-101	6.47735e-99	219.074
EZH1	-1.42482	9.51832	-23.5086	1.09572e-100	7.71974e-99	218.896
CLCA4	-3.96721	1.81842	-23.4772	1.81423e-100	1.27382e-98	218.393
ESPL1	2.91758	7.82522	23.4679	2.10962e-100	1.47616e-98	218.242
RAD51	2.53133	7.04454	23.4389	3.35852e-100	2.34205e-98	217.779
ERCC6L	2.61322	6.64164	23.3992	6.35826e-100	4.41888e-98	217.143
GYG2	-3.55356	8.01963	-23.3724	9.77713e-100	6.77199e-98	216.714
RAD54L	2.98748	6.72441	23.3634	1.12879e-99	7.79207e-98	216.57
CLDND2	-2.22936	1.35988	-23.3575	1.24152e-99	8.54152e-98	216.475
METTL7A	-1.94912	10.3591	-23.3492	1.41854e-99	9.72671e-98	216.342
TXNIP	-2.12643	13.3434	-23.3478	1.44927e-99	9.90433e-98	216.321
WISP1	3.28716	7.43445	23.3401	1.63994e-99	1.11701e-97	216.198
HSPB2	-2.82932	5.84199	-23.3165	2.39684e-99	1.62715e-97	215.82
PLSCR4	-2.31338	8.56818	-23.3122	2.56522e-99	1.73571e-97	215.752
C10orf90	-4.20676	2.46792	-23.3054	2.86359e-99	1.93122e-97	215.642
ENPP2	-3.12634	8.97631	-23.2998	3.1317e-99	2.10512e-97	215.553
HOXA5	-3.13652	4.63872	-23.2893	3.7059e-99	2.48296e-97	215.385
CDCA3	2.84509	7.29866	23.2702	5.03606e-99	3.36317e-97	215.079
CCDC69	-2.77783	8.62956	-23.2543	6.48979e-99	4.31992e-97	214.826
SGOL1	3.1575	5.83554	23.2528	6.64688e-99	4.41018e-97	214.803
CD36	-4.79196	9.75027	-23.2213	1.10139e-98	7.28409e-97	214.299
AURKB	3.35895	6.97851	23.2196	1.13185e-98	7.46146e-97	214.272
SKA1	3.05178	6.58638	23.2046	1.4379e-98	9.44865e-97	214.033
KLF15	-3.59646	4.93458	-23.1972	1.6188e-98	1.06034e-96	213.915
SPAG5	2.5878	9.01718	23.1918	1.76461e-98	1.15217e-96	213.829
IGSF10	-4.00929	6.13928	-23.1776	2.2162e-98	1.44243e-96	213.602
GPRASP1	-2.4649	6.94894	-23.1684	2.5674e-98	1.66572e-96	213.455
ITPRIPL1	-2.88383	4.32844	-23.1595	2.95908e-98	1.91378e-96	213.314
SCN4A	-3.57116	4.74186	-23.1193	5.62726e-98	3.62799e-96	212.673
C6orf129	1.75762	8.05779	23.1174	5.8044e-98	3.73047e-96	212.642
BMP8A	2.43936	7.61576	23.1163	5.90852e-98	3.78551e-96	212.624
GABRA4	-1.90211	0.504551	-23.1072	6.82928e-98	4.3618e-96	212.48
HAS3	-3.45319	6.34606	-23.0912	8.81907e-98	5.61517e-96	212.225
ABCD2	-3.81093	4.1097	-23.0489	1.73323e-97	1.10015e-95	211.552
CDO1	-3.99663	5.85356	-23.0365	2.11282e-97	1.33694e-95	211.354
RNF186	-3.28479	1.48071	-23.0086	3.29599e-97	2.07921e-95	210.911
ALDH1A2	-3.88524	4.97869	-22.983	4.95808e-97	3.11811e-95	210.504
SGK2	-3.62908	3.6874	-22.9779	5.38326e-97	3.37516e-95	210.422
SVEP1	-3.49253	8.6439	-22.9566	7.55766e-97	4.724e-95	210.083
ACADL	-4.58717	2.79087	-22.9458	8.98358e-97	5.59821e-95	209.911
TPO	-3.21247	3.03283	-22.933	1.10198e-96	6.8463e-95	209.707
KY	-4.01521	3.01024	-22.9296	1.16187e-96	7.19659e-95	209.655
PRC1	2.39793	9.70899	22.9269	1.21275e-96	7.4891e-95	209.612
SEMA3G	-2.96243	8.67801	-22.9219	1.31354e-96	8.08718e-95	209.532
LOC642597	-1.16624	0.286257	-22.9125	1.52548e-96	9.36386e-95	209.383
CCDC3	-2.62729	8.28528	-22.8789	2.60857e-96	1.59645e-94	208.848
GNAI1	-2.53873	7.85441	-22.8485	4.22987e-96	2.58098e-94	208.367
CAPZA3	-2.27637	0.872763	-22.8203	6.62166e-96	4.02841e-94	207.92
C1QTNF9B	-2.41362	2.03702	-22.8198	6.67603e-96	4.04946e-94	207.912
PPAP2A	-1.87113	9.4875	-22.8185	6.8136e-96	4.11023e-94	207.891
FOXO1	-1.9534	9.15625	-22.8185	6.8163e-96	4.11023e-94	207.891
MMP27	-2.49382	1.29347	-22.8168	6.9963e-96	4.2064e-94	207.865
PDK4	-3.89323	9.34354	-22.8139	7.33158e-96	4.39509e-94	207.818
HHATL	-2.29863	0.703575	-22.7881	1.1046e-95	6.60245e-94	207.41
CORO2B	-2.6781	5.94628	-22.7851	1.1587e-95	6.90573e-94	207.362
RBMS2	-1.26356	9.67142	-22.7791	1.276e-95	7.58277e-94	207.266
RBP4	-5.60034	5.90314	-22.7775	1.30738e-95	7.7468e-94	207.242
SLC19A3	-5.47121	5.2793	-22.7694	1.48777e-95	8.79029e-94	207.113
HBB	-4.3601	6.64848	-22.7688	1.50169e-95	8.84702e-94	207.103
KCTD4	-1.77315	0.620741	-22.726	2.96246e-95	1.7403e-93	206.426
GINS1	2.27116	8.06358	22.706	4.06973e-95	2.38393e-93	206.11
C2orf88	-3.13173	5.53403	-22.6954	4.82112e-95	2.81603e-93	205.941
CASP12	-1.88683	1.19635	-22.6919	5.09218e-95	2.9659e-93	205.886
MRAS	-2.39803	9.32419	-22.689	5.33007e-95	3.09567e-93	205.841
MAB21L1	-3.22683	4.35766	-22.683	5.86334e-95	3.39577e-93	205.746
RNASEH2A	1.60148	9.02972	22.6827	5.89044e-95	3.40015e-93	205.741
PLIN1	-6.18294	7.54937	-22.6826	5.90408e-95	3.40015e-93	205.739
GPD1	-6.17911	6.87734	-22.6685	7.37897e-95	4.23764e-93	205.516
NMT2	-2.02937	8.06236	-22.6361	1.23464e-94	7.07055e-93	205.003
KCNB1	-3.85498	3.21729	-22.6231	1.51734e-94	8.66532e-93	204.798
RHOXF1	-2.18049	1.14568	-22.6218	1.54884e-94	8.82063e-93	204.777
KCNA4	-2.02112	0.594904	-22.6148	1.73087e-94	9.82998e-93	204.666
MMP13	5.75263	6.9961	22.6023	2.1089e-94	1.19438e-92	204.469
TRHDE	-3.69491	2.14914	-22.5964	2.31414e-94	1.30701e-92	204.377
LIMS2	-2.23082	8.34594	-22.5908	2.52906e-94	1.42447e-92	204.288
CA3	-4.48414	4.21914	-22.5687	3.59075e-94	2.01692e-92	203.939
ADH1C	-4.85749	3.63289	-22.5426	5.427e-94	3.04001e-92	203.527
FAM83D	3.18488	7.76764	22.542	5.47735e-94	3.05985e-92	203.518
PLIN4	-5.82129	8.67962	-22.5067	9.57997e-94	5.33719e-92	202.961
PDE1C	-3.79337	3.78802	-22.478	1.50783e-93	8.37762e-92	202.508
CNN1	-3.57798	8.27216	-22.4312	3.16031e-93	1.75115e-91	201.771
AQP1	-2.44948	11.4849	-22.4142	4.13046e-93	2.28255e-91	201.504
TRIM59	1.88242	7.96307	22.4048	4.7972e-93	2.64388e-91	201.355
TMEM37	-2.61669	7.29506	-22.4039	4.86288e-93	2.67289e-91	201.341
SAMD5	-3.56356	6.02809	-22.3977	5.35937e-93	2.93791e-91	201.244
SBK1	2.51281	9.15602	22.3957	5.53899e-93	3.02828e-91	201.211
KANK1	-2.05381	9.61869	-22.3669	8.72044e-93	4.75496e-91	200.759
EPAS1	-1.92036	11.543	-22.3561	1.03448e-92	5.62573e-91	200.589
C9orf125	-2.29965	4.92799	-22.3165	1.92972e-92	1.04665e-90	199.967
SHE	-2.29342	7.30575	-22.3084	2.19265e-92	1.18612e-90	199.84
HS3ST4	-4.21493	1.92074	-22.3032	2.3829e-92	1.28564e-90	199.757
SHCBP1	2.60696	7.30008	22.2888	2.99012e-92	1.60901e-90	199.531
E2F8	3.32395	6.10587	22.2763	3.63781e-92	1.95242e-90	199.335
MYH11	-4.19035	9.76883	-22.2751	3.70775e-92	1.98476e-90	199.316
PEAR1	-2.35085	7.00108	-22.2693	4.06505e-92	2.17036e-90	199.224
CCNA2	2.66738	8.35109	22.2649	4.35464e-92	2.31893e-90	199.156
HLF	-3.77638	6.76134	-22.2645	4.38485e-92	2.32897e-90	199.149
EEPD1	-1.77797	7.67878	-22.2352	6.9485e-92	3.68109e-90	198.69
KCNE1	-3.92118	3.68004	-22.2295	7.60618e-92	4.01912e-90	198.6
CACHD1	-2.61307	7.95792	-22.217	9.25348e-92	4.87699e-90	198.404
ESM1	2.7626	7.0466	22.2142	9.665e-92	5.08082e-90	198.361
RELN	-4.6994	4.29629	-22.2136	9.76047e-92	5.11788e-90	198.351
PROS1	-2.34369	8.70197	-22.2131	9.84384e-92	5.14843e-90	198.343
SPHKAP	-4.24682	1.84328	-22.2098	1.03621e-91	5.40569e-90	198.292
SPC24	2.94732	3.98713	22.2088	1.0526e-91	5.47728e-90	198.276
NDRG2	-2.66475	10.39	-22.2002	1.20629e-91	6.26109e-90	198.14
SDS	2.77711	7.21141	22.181	1.62988e-91	8.43835e-90	197.84
COMP	4.6872	9.89842	22.18	1.65706e-91	8.55742e-90	197.824
CTXN1	2.74552	8.23513	22.1793	1.67409e-91	8.62366e-90	197.813
CHRDL1	-5.38187	7.31778	-22.1685	1.98599e-91	1.02047e-89	197.643
CCL16	-1.97954	0.967999	-22.1628	2.17047e-91	1.11247e-89	197.555
F8	-1.79466	8.53063	-22.1515	2.59349e-91	1.32598e-89	197.377
LGI4	-2.58878	5.46355	-22.1385	3.17973e-91	1.62166e-89	197.174
SLC16A7	-3.16222	4.46954	-22.1289	3.7002e-91	1.88242e-89	197.023
RABIF	1.11598	8.85527	22.1133	4.72153e-91	2.39606e-89	196.78
COL6A6	-4.19075	4.76643	-22.0985	5.96477e-91	3.0195e-89	196.547
TMEM100	-3.95246	4.68731	-22.0953	6.26708e-91	3.16472e-89	196.498
C4orf49	-2.41644	2.77763	-22.095	6.30143e-91	3.17425e-89	196.492
CCNE2	2.66971	7.52468	22.0768	8.38028e-91	4.21109e-89	196.208
CIDEC	-6.51515	5.28922	-22.0711	9.15858e-91	4.59094e-89	196.119
LRRC70	-2.20821	5.23323	-22.0699	9.33156e-91	4.66624e-89	196.101
FMO2	-4.39969	7.77719	-22.0651	1.00737e-90	5.02507e-89	196.025
CKMT2	-3.30737	3.63267	-22.0642	1.02129e-90	5.08213e-89	196.011
C2orf84	-2.15977	1.76907	-22.0631	1.03946e-90	5.16005e-89	195.993
CYYR1	-2.20056	8.43829	-22.0624	1.05001e-90	5.19984e-89	195.983
SRPX	-2.90218	8.10163	-22.0446	1.38947e-90	6.86431e-89	195.704
PRCD	-2.00268	2.72043	-22.0358	1.5937e-90	7.85432e-89	195.567
TMEM22	-2.05034	5.71102	-22.035	1.61516e-90	7.94103e-89	195.554
DLGAP2	-2.37677	1.83799	-22.0284	1.79085e-90	8.78373e-89	195.451
MCAM	-1.92282	11.046	-22.0279	1.80533e-90	8.83361e-89	195.443
KIF15	2.77995	7.19439	22.0266	1.84291e-90	8.99604e-89	195.422
GCOM1	-3.28497	7.21005	-22.0243	1.90861e-90	9.29459e-89	195.388
FAM83H	1.90427	11.2259	22.0187	2.08478e-90	1.01285e-88	195.299
FAM64A	2.9723	6.27638	22.0119	2.31985e-90	1.12439e-88	195.193
NTRK2	-4.18919	9.21375	-21.9933	3.1051e-90	1.50144e-88	194.902
LOC415056	-1.38795	0.405043	-21.9774	3.98197e-90	1.9209e-88	194.654
ITSN1	-1.48163	9.69365	-21.9753	4.11821e-90	1.98196e-88	194.621
VIT	-4.39318	4.76804	-21.968	4.61183e-90	2.21433e-88	194.508
DMGDH	-2.85515	4.1853	-21.9677	4.63357e-90	2.21957e-88	194.503
LOC388387	-1.20661	0.412525	-21.9669	4.69071e-90	2.2417e-88	194.491
CCNF	1.66506	8.97544	21.9518	5.94267e-90	2.83341e-88	194.255
CDC14B	-2.06614	7.76724	-21.9452	6.59236e-90	3.13588e-88	194.152
PCK1	-5.67701	3.79559	-21.9429	6.83717e-90	3.24481e-88	194.116
FOXN3	-1.61378	10.2238	-21.9394	7.22156e-90	3.41932e-88	194.061
BMX	-3.55831	3.80508	-21.9386	7.30711e-90	3.45185e-88	194.049
NNAT	-3.73481	4.16904	-21.9347	7.77331e-90	3.66364e-88	193.988
ROBO4	-1.86356	8.63629	-21.9195	9.85579e-90	4.63448e-88	193.751
TCEAL7	-2.54622	4.84003	-21.9138	1.07856e-89	5.06012e-88	193.661
FGF2	-3.55255	7.14122	-21.908	1.18057e-89	5.52605e-88	193.571
GALNTL2	-3.41896	7.27626	-21.905	1.23735e-89	5.7786e-88	193.524
ACO1	-1.617	9.89055	-21.9024	1.28787e-89	6.00089e-88	193.484
GNAL	-2.88675	5.47355	-21.8769	1.92008e-89	8.92641e-88	193.086
EDNRB	-2.55611	7.59797	-21.8747	1.98544e-89	9.20939e-88	193.053
DEPDC1	3.06555	7.32366	21.8502	2.91379e-89	1.3485e-87	192.671
TIMP4	-4.90115	5.18718	-21.8285	4.08683e-89	1.88712e-87	192.333
C21orf34	-2.95536	4.36699	-21.8238	4.40385e-89	2.02894e-87	192.259
MYCT1	-2.02925	7.48767	-21.8151	5.03949e-89	2.31658e-87	192.124
CHL1	-4.11101	6.58554	-21.803	6.09253e-89	2.79439e-87	191.935
TSHZ2	-3.16509	6.3401	-21.7578	1.23308e-88	5.64299e-87	191.233
SAMD14	2.21554	4.07932	21.7486	1.42349e-88	6.49988e-87	191.089
MATN2	-3.46084	8.88396	-21.7468	1.46292e-88	6.66507e-87	191.062
RERGL	-4.48217	3.45488	-21.7467	1.46653e-88	6.66668e-87	191.06
C3orf64	-1.49127	8.66279	-21.7336	1.79993e-88	8.1642e-87	190.855
APCDD1	-2.5459	8.46693	-21.7281	1.95903e-88	8.86625e-87	190.771
EFHA2	-2.69641	4.72318	-21.7232	2.11435e-88	9.54813e-87	190.695
DEFB132	-4.1752	2.77288	-21.7214	2.174e-88	9.79589e-87	190.667
KLF4	-2.5748	8.98044	-21.7183	2.28188e-88	1.02595e-86	190.619
GABARAPL1	-1.5723	9.77722	-21.7165	2.3486e-88	1.05363e-86	190.59
NR3C1	-1.84149	10.1382	-21.7151	2.39994e-88	1.07431e-86	190.569
PHYHIP	-2.87952	4.4226	-21.6861	3.77276e-88	1.68517e-86	190.118
EHBP1	-1.22977	9.64784	-21.6822	4.00879e-88	1.7867e-86	190.057
F10	-2.97962	4.71652	-21.6752	4.47002e-88	1.98795e-86	189.949
FAM107A	-3.85689	6.58578	-21.6735	4.5886e-88	2.03627e-86	189.923
PFKFB1	-3.51113	3.51415	-21.6648	5.25455e-88	2.32676e-86	189.788
GIMAP8	-2.01192	8.00172	-21.6549	6.13033e-88	2.70871e-86	189.634
MMRN2	-1.98586	9.41211	-21.6493	6.68599e-88	2.94787e-86	189.547
ANGPT1	-2.99283	5.98194	-21.6424	7.4419e-88	3.27412e-86	189.441
LOC201651	-1.75382	0.876259	-21.6416	7.54114e-88	3.31068e-86	189.427
MLF1IP	2.10848	8.70102	21.6392	7.82044e-88	3.42595e-86	189.391
BGN	2.26415	13.3907	21.6378	8.00132e-88	3.49772e-86	189.368
FAM122A	-0.983105	8.83281	-21.6286	9.23639e-88	4.02903e-86	189.225
DPP3	1.40186	10.186	21.6248	9.7901e-88	4.2615e-86	189.167
RUSC1	1.3148	10.2332	21.6086	1.25995e-87	5.47276e-86	188.916
C2orf40	-5.09061	4.5695	-21.5908	1.66172e-87	7.20267e-86	188.64
GPR116	-1.90159	9.47636	-21.5883	1.72616e-87	7.46617e-86	188.602
ELMOD3	-1.30565	8.60838	-21.5783	2.0171e-87	8.70621e-86	188.447
SH3BGRL2	-2.30672	8.41623	-21.565	2.47941e-87	1.06792e-85	188.241
PGA3	-2.74588	1.0827	-21.5552	2.88997e-87	1.24214e-85	188.088
TLN2	-1.80691	9.51327	-21.5533	2.97636e-87	1.2766e-85	188.059
CENPA	3.02281	6.3736	21.5527	3.0052e-87	1.28628e-85	188.049
UBE2S	2.2339	8.309	21.5462	3.32349e-87	1.41955e-85	187.949
PCDH9	-3.54801	3.93801	-21.5457	3.34869e-87	1.42734e-85	187.942
NXNL1	-1.5456	0.569133	-21.5398	3.66744e-87	1.55995e-85	187.851
GHR	-3.17725	8.15068	-21.5192	5.05092e-87	2.14397e-85	187.532
FAM13C	-2.68912	5.91307	-21.5168	5.24394e-87	2.22131e-85	187.494
HOXA6	-2.85188	2.38057	-21.5072	6.09224e-87	2.57532e-85	187.345
CIDEA	-5.82194	3.7638	-21.5039	6.40676e-87	2.7027e-85	187.295
MYLK	-2.54445	11.0242	-21.4974	7.08519e-87	2.98276e-85	187.195
MYBL2	3.65382	8.99224	21.4916	7.75513e-87	3.25811e-85	187.104
PLEKHM3	-1.75598	7.99979	-21.488	8.20303e-87	3.43924e-85	187.048
PLCZ1	-0.96819	0.25947	-21.475	1.00394e-86	4.20055e-85	186.847
LGALS12	-5.04624	4.21859	-21.4717	1.05647e-86	4.41137e-85	186.796
GPBAR1	-2.40115	3.54884	-21.4588	1.28924e-86	5.37235e-85	186.598
MMD	-2.20079	8.50057	-21.4494	1.49224e-86	6.20566e-85	186.452
FAM111B	2.85254	8.2684	21.4281	2.07737e-86	8.62151e-85	186.122
AVPR2	-3.19025	3.64321	-21.4178	2.43389e-86	1.00807e-84	185.964
TTK	2.83753	7.51843	21.4177	2.44013e-86	1.00862e-84	185.962
C7orf58	-2.93152	7.39575	-21.4175	2.44664e-86	1.00928e-84	185.959
GPR17	-2.64079	2.22894	-21.4104	2.73016e-86	1.12397e-84	185.85
CLDN19	-4.38673	2.78041	-21.407	2.881e-86	1.18369e-84	185.796
GSTM5	-4.12398	5.20398	-21.4048	2.9785e-86	1.2213e-84	185.763
CNIH2	3.09534	5.49428	21.3951	3.46086e-86	1.41626e-84	185.614
TMEM63B	1.19577	10.4094	21.391	3.68957e-86	1.50684e-84	185.55
G0S2	-4.12204	7.04075	-21.3856	4.01275e-86	1.63558e-84	185.466
LOC145820	-2.51935	2.76723	-21.3711	5.02073e-86	2.04236e-84	185.243
TSPAN7	-2.9343	7.68564	-21.368	5.27014e-86	2.13957e-84	185.194
NR3C2	-2.71203	6.89191	-21.3631	5.6775e-86	2.3004e-84	185.12
CES1	-4.3375	7.10528	-21.3475	7.22917e-86	2.92332e-84	184.879
PCOLCE2	-5.15879	5.39394	-21.3462	7.37891e-86	2.978e-84	184.859
C20orf194	-1.35214	8.78296	-21.3414	7.94446e-86	3.19995e-84	184.785
FAM54A	2.60002	5.61389	21.3394	8.19675e-86	3.29509e-84	184.754
LOC257358	-1.66917	1.47978	-21.3322	9.15598e-86	3.6735e-84	184.644
SSTR1	-3.08769	2.94814	-21.3249	1.02634e-85	4.10977e-84	184.53
HOXA2	-2.78486	2.97821	-21.3235	1.04859e-85	4.19069e-84	184.509
C17orf103	-1.69969	8.39256	-21.3174	1.15242e-85	4.59669e-84	184.415
GGTA1	-2.38588	7.16983	-21.3161	1.17484e-85	4.67699e-84	184.395
PAK3	-3.3126	2.71103	-21.3156	1.18412e-85	4.70481e-84	184.388
ABCA8	-5.05466	6.03649	-21.3095	1.3006e-85	5.15762e-84	184.294
AKR1C1	-4.47885	6.78993	-21.2889	1.79025e-85	7.08566e-84	183.976
AKAP12	-2.73099	9.24165	-21.279	2.08678e-85	8.24337e-84	183.823
TAL1	-2.12148	5.63398	-21.2519	3.1686e-85	1.24928e-83	183.406
FAM162B	-2.36833	3.45886	-21.2408	3.76056e-85	1.47983e-83	183.236
FREM1	-3.94995	5.18875	-21.2184	5.31787e-85	2.08864e-83	182.89
PTRF	-1.99465	12.2902	-21.2151	5.59043e-85	2.19149e-83	182.841
FBXW7	-1.06156	8.64273	-21.2113	5.93081e-85	2.32049e-83	182.782
CRB3	2.02117	7.9415	21.1873	8.58542e-85	3.35273e-83	182.413
POLR3K	1.37403	8.89945	21.1803	9.56628e-85	3.72867e-83	182.305
KCNAB1	-2.0986	5.96354	-21.1501	1.52308e-84	5.92527e-83	181.842
CCDC46	-2.10876	6.52635	-21.1401	1.7762e-84	6.89692e-83	181.688
NRN1	-2.5131	7.7327	-21.1255	2.22436e-84	8.62077e-83	181.464
TMEM195	-2.76923	1.86019	-21.1216	2.36317e-84	9.14144e-83	181.404
FERMT2	-1.85376	9.91145	-21.0947	3.57745e-84	1.38126e-82	180.991
LLGL2	1.8453	10.3854	21.077	4.69611e-84	1.80977e-82	180.719
TEPP	-2.04789	0.900969	-21.0755	4.80412e-84	1.84792e-82	180.697
GRIA4	-4.58297	3.08603	-21.0645	5.68566e-84	2.18291e-82	180.529
PPEF1	3.00728	4.94971	21.0609	6.01082e-84	2.30344e-82	180.473
KIF26B	2.91208	7.73617	21.0355	8.8866e-84	3.39912e-82	180.084
JAM2	-2.27702	7.15669	-21.0252	1.04106e-83	3.97464e-82	179.926
CRTAP	-1.05121	11.7965	-21.0174	1.17388e-83	4.47339e-82	179.806
ITM2A	-2.8527	8.33888	-21.0094	1.32732e-83	5.04874e-82	179.684
PLAC9	-3.45561	5.76487	-21.0092	1.33008e-83	5.04986e-82	179.682
RSPO3	-2.96912	5.77758	-21.0026	1.474e-83	5.58595e-82	179.579
GPLD1	-3.02762	3.60234	-20.9875	1.85601e-83	7.02065e-82	179.35
HBA2	-3.83246	6.52061	-20.9856	1.91224e-83	7.22004e-82	179.32
TTC28	-1.66299	8.83711	-20.9842	1.95491e-83	7.36756e-82	179.298
DNAJB4	-1.54236	8.33195	-20.9706	2.40746e-83	9.05647e-82	179.09
PLD5	-2.71588	1.35422	-20.9657	2.59437e-83	9.74174e-82	179.016
KLF9	-1.76546	9.94851	-20.9536	3.12603e-83	1.17166e-81	178.83
EGFLAM	-1.95396	7.67697	-20.9526	3.17539e-83	1.18799e-81	178.814
FAM126A	-2.27503	8.29919	-20.9335	4.25429e-83	1.58873e-81	178.523
MEOX2	-3.37592	5.92726	-20.932	4.34894e-83	1.62113e-81	178.501
TUBA1C	1.45262	11.7734	20.931	4.42026e-83	1.64472e-81	178.485
TIMM17A	1.06414	10.4778	20.9166	5.51431e-83	2.04809e-81	178.264
PER1	-2.27909	9.2813	-20.9153	5.62316e-83	2.08474e-81	178.245
ALDH1A1	-2.85771	8.6099	-20.9122	5.89299e-83	2.18083e-81	178.198
ST6GALNAC3	-2.04975	5.32554	-20.9032	6.77025e-83	2.50097e-81	178.06
ANO6	-1.3865	11.0612	-20.9011	6.98965e-83	2.57737e-81	178.028
S1PR1	-2.17546	8.80606	-20.8987	7.25332e-83	2.66979e-81	177.991
GRIN2B	-2.10393	0.898293	-20.8985	7.27783e-83	2.67402e-81	177.988
SYN2	-4.00095	4.35955	-20.8877	8.5801e-83	3.14686e-81	177.824
RNF150	-3.1723	5.49494	-20.8844	9.03158e-83	3.30653e-81	177.773
CABP1	-2.19581	2.40094	-20.8666	1.18516e-82	4.3312e-81	177.502
TUSC5	-6.53575	5.24426	-20.8643	1.22883e-82	4.48284e-81	177.466
CREB5	-2.42244	6.64239	-20.863	1.25238e-82	4.56062e-81	177.447
PTBP1	0.612082	12.3635	20.8574	1.36476e-82	4.96105e-81	177.361
CENPE	2.53512	8.02147	20.8505	1.51686e-82	5.50419e-81	177.256
HN1	1.92437	10.6784	20.8488	1.55618e-82	5.6369e-81	177.23
CRYAB	-4.06121	9.0671	-20.8417	1.73505e-82	6.2737e-81	177.122
AADAC	-3.55157	1.51302	-20.8365	1.88046e-82	6.78755e-81	177.042
C3orf55	-3.22379	3.66572	-20.8291	2.10449e-82	7.58284e-81	176.93
PID1	-2.76649	6.4089	-20.8235	2.29381e-82	8.25047e-81	176.844
AGAP11	-2.67392	5.10495	-20.8218	2.35228e-82	8.44597e-81	176.819
RBMS3	-2.63921	5.11802	-20.8121	2.73191e-82	9.78686e-81	176.669
PPP4C	1.2116	10.9997	20.812	2.73528e-82	9.78686e-81	176.668
C14orf49	-2.57894	5.22006	-20.8088	2.87228e-82	1.02591e-80	176.62
GYPC	-2.02234	8.52094	-20.8084	2.88726e-82	1.02947e-80	176.614
PDZD2	-2.69688	8.60893	-20.8049	3.04743e-82	1.0847e-80	176.561
ANKDD1A	-1.60532	5.9159	-20.7876	3.96856e-82	1.41011e-80	176.297
ATP6V0B	1.24639	11.2815	20.769	5.27985e-82	1.87279e-80	176.013
LOC134466	-2.54491	4.12666	-20.7683	5.32924e-82	1.88705e-80	176.003
FGF1	-2.51583	7.89556	-20.768	5.35845e-82	1.89412e-80	175.998
TRIM11	1.27159	9.47367	20.7226	1.07195e-81	3.78263e-80	175.307
FANCI	1.75607	9.65941	20.706	1.37948e-81	4.85948e-80	175.056
C16orf88	1.11362	9.25679	20.6956	1.61697e-81	5.68629e-80	174.897
CDC14C	-1.75944	2.11703	-20.6952	1.62793e-81	5.71504e-80	174.891
SCN2B	-3.77129	3.62539	-20.6877	1.82486e-81	6.39542e-80	174.777
ADAM33	-3.6884	5.7391	-20.6765	2.16475e-81	7.57367e-80	174.607
FABP4	-6.19523	8.26391	-20.6746	2.2281e-81	7.78203e-80	174.578
LTBP4	-2.0431	9.69719	-20.671	2.355e-81	8.21126e-80	174.523
INHBA	3.00935	7.76139	20.6664	2.526e-81	8.79255e-80	174.453
CCL11	3.16346	3.76576	20.6418	3.67223e-81	1.27607e-79	174.08
LOC148145	-0.972349	0.275308	-20.6414	3.69404e-81	1.28148e-79	174.074
BMP3	-3.43221	1.85811	-20.6366	3.97796e-81	1.37764e-79	174
PGM5	-3.2356	6.64939	-20.6095	6.00474e-81	2.07604e-79	173.59
ANKRD29	-2.99192	5.41641	-20.5939	7.62326e-81	2.63118e-79	173.352
TDRD10	-2.60312	3.23229	-20.5883	8.29947e-81	2.85976e-79	173.267
POLQ	2.56091	6.66124	20.576	1.00009e-80	3.44023e-79	173.081
RXRG	-2.70574	1.86213	-20.5662	1.16101e-80	3.98711e-79	172.933
MPL	-1.51543	3.78827	-20.5615	1.24797e-80	4.27856e-79	172.861
ABCA6	-3.30771	6.31906	-20.5578	1.31964e-80	4.51673e-79	172.805
NRG2	-3.73129	3.18814	-20.555	1.37742e-80	4.69914e-79	172.762
SCN11A	-2.3906	2.89375	-20.555	1.37751e-80	4.69914e-79	172.762
S100B	-4.58215	5.97343	-20.5438	1.63203e-80	5.55812e-79	172.593
CSRNP1	-1.77486	9.61757	-20.5384	1.77237e-80	6.02607e-79	172.511
UGP2	-1.1346	11.2551	-20.5337	1.90437e-80	6.46413e-79	172.439
PLXNA4	-3.21126	7.13274	-20.5331	1.91975e-80	6.50557e-79	172.431
TDO2	3.60204	5.01327	20.5253	2.16176e-80	7.3136e-79	172.313
IL11RA	-1.81974	7.28229	-20.5203	2.33318e-80	7.88053e-79	172.237
GFAP	-3.80939	3.00515	-20.5191	2.37659e-80	8.01396e-79	172.219
ZFP106	-1.33078	10.7554	-20.5137	2.5787e-80	8.68122e-79	172.137
ODF3L1	-2.32859	2.2895	-20.5079	2.81895e-80	9.47445e-79	172.049
CLCN6	-1.12004	8.34425	-20.4798	4.3129e-80	1.44719e-78	171.625
C1QTNF6	2.01904	9.40945	20.4689	5.09388e-80	1.70645e-78	171.459
TSTA3	1.6339	10.7846	20.4645	5.44704e-80	1.82178e-78	171.392
NPHP3	-1.33997	8.27572	-20.4535	6.43353e-80	2.14821e-78	171.226
MAOA	-3.90311	8.15411	-20.4435	7.48237e-80	2.49437e-78	171.076
WDR34	1.46153	10.5363	20.4393	7.97697e-80	2.65493e-78	171.012
KRTAP13-4	-0.392619	0.0524656	-20.4373	8.22257e-80	2.73224e-78	170.982
STAT5B	-1.32405	10.6638	-20.4313	9.00198e-80	2.98638e-78	170.892
ADRBK2	-1.63813	9.28204	-20.4288	9.35128e-80	3.09725e-78	170.854
SCN9A	-2.49976	3.88407	-20.4213	1.0479e-79	3.46516e-78	170.74
AMOTL2	-1.57783	10.4431	-20.4161	1.13423e-79	3.7446e-78	170.661
CDK5	1.27017	8.34079	20.4054	1.33459e-79	4.39899e-78	170.499
KLF11	-1.30497	9.15777	-20.3931	1.60609e-79	5.2854e-78	170.315
E2F1	2.39742	8.16826	20.3918	1.63952e-79	5.38676e-78	170.294
KIF22	1.30452	10.4174	20.3891	1.70806e-79	5.603e-78	170.253
IBSP	4.1698	4.09907	20.3827	1.88082e-79	6.15982e-78	170.157
RPLP0P2	2.05363	5.64875	20.3796	1.97269e-79	6.45042e-78	170.11
E2F7	2.73468	5.97862	20.3789	1.99181e-79	6.50255e-78	170.1
EMCN	-2.19449	8.16758	-20.3682	2.34385e-79	7.63968e-78	169.938
C10orf108	-2.34792	1.95925	-20.363	2.53523e-79	8.25036e-78	169.86
LOC284578	-3.40783	2.17818	-20.3615	2.59214e-79	8.4222e-78	169.838
TGFBR3	-3.32019	9.44025	-20.3394	3.62298e-79	1.17529e-77	169.504
VWF	-2.02857	11.7223	-20.3334	3.96488e-79	1.28417e-77	169.414
ZNF781	-1.74961	4.31973	-20.331	4.11537e-79	1.33081e-77	169.377
SYNPO2	-2.80491	9.61753	-20.3137	5.34453e-79	1.72557e-77	169.116
CES4	-3.1331	1.89837	-20.3074	5.87686e-79	1.89446e-77	169.022
PRRT4	-3.45669	3.2043	-20.3059	6.01133e-79	1.93476e-77	168.999
CCT3	1.06684	12.9888	20.2874	7.95805e-79	2.5573e-77	168.72
BAI3	-2.37021	1.93594	-20.2721	1.00162e-78	3.21366e-77	168.49
STRBP	1.10171	10.1886	20.2718	1.00628e-78	3.22356e-77	168.486
CIT	1.941	8.39895	20.262	1.16731e-78	3.73357e-77	168.338
THSD1	-1.67079	6.75646	-20.2599	1.20475e-78	3.84732e-77	168.306
PENK	-3.8025	2.60581	-20.2543	1.31041e-78	4.17824e-77	168.223
H2AFZ	1.30891	11.7339	20.2519	1.35909e-78	4.32672e-77	168.186
ERG	-1.84351	8.19197	-20.2436	1.54211e-78	4.90175e-77	168.06
KIF18A	2.38711	6.86251	20.2411	1.60025e-78	5.0787e-77	168.024
ARF1	0.96104	13.6595	20.2368	1.70856e-78	5.41404e-77	167.958
CCL14	-4.05696	7.27625	-20.2323	1.82762e-78	5.7824e-77	167.891
C11orf87	-1.69679	0.826488	-20.2305	1.87802e-78	5.9327e-77	167.864
SPINT2	1.71549	13.2159	20.2251	2.0391e-78	6.43164e-77	167.782
CDKN1C	-2.3089	7.73065	-20.2249	2.04404e-78	6.43731e-77	167.78
KCNMB1	-2.81021	6.64136	-20.2215	2.15044e-78	6.762e-77	167.729
TENC1	-1.68773	10.5235	-20.2158	2.34591e-78	7.36537e-77	167.642
ARHGAP39	1.66293	8.71076	20.2153	2.36249e-78	7.40607e-77	167.635
STK32A	-2.26893	1.33841	-20.2145	2.39042e-78	7.48221e-77	167.624
SLC20A1	1.05833	10.5076	20.2092	2.59153e-78	8.09933e-77	167.543
C19orf69	-1.14674	0.545746	-20.1757	4.29459e-78	1.34015e-76	167.04
FHL5	-2.83503	4.59331	-20.1587	5.54554e-78	1.72788e-76	166.785
RHOJ	-1.87565	7.23246	-20.1285	8.73971e-78	2.71899e-76	166.332
DNASE1L3	-3.65322	3.70895	-20.1283	8.76861e-78	2.72385e-76	166.328
GTF2IRD1	1.04853	9.35009	20.1218	9.66648e-78	2.99822e-76	166.231
LOC339524	-2.72938	6.06599	-20.1186	1.01445e-77	3.14173e-76	166.183
PARP1	1.07888	12.3672	20.1085	1.17995e-77	3.64877e-76	166.033
CYP2U1	-1.58579	7.64764	-20.1003	1.33638e-77	4.12626e-76	165.909
CENPK	2.05032	6.09719	20.097	1.40328e-77	4.32634e-76	165.86
EHD2	-1.87337	10.8728	-20.0939	1.47029e-77	4.5261e-76	165.813
PDGFD	-2.22041	8.69509	-20.0913	1.52979e-77	4.70222e-76	165.774
MARCKSL1	1.51868	12.622	20.0903	1.55336e-77	4.76752e-76	165.759
ACSM2A	-1.43822	0.40231	-20.0887	1.5898e-77	4.87205e-76	165.735
DCUN1D3	-1.05923	7.56719	-20.088	1.60662e-77	4.91627e-76	165.725
MAD2L1	1.98196	8.32452	20.0774	1.88487e-77	5.75912e-76	165.566
EME1	2.29454	5.99601	20.0713	2.06623e-77	6.30385e-76	165.474
P2RY12	-3.00766	4.04793	-20.0594	2.47063e-77	7.52642e-76	165.296
FAM70A	-2.66288	5.50207	-20.059	2.48562e-77	7.56087e-76	165.29
MLXIPL	-3.75628	4.81866	-20.0572	2.55382e-77	7.75681e-76	165.263
HTR2A	-2.80672	2.07669	-20.0538	2.68871e-77	8.15442e-76	165.212
CLDN5	-2.94462	7.22108	-20.0326	3.69573e-77	1.1192e-75	164.895
CDT1	2.5084	7.65179	20.0325	3.70149e-77	1.11929e-75	164.893
FOSB	-4.23639	8.94196	-20.0315	3.75879e-77	1.13494e-75	164.878
FGFBP2	-3.78527	3.15116	-20.0179	4.60739e-77	1.38913e-75	164.675
RCBTB2	-1.33955	8.0143	-20.0159	4.74828e-77	1.4295e-75	164.645
DNAJC18	-1.26888	6.87187	-20.0132	4.94325e-77	1.48602e-75	164.605
ANTXR2	-1.73577	9.47758	-20.0126	4.99038e-77	1.49799e-75	164.596
OR10A3	-0.922119	0.261129	-20.0068	5.43955e-77	1.63043e-75	164.51
TLCD1	2.11873	7.3717	19.999	6.12338e-77	1.83272e-75	164.392
VIP	-1.76355	1.26109	-19.9971	6.29641e-77	1.88176e-75	164.364
CBX7	-1.82886	9.32116	-19.9885	7.16199e-77	2.13734e-75	164.236
PAK7	-3.59909	2.40459	-19.9743	8.86623e-77	2.64208e-75	164.023
USHBP1	-2.28696	5.10488	-19.9459	1.35606e-76	4.0351e-75	163.599
SNCA	-2.12718	5.32117	-19.9443	1.3906e-76	4.13188e-75	163.574
DNAH14	1.6646	7.09743	19.9422	1.43517e-76	4.25815e-75	163.543
DTX1	-2.50648	6.39505	-19.9359	1.57556e-76	4.66795e-75	163.45
ELANE	-1.86008	0.908296	-19.9346	1.60794e-76	4.757e-75	163.43
KIT	-3.60918	8.76056	-19.9284	1.76481e-76	5.21356e-75	163.337
PKD2	-1.63613	9.07367	-19.9251	1.85279e-76	5.46558e-75	163.288
PKD1L2	-3.06088	3.60952	-19.9197	2.01009e-76	5.92109e-75	163.207
SOX12	1.62376	9.80542	19.9115	2.27226e-76	6.68377e-75	163.085
CDCA2	2.72972	6.72285	19.9066	2.44582e-76	7.18397e-75	163.012
ARID5B	-1.71	10.5319	-19.8971	2.81672e-76	8.26156e-75	162.871
PIK3R2	1.11921	10.9567	19.8946	2.92748e-76	8.57416e-75	162.833
SLC22A3	-3.4015	4.71973	-19.8844	3.40745e-76	9.9657e-75	162.681
CLDN11	-3.20207	6.80788	-19.8798	3.6497e-76	1.0659e-74	162.613
CUBN	-1.88484	4.97006	-19.8762	3.85051e-76	1.12295e-74	162.559
CX3CL1	-2.98037	9.92081	-19.8704	4.20206e-76	1.22373e-74	162.472
DPT	-3.48301	9.0457	-19.8698	4.24302e-76	1.23391e-74	162.463
RGS6	-3.41424	3.42766	-19.8644	4.59825e-76	1.33532e-74	162.383
INMT	-3.01335	5.99133	-19.8513	5.5933e-76	1.62198e-74	162.187
HADH	-1.12897	10.566	-19.8428	6.34689e-76	1.83791e-74	162.061
ECT2	1.68538	9.86438	19.8423	6.39563e-76	1.84941e-74	162.054
RHOQ	-1.31636	10.4569	-19.841	6.51763e-76	1.88203e-74	162.035
ARHGEF15	-1.87305	8.01114	-19.8357	7.05659e-76	2.0348e-74	161.956
RASSF9	-2.58152	4.46636	-19.8335	7.30014e-76	2.10207e-74	161.922
GPC3	-3.7484	7.6221	-19.8329	7.36565e-76	2.11796e-74	161.913
KCTD12	-1.80768	10.8496	-19.8275	7.98001e-76	2.2914e-74	161.833
CNTNAP3	-3.74372	4.61331	-19.8271	8.03118e-76	2.30287e-74	161.827
RNASE7	-3.10933	2.1645	-19.8246	8.33451e-76	2.38651e-74	161.79
MMRN1	-3.98393	6.11407	-19.8124	1.00011e-75	2.85972e-74	161.608
GPRASP2	-1.54743	7.813	-19.8104	1.03083e-75	2.94346e-74	161.578
SPRY1	-2.09019	9.29031	-19.8011	1.18346e-75	3.37459e-74	161.441
RHPN1	2.26827	9.00331	19.7872	1.45639e-75	4.14706e-74	161.234
GJB2	3.70314	8.5477	19.7783	1.66391e-75	4.73141e-74	161.101
AOC2	-2.28728	3.86229	-19.7745	1.75966e-75	4.99675e-74	161.045
ESR2	-1.87135	3.14793	-19.7618	2.12842e-75	6.03554e-74	160.856
LSM4	1.26413	10.6763	19.7473	2.64342e-75	7.48556e-74	160.64
EGR1	-3.05091	11.7014	-19.7407	2.91424e-75	8.24108e-74	160.543
DPYSL2	-1.60441	10.7247	-19.7373	3.06474e-75	8.65471e-74	160.492
TIMELESS	1.35215	9.76221	19.7364	3.10647e-75	8.7605e-74	160.479
HELLS	2.03484	7.07974	19.733	3.27015e-75	9.20943e-74	160.428
CLSPN	2.90511	6.34491	19.7212	3.89625e-75	1.09576e-73	160.253
SAV1	-1.12481	9.79067	-19.7209	3.91524e-75	1.09959e-73	160.248
P4HA3	2.70554	6.90452	19.7164	4.18997e-75	1.17514e-73	160.181
TANK	-1.04937	9.76102	-19.714	4.33858e-75	1.21516e-73	160.146
ZBTB16	-4.39789	4.51986	-19.7027	5.13305e-75	1.43571e-73	159.979
GALR1	-1.33134	0.491963	-19.7	5.34634e-75	1.49333e-73	159.938
GPR109B	-2.32542	4.38977	-19.6913	6.08359e-75	1.69695e-73	159.809
ADAMTS1	-2.60064	9.69739	-19.6846	6.72816e-75	1.8742e-73	159.709
KCNA2	-2.07579	1.22558	-19.6704	8.30932e-75	2.3115e-73	159.499
TACR1	-3.75999	5.06464	-19.6652	8.97718e-75	2.49391e-73	159.422
TK2	-1.05452	9.56294	-19.6599	9.71107e-75	2.69413e-73	159.343
SCN5A	-2.68992	2.69938	-19.6528	1.07993e-74	2.99199e-73	159.237
TMEM88	-2.16954	4.7134	-19.6479	1.16058e-74	3.2111e-73	159.166
PHF17	-1.20473	9.51346	-19.6433	1.24318e-74	3.43498e-73	159.097
NECAB1	-2.67832	5.06631	-19.6239	1.65783e-74	4.57454e-73	158.81
GNG2	-1.89993	8.4525	-19.6193	1.77736e-74	4.89776e-73	158.741
HNRNPAB	1.00123	11.6785	19.6147	1.90169e-74	5.23334e-73	158.674
CILP2	2.90565	7.4452	19.6105	2.0259e-74	5.56768e-73	158.611
EPHB1	-3.06295	5.47472	-19.6088	2.07706e-74	5.70065e-73	158.586
AADACL2	-1.28249	0.269477	-19.6032	2.25738e-74	6.18727e-73	158.503
CDC6	2.5924	8.30944	19.6013	2.32252e-74	6.35732e-73	158.474
FN1	2.70727	15.8711	19.599	2.40081e-74	6.56284e-73	158.441
BHMT2	-2.9913	5.55054	-19.5879	2.83219e-74	7.73177e-73	158.277
AKAP6	-2.18318	5.79953	-19.5875	2.85032e-74	7.77092e-73	158.27
HN1L	1.17925	12.1796	19.5769	3.3346e-74	9.07915e-73	158.114
SLC7A3	-3.72866	2.19021	-19.571	3.63753e-74	9.89079e-73	158.027
SOX7	-1.97727	6.94352	-19.5677	3.82299e-74	1.03813e-72	157.978
FAM89A	-2.445	6.41862	-19.5661	3.9116e-74	1.06079e-72	157.955
ESYT1	-0.978756	11.6621	-19.5655	3.94808e-74	1.06927e-72	157.946
FAM149A	-2.48817	5.4777	-19.5587	4.36785e-74	1.18119e-72	157.845
ASAM	-2.60541	7.65904	-19.5586	4.37285e-74	1.18119e-72	157.844
CD302	-1.74647	9.56218	-19.5581	4.41046e-74	1.18978e-72	157.835
SLCO1A2	-3.5084	1.6921	-19.5553	4.59742e-74	1.23859e-72	157.794
HOXA7	-2.82301	5.96208	-19.5455	5.31052e-74	1.42882e-72	157.65
CTHRC1	2.43976	10.3774	19.5454	5.32397e-74	1.43056e-72	157.648
RGL1	-1.72308	8.86275	-19.5334	6.3577e-74	1.70609e-72	157.471
FEZ2	-0.854213	9.66031	-19.5321	6.48349e-74	1.73757e-72	157.452
ACSL1	-2.37083	10.9381	-19.5236	7.3563e-74	1.96892e-72	157.326
CRIM1	-1.95946	11.1327	-19.5125	8.66595e-74	2.31642e-72	157.162
TOR3A	0.931851	10.4185	19.4925	1.16532e-73	3.11087e-72	156.867
ESRP1	2.1945	11.3674	19.4885	1.23651e-73	3.29661e-72	156.808
FLJ42875	-2.14651	1.71605	-19.4848	1.30731e-73	3.48085e-72	156.753
CRY2	-1.24793	9.95791	-19.4847	1.3092e-73	3.48135e-72	156.751
AASS	-2.01479	7.57337	-19.4781	1.44229e-73	3.83028e-72	156.655
CMA1	-3.3747	2.22004	-19.4718	1.58298e-73	4.19849e-72	156.562
SCN3B	-2.95137	4.07817	-19.4636	1.78907e-73	4.73896e-72	156.44
H2AFX	1.68524	9.30497	19.4616	1.84198e-73	4.87281e-72	156.411
CYMP	-0.38927	0.0552668	-19.4577	1.95155e-73	5.15601e-72	156.354
CSN1S1	-3.14399	0.778134	-19.4564	1.9901e-73	5.25109e-72	156.334
HPD	-2.8724	1.35472	-19.4396	2.55119e-73	6.72295e-72	156.087
ECSCR	-1.92001	6.20519	-19.4386	2.58981e-73	6.81596e-72	156.072
MYOCD	-2.73498	2.91338	-19.4364	2.67416e-73	7.02894e-72	156.04
GOLGA9P	-1.27512	0.716397	-19.4329	2.81587e-73	7.39193e-72	155.988
MOSC1	-2.28637	8.17502	-19.4235	3.23779e-73	8.48865e-72	155.849
SLC16A12	-3.11481	2.8984	-19.4207	3.37554e-73	8.83847e-72	155.808
RACGAP1	1.66322	9.5851	19.4177	3.52907e-73	9.22871e-72	155.763
MCM10	2.89417	7.13967	19.4118	3.84833e-73	1.00508e-71	155.677
KLHL13	-3.3311	6.74601	-19.4052	4.24445e-73	1.10712e-71	155.579
GPR172A	1.57408	10.2932	19.3842	5.78352e-73	1.50665e-71	155.271
SCTR	-1.29212	0.523519	-19.383	5.88924e-73	1.53225e-71	155.253
TMEM8A	1.24016	10.2819	19.3818	5.9912e-73	1.5568e-71	155.236
CENPL	1.30389	7.60076	19.3794	6.21254e-73	1.61227e-71	155.2
RPE65	-1.6805	0.616059	-19.3789	6.2591e-73	1.6223e-71	155.192
LPHN3	-3.28439	4.38767	-19.375	6.63287e-73	1.71701e-71	155.135
VAMP3	-0.766529	10.9388	-19.3736	6.76716e-73	1.74956e-71	155.115
AKR1C2	-4.66153	6.39257	-19.3675	7.40148e-73	1.91115e-71	155.025
KPNA2	1.81717	11.2346	19.366	7.56767e-73	1.9516e-71	155.003
TFPI	-2.29146	8.29186	-19.35	9.59388e-73	2.47103e-71	154.767
ECM2	-2.48507	8.62068	-19.3445	1.04016e-72	2.67571e-71	154.686
CLEC1A	-1.81306	5.53987	-19.3443	1.0424e-72	2.67811e-71	154.684
SBDS	-0.800569	10.8009	-19.3436	1.05308e-72	2.70216e-71	154.674
C13orf15	-1.62326	8.48586	-19.3304	1.28085e-72	3.279e-71	154.479
PARK2	-2.19327	5.19171	-19.3304	1.28108e-72	3.279e-71	154.479
DIXDC1	-1.64784	9.31307	-19.3298	1.29238e-72	3.30378e-71	154.47
SLC25A22	1.40276	9.12571	19.3289	1.30828e-72	3.34026e-71	154.458
GPR112	-1.41183	0.473173	-19.3284	1.31795e-72	3.36079e-71	154.45
WASF3	-2.49469	7.42373	-19.3184	1.52847e-72	3.89276e-71	154.303
CDADC1	-0.917284	7.14776	-19.3093	1.74765e-72	4.44544e-71	154.169
PELI2	-2.16286	7.063	-19.3054	1.85032e-72	4.70078e-71	154.112
PPP1R1A	-4.72904	6.40189	-19.2868	2.4366e-72	6.18257e-71	153.838
RAD51AP1	2.05384	7.39653	19.2841	2.53485e-72	6.41627e-71	153.799
SSPN	-1.92382	9.22078	-19.2841	2.53496e-72	6.41627e-71	153.799
SOX17	-2.15354	5.91723	-19.2727	2.99671e-72	7.57565e-71	153.632
MTMR10	-1.06739	9.48949	-19.2664	3.28985e-72	8.30647e-71	153.539
VWCE	-2.2482	3.2656	-19.2659	3.31059e-72	8.34856e-71	153.533
SGCG	-3.70605	2.63167	-19.2623	3.49445e-72	8.80138e-71	153.479
CASC5	2.7779	6.94133	19.2599	3.61933e-72	9.10473e-71	153.444
EPB41L2	-1.77879	10.2611	-19.2571	3.77181e-72	9.47668e-71	153.403
CALCOCO1	-1.17748	10.524	-19.2446	4.53025e-72	1.13683e-70	153.22
POLE2	1.74717	6.29225	19.2414	4.75263e-72	1.19118e-70	153.173
NLGN1	-3.26221	2.69381	-19.2396	4.87925e-72	1.22142e-70	153.146
ISM1	-2.73145	7.44184	-19.2386	4.95424e-72	1.23868e-70	153.131
KIAA1239	-2.97431	1.66857	-19.2377	5.0188e-72	1.25329e-70	153.118
PITX1	4.15625	7.94225	19.2309	5.54622e-72	1.38332e-70	153.019
BMPER	-3.26983	3.75773	-19.229	5.70405e-72	1.42095e-70	152.991
D4S234E	-3.41574	4.63224	-19.2122	7.30314e-72	1.8171e-70	152.745
PDE3B	-3.24192	6.59384	-19.2083	7.72603e-72	1.91999e-70	152.688
TRIP13	2.19072	8.07457	19.2055	8.05536e-72	1.99941e-70	152.647
EIF2AK1	0.781509	12.2678	19.2029	8.36499e-72	2.07375e-70	152.609
CFD	-3.63705	8.26248	-19.1882	1.03854e-71	2.57152e-70	152.394
ATP6AP1	1.08488	12.4009	19.1827	1.12702e-71	2.78723e-70	152.312
EIF4EBP2	-0.956825	12.0005	-19.1805	1.16333e-71	2.87356e-70	152.281
SQLE	2.09421	10.5104	19.18	1.17137e-71	2.88993e-70	152.274
MAML2	-2.46995	7.9793	-19.1785	1.19757e-71	2.95102e-70	152.252
IQSEC3	-2.64892	3.82778	-19.1537	1.72338e-71	4.24164e-70	151.889
APOA1BP	1.16836	11.0879	19.1498	1.82612e-71	4.48911e-70	151.831
ADH1B	-6.86392	7.62046	-19.1409	2.08087e-71	5.10923e-70	151.701
PCNX	-1.18692	10.1796	-19.1333	2.32519e-71	5.70227e-70	151.591
CCDC36	-2.05372	3.40349	-19.1187	2.88364e-71	7.06337e-70	151.376
CLIC5	-2.33554	6.74378	-19.1172	2.94634e-71	7.20833e-70	151.355
COX7A1	-2.43848	6.5993	-19.1167	2.96862e-71	7.2542e-70	151.347
TMTC1	-3.02127	8.47705	-19.0824	4.90731e-71	1.19773e-69	150.847
CNRIP1	-1.73297	7.32341	-19.0823	4.91459e-71	1.19809e-69	150.845
BCL2L2	-0.994177	9.98362	-19.0797	5.10761e-71	1.24366e-69	150.807
NBLA00301	-2.2313	3.44324	-19.0772	5.2935e-71	1.2874e-69	150.771
CASQ2	-3.23723	4.44904	-19.0696	5.91637e-71	1.43717e-69	150.66
TPRN	1.84172	9.14961	19.0682	6.04248e-71	1.46607e-69	150.639
RAB8A	0.769363	10.841	19.0671	6.13579e-71	1.48695e-69	150.624
DSC1	-2.95966	2.46863	-19.0663	6.21316e-71	1.50392e-69	150.611
UTRN	-1.66157	11.0322	-19.0656	6.2706e-71	1.51604e-69	150.602
PROKR1	-1.95632	0.724224	-19.0637	6.4519e-71	1.55803e-69	150.574
TEF	-1.44254	9.13137	-19.0633	6.4865e-71	1.56453e-69	150.569
UTS2D	-1.68204	1.47062	-19.0633	6.49409e-71	1.56453e-69	150.567
STX12	-0.76175	10.2962	-19.0557	7.25464e-71	1.74571e-69	150.457
PGM5P2	-1.53316	1.42265	-19.0396	9.17796e-71	2.20594e-69	150.223
CNKSR2	-2.8415	2.50144	-19.0352	9.79109e-71	2.35055e-69	150.158
ABLIM1	-1.63797	11.1907	-19.0326	1.01653e-70	2.43753e-69	150.121
ARL4A	-1.76775	8.48731	-19.0302	1.05293e-70	2.52186e-69	150.086
SNTG2	-2.61161	1.54207	-19.0299	1.05789e-70	2.5308e-69	150.081
IGSF9	2.37226	9.43544	19.0161	1.29472e-70	3.09374e-69	149.88
HDGF	1.0751	12.9167	19.0094	1.42799e-70	3.40822e-69	149.782
LSR	1.53539	11.1597	19.0062	1.49644e-70	3.56745e-69	149.736
MOBKL2C	-0.959043	8.5017	-18.9972	1.7076e-70	4.06612e-69	149.604
NDN	-2.04969	8.0035	-18.9959	1.74092e-70	4.14065e-69	149.585
XPNPEP2	-3.13162	3.59993	-18.9895	1.91149e-70	4.54106e-69	149.492
KCTD5	0.95835	9.70236	18.9845	2.05526e-70	4.87696e-69	149.42
ALS2CR4	-1.14618	9.19951	-18.9787	2.23753e-70	5.30333e-69	149.335
SPARCL1	-2.08302	12.2654	-18.9709	2.50728e-70	5.93583e-69	149.222
C9orf140	2.25267	8.46927	18.9676	2.63199e-70	6.22388e-69	149.173
NOTCH4	-1.57026	8.80453	-18.9672	2.64497e-70	6.24737e-69	149.168
LOC646982	-1.27219	0.943809	-18.9623	2.84418e-70	6.71016e-69	149.096
LETMD1	-0.98079	9.65681	-18.9616	2.87115e-70	6.76601e-69	149.087
LOC647309	-1.23681	0.341493	-18.9572	3.06317e-70	7.21024e-69	149.022
LAGE3	1.63575	8.88786	18.9455	3.63357e-70	8.54306e-69	148.852
STXBP2	1.4471	10.5424	18.9396	3.96036e-70	9.30073e-69	148.766
CCDC141	-2.22916	2.77535	-18.9383	4.03567e-70	9.46674e-69	148.747
TNNT3	-3.85827	2.80701	-18.9374	4.08985e-70	9.58287e-69	148.734
SMYD4	-0.834724	8.01698	-18.9366	4.13796e-70	9.68453e-69	148.722
KIF24	1.48225	7.40501	18.9337	4.3161e-70	1.00899e-68	148.68
ASB1	-1.00343	8.50663	-18.931	4.49061e-70	1.04859e-68	148.641
C10orf54	-1.7992	9.08188	-18.9309	4.49772e-70	1.04906e-68	148.639
NFKBIL2	1.99282	8.19328	18.9307	4.50601e-70	1.0498e-68	148.638
MND1	2.71313	5.3499	18.9294	4.59279e-70	1.0688e-68	148.619
C5orf4	-2.81267	8.42358	-18.9276	4.71646e-70	1.09634e-68	148.592
CBX3	0.877077	12.115	18.9222	5.10345e-70	1.18495e-68	148.513
CXCL12	-2.22338	11.0793	-18.922	5.11719e-70	1.18679e-68	148.511
PI16	-5.25478	5.60189	-18.9182	5.4112e-70	1.25356e-68	148.455
IL33	-3.85685	7.1133	-18.9081	6.26927e-70	1.45071e-68	148.309
PRCC	0.853588	10.8354	18.9066	6.40875e-70	1.48131e-68	148.287
GPR182	-1.70217	1.21483	-18.9031	6.74178e-70	1.55653e-68	148.236
SAA2	-4.94933	6.36692	-18.8878	8.4225e-70	1.94239e-68	148.014
CLEC5A	2.80482	6.18813	18.8809	9.31713e-70	2.14629e-68	147.914
SSX2IP	1.28134	9.21829	18.8797	9.48426e-70	2.18234e-68	147.896
MEIS2	-2.1106	6.79682	-18.8778	9.74414e-70	2.23962e-68	147.869
PYGO2	0.831118	10.9379	18.8771	9.84499e-70	2.26027e-68	147.859
BMP2	-2.66529	4.94072	-18.8732	1.04218e-69	2.39002e-68	147.802
CUTC	-0.894205	7.82537	-18.8703	1.08777e-69	2.49178e-68	147.76
EZR	1.26588	12.7555	18.868	1.12371e-69	2.57123e-68	147.727
DCTPP1	1.13525	10.033	18.8443	1.58898e-69	3.63181e-68	147.382
EMP1	-1.85097	11.6136	-18.8345	1.83015e-69	4.17837e-68	147.241
ALAS2	-1.6765	0.606766	-18.8325	1.88561e-69	4.30019e-68	147.211
KANK3	-1.94428	6.31066	-18.829	1.98321e-69	4.51774e-68	147.161
ZC3H12B	-1.71732	4.60304	-18.8281	2.01031e-69	4.57441e-68	147.148
DGAT2	-3.12282	9.07982	-18.828	2.01411e-69	4.57796e-68	147.146
TBX15	-2.07621	6.85297	-18.8213	2.21941e-69	5.03901e-68	147.049
RBP7	-2.60353	7.41267	-18.811	2.57667e-69	5.84368e-68	146.9
ANK2	-2.50228	7.75947	-18.8043	2.84311e-69	6.44082e-68	146.802
C10orf10	-2.35164	10.3208	-18.8015	2.95763e-69	6.69286e-68	146.763
DMRT2	-2.83437	3.4665	-18.7999	3.02687e-69	6.84198e-68	146.74
PACSIN1	2.33985	5.84051	18.7994	3.05221e-69	6.89168e-68	146.732
TMEM178	-2.52004	4.7065	-18.7903	3.48187e-69	7.85316e-68	146.6
SOBP	-2.05968	6.18925	-18.7879	3.60413e-69	8.12e-68	146.566
LOC400804	-1.18621	0.640769	-18.7852	3.75188e-69	8.44357e-68	146.526
YPEL4	-1.94768	3.79187	-18.7737	4.43222e-69	9.96374e-68	146.36
FAM150B	-3.52427	2.05212	-18.7732	4.46192e-69	1.00195e-67	146.353
TCF21	-1.69957	0.971476	-18.7712	4.59325e-69	1.03032e-67	146.324
STBD1	-1.56689	8.91713	-18.7621	5.24665e-69	1.17559e-67	146.192
AKR1C3	-2.72663	8.12808	-18.7542	5.88614e-69	1.31744e-67	146.077
AHNAK	-1.71562	14.9594	-18.7512	6.1427e-69	1.37336e-67	146.035
TMED3	1.28105	11.5292	18.7317	8.15235e-69	1.81894e-67	145.753
SAA1	-4.857	8.14471	-18.7317	8.1534e-69	1.81894e-67	145.753
ARHGAP11A	1.99944	8.32925	18.7248	9.00743e-69	2.00729e-67	145.654
GINS2	2.06783	8.11392	18.7232	9.2288e-69	2.05438e-67	145.629
C17orf91	-1.47291	6.92444	-18.7212	9.49063e-69	2.11038e-67	145.602
CSF3	-2.75708	1.13419	-18.7199	9.68357e-69	2.15095e-67	145.581
CAV3	-1.26297	0.444968	-18.7169	1.01037e-68	2.24183e-67	145.539
SCAMP3	0.944848	10.85	18.7134	1.06311e-68	2.35631e-67	145.488
SOD3	-2.86836	7.82263	-18.713	1.069e-68	2.36681e-67	145.483
LRRN3	-2.85797	4.75195	-18.7127	1.0746e-68	2.37663e-67	145.478
AP1S1	1.10608	9.85255	18.702	1.2548e-68	2.7722e-67	145.323
ELTD1	-1.6816	9.13962	-18.6986	1.31791e-68	2.90849e-67	145.274
PYCRL	1.60492	8.97855	18.6937	1.41495e-68	3.11928e-67	145.204
TACC1	-2.02126	10.6137	-18.6823	1.66858e-68	3.67446e-67	145.039
MSRB3	-2.08756	9.48003	-18.6779	1.77821e-68	3.91167e-67	144.976
LOC401093	-1.8746	6.02019	-18.6775	1.78788e-68	3.92873e-67	144.971
SH3GLB1	-0.813488	11.3508	-18.6626	2.22071e-68	4.87463e-67	144.755
CDH5	-1.62505	9.79975	-18.6612	2.26453e-68	4.96551e-67	144.735
SLIT3	-2.34577	9.34652	-18.6593	2.32845e-68	5.1002e-67	144.707
TMEM206	1.23769	7.89537	18.6492	2.69498e-68	5.89675e-67	144.562
GRRP1	-2.33669	4.88981	-18.6375	3.19403e-68	6.98123e-67	144.393
CELF2	-2.09124	8.94659	-18.6362	3.2507e-68	7.09753e-67	144.375
HYAL1	-2.14473	5.27651	-18.6252	3.816e-68	8.32294e-67	144.215
TPD52	1.84565	12.2972	18.6211	4.04953e-68	8.82289e-67	144.156
LRFN5	-2.75862	3.60853	-18.6181	4.22863e-68	9.20332e-67	144.113
MGLL	-2.17679	10.4881	-18.6177	4.24847e-68	9.23671e-67	144.108
RTKN2	1.9367	7.11814	18.6161	4.35197e-68	9.4517e-67	144.084
PPP2R1B	-1.23084	9.48307	-18.6145	4.45035e-68	9.65515e-67	144.062
ADIPOQ	-6.77605	7.30861	-18.6093	4.79738e-68	1.0397e-66	143.987
N4BP2L1	-1.59144	7.8688	-18.6083	4.8688e-68	1.05407e-66	143.973
LOC158376	-2.36096	4.16719	-18.6026	5.29057e-68	1.14417e-66	143.89
PMM2	0.944942	10.0771	18.5969	5.73815e-68	1.23966e-66	143.809
LCN6	-1.98735	0.993141	-18.5868	6.64503e-68	1.43407e-66	143.663
INTS7	1.13602	9.58987	18.5855	6.76882e-68	1.45925e-66	143.644
PSRC1	1.69567	7.33845	18.5796	7.37487e-68	1.58823e-66	143.559
PCNA	1.22451	11.0907	18.5734	8.06914e-68	1.73592e-66	143.469
RAX2	-0.744724	0.19956	-18.5629	9.37956e-68	2.01572e-66	143.319
AP1M2	2.13753	10.7506	18.5607	9.67928e-68	2.07795e-66	143.288
PTPRB	-1.9681	9.10271	-18.5442	1.22886e-67	2.63537e-66	143.05
JTB	0.97177	11.5764	18.5423	1.26347e-67	2.70676e-66	143.023
LOC399959	-2.17499	7.50037	-18.5335	1.43328e-67	3.06733e-66	142.897
FAM72D	2.37889	5.49187	18.5202	1.7364e-67	3.71217e-66	142.706
E2F2	2.31126	6.98011	18.516	1.84573e-67	3.94178e-66	142.645
P2RX6	-2.29656	2.00776	-18.5089	2.04621e-67	4.3654e-66	142.542
SNRNP25	1.24969	9.38945	18.5048	2.17026e-67	4.62523e-66	142.484
TNFRSF10D	-2.32744	5.71717	-18.4964	2.44812e-67	5.21197e-66	142.364
NCRNA00086	-2.76033	4.92164	-18.4835	2.94636e-67	6.26621e-66	142.179
STIL	1.87523	7.9905	18.4719	3.48683e-67	7.40799e-66	142.011
LOC285205	-1.10127	0.458254	-18.4668	3.74751e-67	7.95356e-66	141.94
LRRC15	3.4704	10.3984	18.4655	3.82241e-67	8.10414e-66	141.92
LOC144571	-1.39274	4.81328	-18.4513	4.68677e-67	9.92647e-66	141.717
DAAM2	-1.93591	8.41003	-18.4505	4.74308e-67	1.00354e-65	141.705
SAMD4A	-1.8053	8.10811	-18.4497	4.7976e-67	1.01402e-65	141.694
C20orf160	-1.75202	6.07021	-18.4467	5.01145e-67	1.05813e-65	141.65
SYNPO	-1.62195	10.5789	-18.4438	5.22393e-67	1.10186e-65	141.609
SLC16A3	2.21228	9.06072	18.4421	5.34845e-67	1.12697e-65	141.585
ZNF668	1.13536	8.14252	18.437	5.75573e-67	1.21154e-65	141.512
WSCD2	-3.03363	3.50777	-18.4281	6.54155e-67	1.37554e-65	141.385
PPM1F	-1.18223	9.39793	-18.4189	7.47246e-67	1.56968e-65	141.252
CFL1	0.931925	13.9511	18.4172	7.65636e-67	1.60666e-65	141.228
CCDC85A	-2.53234	5.45175	-18.4126	8.18042e-67	1.71488e-65	141.162
SYNE1	-1.69997	9.79617	-18.4035	9.3198e-67	1.95173e-65	141.032
MBOAT7	1.31615	10.8039	18.4025	9.45177e-67	1.97735e-65	141.018
RGN	-3.29102	4.22846	-18.3977	1.01294e-66	2.11696e-65	140.949
FLAD1	1.07426	10.1277	18.3956	1.04434e-66	2.18035e-65	140.919
PROC	2.27448	3.16119	18.3927	1.08912e-66	2.27e-65	140.877
HM13	0.924455	11.7252	18.3926	1.08949e-66	2.27e-65	140.877
RDM1	2.45747	3.29976	18.3863	1.19368e-66	2.48456e-65	140.786
OLR1	2.42226	7.96588	18.3856	1.20529e-66	2.50617e-65	140.776
KLHL10	-1.31186	1.36151	-18.3837	1.23866e-66	2.57295e-65	140.749
WHAMML2	-1.83093	4.53784	-18.3804	1.29809e-66	2.69367e-65	140.702
RECK	-1.9816	8.11178	-18.3725	1.45447e-66	3.01511e-65	140.589
SLC25A27	-2.77142	5.39315	-18.3685	1.54108e-66	3.19143e-65	140.531
MAP7D3	-2.10631	6.972	-18.3529	1.92681e-66	3.98622e-65	140.309
EIF3L	-1.01751	12.5612	-18.3512	1.97391e-66	4.07954e-65	140.285
F12	2.68033	6.5102	18.3498	2.01517e-66	4.16062e-65	140.264
CSRNP3	-2.55231	2.6709	-18.3353	2.48158e-66	5.11844e-65	140.057
ALDH18A1	0.899426	11.3213	18.3318	2.60811e-66	5.37401e-65	140.007
ROBO3	-2.24014	5.69341	-18.3278	2.76327e-66	5.688e-65	139.949
UNC5B	1.71134	10.2382	18.3207	3.05814e-66	6.28866e-65	139.848
PDE7B	-1.88782	5.94524	-18.3188	3.14102e-66	6.45263e-65	139.822
NFAT5	-1.15765	10.3422	-18.3184	3.16187e-66	6.48895e-65	139.815
FEN1	1.39018	9.50438	18.3169	3.22873e-66	6.61954e-65	139.794
PLAGL1	-2.21578	7.62642	-18.3128	3.4243e-66	7.01349e-65	139.736
FBXO40	-1.32715	0.511656	-18.3028	3.95224e-66	8.0867e-65	139.593
DLC1	-1.85358	9.64286	-18.2986	4.19962e-66	8.58431e-65	139.533
FAM72B	2.26032	6.489	18.2952	4.40417e-66	8.99347e-65	139.485
CST1	5.64187	6.02165	18.2891	4.80725e-66	9.80679e-65	139.398
HMGB3	2.03477	10.0904	18.2768	5.73665e-66	1.16911e-64	139.222
SAA4	-3.26965	2.57948	-18.2737	5.99462e-66	1.22047e-64	139.178
MTHFD2	1.32397	10.6917	18.2713	6.20607e-66	1.26227e-64	139.144
SLCO1C1	-1.86619	1.92064	-18.2711	6.21882e-66	1.26361e-64	139.141
STAT5A	-1.58205	9.99325	-18.2663	6.66939e-66	1.35382e-64	139.072
FLJ10357	-1.35165	9.72958	-18.265	6.78862e-66	1.37666e-64	139.054
LOC728723	-1.45239	3.59208	-18.252	8.18211e-66	1.65761e-64	138.868
FAM72A	2.47412	4.53789	18.2512	8.26637e-66	1.67302e-64	138.858
FBXO31	-0.892428	9.14381	-18.2412	9.54219e-66	1.92933e-64	138.715
MCM2	1.6274	10.0187	18.2195	1.30147e-65	2.62884e-64	138.406
C4orf12	-1.77336	4.05355	-18.2149	1.38962e-65	2.80414e-64	138.341
PLA2R1	-1.7474	8.02958	-18.2109	1.47221e-65	2.96787e-64	138.283
RCC1	1.5825	9.59357	18.206	1.57839e-65	3.1788e-64	138.214
RELT	1.53204	7.22743	18.1963	1.81343e-65	3.64858e-64	138.075
LOC644538	-1.68893	5.90545	-18.1952	1.84079e-65	3.69998e-64	138.061
FBLN5	-2.12337	9.79906	-18.1922	1.92336e-65	3.86217e-64	138.017
MRGPRF	-2.37433	6.50431	-18.1854	2.11815e-65	4.24914e-64	137.921
TMOD1	-2.05172	7.02522	-18.1851	2.1274e-65	4.26353e-64	137.916
NME1	1.57004	10.6939	18.1845	2.14392e-65	4.29245e-64	137.909
TYMS	1.95141	8.94812	18.1766	2.39983e-65	4.80013e-64	137.796
PDE11A	-2.87562	4.78817	-18.1722	2.55549e-65	5.1065e-64	137.734
TF	-4.70201	6.36787	-18.1721	2.56034e-65	5.1112e-64	137.732
GPR133	-2.90702	5.28379	-18.1713	2.59134e-65	5.16807e-64	137.72
C10orf128	-2.33872	3.75149	-18.1656	2.80866e-65	5.59603e-64	137.64
ADCY4	-1.97809	7.14208	-18.1619	2.95988e-65	5.8916e-64	137.587
C1orf190	-1.85599	4.11409	-18.1581	3.12455e-65	6.21335e-64	137.534
CXCL3	-2.65316	2.15827	-18.1514	3.4383e-65	6.83063e-64	137.438
KIAA1199	3.32092	7.38738	18.1391	4.09985e-65	8.137e-64	137.263
BMP6	-2.2993	6.01215	-18.1332	4.46118e-65	8.84555e-64	137.179
NPR2	-1.83738	7.29434	-18.128	4.80415e-65	9.51639e-64	137.105
TM4SF18	-2.12473	6.97367	-18.1277	4.81988e-65	9.53834e-64	137.102
ALX4	-2.8806	2.06694	-18.1211	5.29679e-65	1.0472e-63	137.008
LARP6	-1.88697	7.42634	-18.1194	5.42976e-65	1.07246e-63	136.983
CYP7A1	-1.18344	0.814621	-18.1178	5.55383e-65	1.09591e-63	136.961
HBA1	-4.83313	3.38369	-18.1032	6.83796e-65	1.348e-63	136.753
OTC	-1.0869	0.290262	-18.0897	8.28799e-65	1.63228e-63	136.562
SRP9	0.90574	12.5274	18.0861	8.72008e-65	1.71573e-63	136.511
ARRDC3	-1.48796	10.7396	-18.0817	9.29015e-65	1.82614e-63	136.448
ABCB1	-2.66901	6.08836	-18.075	1.02071e-64	2.00447e-63	136.354
CBX4	1.52484	9.64695	18.072	1.06629e-64	2.09197e-63	136.311
PLA2G4A	-2.60035	6.1031	-18.0693	1.10709e-64	2.16994e-63	136.274
FGD4	-1.40616	8.27333	-18.0636	1.20127e-64	2.35228e-63	136.192
RETSAT	-1.30872	11.1149	-18.0626	1.219e-64	2.38473e-63	136.178
CDH13	-1.55821	8.20042	-18.0582	1.29681e-64	2.53452e-63	136.116
CMTM5	-2.71993	1.2766	-18.0544	1.36942e-64	2.67388e-63	136.062
HYMAI	-1.57549	1.05503	-18.0523	1.40975e-64	2.75001e-63	136.033
FBXO43	1.88476	3.97506	18.0481	1.49746e-64	2.91834e-63	135.973
PARVA	-1.0183	10.8578	-18.0439	1.5895e-64	3.09478e-63	135.913
DOCK11	-2.12177	8.34944	-18.0432	1.60482e-64	3.12164e-63	135.904
SLC12A8	1.58388	8.50783	18.0323	1.87424e-64	3.64224e-63	135.749
HIST1H2AM	2.53088	3.23026	18.026	2.05027e-64	3.98055e-63	135.66
AIFM2	-1.49526	8.62527	-18.0176	2.31038e-64	4.4813e-63	135.541
PCDH18	-2.05704	8.69358	-18.0131	2.46262e-64	4.77207e-63	135.477
ITGB1BP1	-0.992934	9.72772	-18.0077	2.65774e-64	5.14533e-63	135.401
C16orf53	1.13277	10.3284	18.0009	2.92722e-64	5.66169e-63	135.305
PLAC1	3.05861	3.48354	17.9958	3.14498e-64	6.07714e-63	135.234
MEOX1	-3.53224	5.8859	-17.9943	3.2123e-64	6.20137e-63	135.213
CPA2	-1.68099	0.73717	-17.9794	3.96964e-64	7.65621e-63	135.002
SC65	1.42584	9.32911	17.9771	4.09955e-64	7.89934e-63	134.97
EBF2	-2.57728	3.95689	-17.9754	4.20339e-64	8.09182e-63	134.945
EFCAB1	-3.17904	3.05583	-17.9725	4.3791e-64	8.42216e-63	134.904
RCC2	0.955224	12.0854	17.965	4.867e-64	9.35176e-63	134.799
KLHL21	-1.30638	9.99534	-17.9618	5.09893e-64	9.78823e-63	134.752
ZFP36	-2.22022	11.1907	-17.9555	5.57005e-64	1.06826e-62	134.664
FEZF2	-1.40625	0.354524	-17.9533	5.74865e-64	1.10148e-62	134.633
RUNDC3B	-2.08741	4.88487	-17.951	5.93494e-64	1.13612e-62	134.601
C2CD2	-1.53678	9.4811	-17.9476	6.22823e-64	1.19115e-62	134.553
PECAM1	-1.47795	10.047	-17.9399	6.94543e-64	1.32708e-62	134.445
PTH1R	-2.70505	4.54339	-17.9347	7.47744e-64	1.4274e-62	134.371
GIMAP6	-1.70595	8.65549	-17.9332	7.64658e-64	1.45833e-62	134.349
RBM9	-0.917957	10.8432	-17.9243	8.67323e-64	1.65259e-62	134.223
ZAK	-1.42684	10.4679	-17.9144	9.96656e-64	1.89725e-62	134.085
LOC283867	2.74045	3.05514	17.9056	1.12956e-63	2.14826e-62	133.96
KLF6	-1.40236	11.7414	-17.9048	1.14163e-63	2.16921e-62	133.95
SLC10A6	-2.35718	2.92944	-17.9047	1.14467e-63	2.17296e-62	133.947
POU6F1	-1.34477	7.24853	-17.9005	1.2148e-63	2.30396e-62	133.888
C19orf12	-1.11131	8.94666	-17.8991	1.23821e-63	2.34619e-62	133.869
ABCA5	-1.90746	8.15423	-17.8963	1.28862e-63	2.43946e-62	133.829
CD209	-2.71812	5.79578	-17.8929	1.35218e-63	2.55741e-62	133.781
RAB26	2.91389	6.52913	17.8912	1.38558e-63	2.61818e-62	133.757
PFKFB4	1.29884	7.71781	17.8895	1.41773e-63	2.67645e-62	133.734
GRM8	2.13885	3.03731	17.86	2.15311e-63	4.06099e-62	133.318
JPH2	-2.87924	6.00795	-17.8576	2.22759e-63	4.19761e-62	133.284
MT1M	-2.85574	4.49305	-17.8547	2.31854e-63	4.36499e-62	133.244
PAK4	1.24417	10.6954	17.853	2.37567e-63	4.46844e-62	133.22
B4GALT3	1.07959	10.471	17.8517	2.42129e-63	4.54815e-62	133.201
DDX39	1.33301	9.90983	17.8516	2.42248e-63	4.54815e-62	133.2
KAT2B	-1.4499	8.3318	-17.8511	2.44117e-63	4.57904e-62	133.193
KIAA1211	2.61116	6.88345	17.8399	2.8607e-63	5.36108e-62	133.035
RCAN1	-2.14871	9.96696	-17.8359	3.02333e-63	5.66067e-62	132.98
VAV2	1.01972	10.0862	17.8324	3.17945e-63	5.94755e-62	132.929
HNRNPA2B1	0.563612	13.8328	17.8309	3.24654e-63	6.0675e-62	132.909
LPPR1	-3.0677	2.24801	-17.8293	3.31919e-63	6.19763e-62	132.887
ARHGAP19	-1.05549	8.84876	-17.8161	4.0003e-63	7.46262e-62	132.701
ALDH3A1	-3.36297	2.56457	-17.8129	4.1845e-63	7.79914e-62	132.656
EPN3	2.42263	9.19195	17.803	4.81197e-63	8.96049e-62	132.517
TEK	-1.96163	7.84984	-17.7978	5.17717e-63	9.63178e-62	132.444
DBX2	-2.29678	2.0889	-17.7904	5.74384e-63	1.06692e-61	132.34
SH3TC2	-2.18012	4.79721	-17.7904	5.74521e-63	1.06692e-61	132.34
ODZ1	-2.80489	3.54041	-17.784	6.2943e-63	1.16783e-61	132.249
ADAM8	2.20556	8.13064	17.7838	6.3126e-63	1.17017e-61	132.246
PROX1	-2.85125	3.06214	-17.7654	8.17288e-63	1.51364e-61	131.989
SLC47A2	-1.68936	1.38659	-17.7635	8.39639e-63	1.55363e-61	131.962
FBXL19	1.22221	9.03038	17.761	8.69242e-63	1.60696e-61	131.928
HBG1	-1.64426	0.548861	-17.7579	9.09161e-63	1.67925e-61	131.883
FBXL6	1.49783	8.72609	17.7573	9.16286e-63	1.69088e-61	131.875
PPP1R14A	-2.81759	4.62336	-17.7564	9.2799e-63	1.71001e-61	131.863
GABRE	-3.63171	5.5697	-17.7564	9.28321e-63	1.71001e-61	131.862
GRAMD1A	0.982141	10.6526	17.7559	9.34086e-63	1.71909e-61	131.856
ADHFE1	-2.27136	6.08087	-17.7517	9.91073e-63	1.82233e-61	131.797
TMEM43	-0.834278	11.1703	-17.7515	9.94825e-63	1.82759e-61	131.793
ABCC9	-2.14708	7.61836	-17.75	1.01542e-62	1.86375e-61	131.773
PTPN21	-1.71484	8.40943	-17.7494	1.02391e-62	1.87765e-61	131.765
DUSP6	-1.79322	10.2518	-17.7484	1.038e-62	1.9018e-61	131.751
RPUSD1	1.23008	8.92365	17.7477	1.04901e-62	1.92026e-61	131.741
HFM1	-1.81528	1.27945	-17.7445	1.09653e-62	2.00545e-61	131.696
ACAD11	-1.14607	8.26372	-17.7431	1.11833e-62	2.04349e-61	131.677
RNF187	0.888064	11.7824	17.7378	1.20598e-62	2.20169e-61	131.602
SLC37A1	1.19417	9.2566	17.7327	1.29499e-62	2.36209e-61	131.531
TMBIM1	-1.07201	11.4214	-17.729	1.36552e-62	2.48853e-61	131.478
WIF1	-5.03982	3.01388	-17.7221	1.50439e-62	2.73916e-61	131.381
DNA2	1.62771	7.06118	17.717	1.61528e-62	2.93847e-61	131.311
ST6GALNAC6	-1.10723	9.97083	-17.7126	1.71969e-62	3.12563e-61	131.248
SALL4	2.34122	4.47847	17.7043	1.93139e-62	3.50729e-61	131.133
BMP5	-3.48178	2.2168	-17.6906	2.34327e-62	4.25149e-61	130.94
ROBLD3	1.23002	9.97005	17.6896	2.37364e-62	4.30277e-61	130.927
SCN2A	-3.29879	4.23949	-17.6894	2.38111e-62	4.3125e-61	130.924
LOXL4	-2.8609	6.37863	-17.6888	2.40174e-62	4.34603e-61	130.916
HTR4	-1.00998	0.428432	-17.6876	2.4437e-62	4.41806e-61	130.898
HIST1H2BD	2.3999	8.94742	17.6865	2.47925e-62	4.47837e-61	130.884
GFRA2	-2.67845	3.7414	-17.6824	2.62812e-62	4.74311e-61	130.826
AOX1	-3.03875	6.96819	-17.6783	2.78219e-62	5.01675e-61	130.769
ARAP3	-1.40479	8.06187	-17.678	2.79412e-62	5.03384e-61	130.765
SNTB2	-1.04203	9.51998	-17.6755	2.89408e-62	5.20935e-61	130.73
GPR124	-1.61452	9.83345	-17.6747	2.92601e-62	5.2622e-61	130.719
MAPK13	1.23953	10.0917	17.6728	3.00544e-62	5.40032e-61	130.692
DAB2IP	-1.24075	10.1132	-17.672	3.04294e-62	5.4629e-61	130.68
HES6	2.36198	6.69697	17.6711	3.07972e-62	5.52409e-61	130.668
LOC285419	-1.65104	1.45115	-17.67	3.12583e-62	5.60191e-61	130.653
SEMA3D	-3.07633	5.81873	-17.6579	3.70708e-62	6.63777e-61	130.483
CCDC152	-1.77274	5.80439	-17.6532	3.95844e-62	7.08167e-61	130.418
SLC6A2	-3.15757	1.74727	-17.6517	4.04392e-62	7.22828e-61	130.397
LMX1A	-2.24904	1.70359	-17.651	4.0853e-62	7.29589e-61	130.387
ORC6L	2.31668	6.53235	17.6469	4.32253e-62	7.71284e-61	130.33
HOXA3	-2.48139	5.23214	-17.6393	4.81378e-62	8.58193e-61	130.223
MRPS34	1.26826	10.1705	17.635	5.11288e-62	9.10724e-61	130.163
DIAPH3	2.23599	6.94692	17.6348	5.12482e-62	9.12059e-61	130.161
RAPGEF2	-1.02441	9.37738	-17.6341	5.17837e-62	9.2079e-61	130.15
TMEM132A	2.13704	10.3659	17.632	5.33269e-62	9.47407e-61	130.121
C13orf33	-2.44635	6.9788	-17.6254	5.85109e-62	1.03861e-60	130.029
CSRP1	-1.31755	12.5582	-17.6214	6.1827e-62	1.09652e-60	129.974
PLEKHH2	-2.41503	6.92998	-17.6071	7.55427e-62	1.33861e-60	129.774
CRYBG3	-2.22654	7.75099	-17.5839	1.04564e-61	1.85126e-60	129.451
DDR2	-2.59249	7.51603	-17.5817	1.07916e-61	1.90896e-60	129.419
RGS7BP	-2.53429	2.56594	-17.578	1.13671e-61	2.00903e-60	129.367
RAPGEF3	-2.03884	8.05145	-17.5767	1.15764e-61	2.04426e-60	129.349
SMC4	1.34427	10.7115	17.5738	1.20516e-61	2.12635e-60	129.309
NVL	1.1378	9.71871	17.5734	1.21125e-61	2.13525e-60	129.304
ZBTB4	-0.973196	11.154	-17.5699	1.27207e-61	2.24056e-60	129.255
ADM2	2.14843	7.68921	17.5443	1.82181e-61	3.20608e-60	128.898
WBP4	-0.775664	8.08453	-17.5252	2.37703e-61	4.17959e-60	128.633
SFRP1	-4.88135	9.87289	-17.5242	2.4098e-61	4.23356e-60	128.619
HCRTR1	-1.01119	0.493374	-17.5157	2.71596e-61	4.76734e-60	128.5
TRPM6	-2.89774	3.10309	-17.5124	2.84405e-61	4.98791e-60	128.454
IL17B	-3.14207	2.3974	-17.5115	2.87905e-61	5.04499e-60	128.442
MBNL1	-0.965295	11.3581	-17.5091	2.97572e-61	5.20993e-60	128.409
PIK3R1	-1.6998	11.3544	-17.5017	3.30094e-61	5.77439e-60	128.306
TRAF2	1.13402	8.91967	17.4981	3.47306e-61	6.07031e-60	128.255
ODF2	0.844769	10.2675	17.4953	3.61133e-61	6.30659e-60	128.216
C19orf40	1.03853	5.96971	17.4938	3.68533e-61	6.43035e-60	128.196
GRK5	-1.3283	7.8872	-17.4925	3.75392e-61	6.54447e-60	128.178
WHAMML1	-1.60995	5.64068	-17.4899	3.89442e-61	6.78363e-60	128.141
HIST2H2AA3	2.47827	9.3079	17.4835	4.25884e-61	7.41212e-60	128.052
ID4	-3.15255	7.82649	-17.4794	4.51013e-61	7.8428e-60	127.995
MMP1	4.92732	6.3712	17.4707	5.08914e-61	8.84217e-60	127.875
LASS2	1.18017	12.9495	17.4697	5.15957e-61	8.95695e-60	127.861
ELAVL1	0.541477	10.9522	17.4691	5.20404e-61	9.0265e-60	127.852
PSMC4	0.872502	10.7421	17.4688	5.22894e-61	9.06202e-60	127.848
FANCD2	1.45446	8.54847	17.4657	5.45353e-61	9.44327e-60	127.806
C8orf51	1.6186	6.31909	17.4561	6.24199e-61	1.07994e-59	127.671
SRL	-1.9719	3.84527	-17.4379	8.04476e-61	1.39067e-59	127.419
CDH23	-2.41172	6.20865	-17.435	8.3745e-61	1.44645e-59	127.379
LOC285830	-1.6941	4.5026	-17.4322	8.71007e-61	1.50315e-59	127.34
SLC9A9	-1.70185	6.75364	-17.4317	8.76109e-61	1.51068e-59	127.334
C9orf7	1.38823	9.67789	17.4212	1.01447e-60	1.74779e-59	127.188
FAM96A	0.79744	9.51863	17.419	1.04589e-60	1.80041e-59	127.157
ETS2	-1.41541	9.9891	-17.4148	1.10897e-60	1.90738e-59	127.099
EGFR	-3.3376	7.66525	-17.407	1.23708e-60	2.12595e-59	126.99
EGR2	-2.40145	8.30917	-17.4058	1.25748e-60	2.15921e-59	126.974
SEMA6D	-2.56514	6.86278	-17.4019	1.32828e-60	2.27886e-59	126.919
PGP	1.14527	8.61448	17.3947	1.46709e-60	2.51491e-59	126.82
SHISA3	-2.53042	2.05771	-17.3923	1.51783e-60	2.59971e-59	126.786
ECE2	1.65221	7.51948	17.3885	1.5998e-60	2.73782e-59	126.734
ATP13A1	0.821774	10.6726	17.3784	1.8407e-60	3.14747e-59	126.594
MPDZ	-1.37655	9.49087	-17.3773	1.86949e-60	3.19403e-59	126.579
BOC	-2.25449	8.70253	-17.3698	2.07489e-60	3.542e-59	126.475
ANGPTL2	-1.91772	10.3348	-17.3551	2.5452e-60	4.34124e-59	126.272
AK3	-0.943327	10.2303	-17.3545	2.56651e-60	4.37394e-59	126.263
PVRL3	-2.24309	5.28337	-17.353	2.62116e-60	4.46337e-59	126.242
FOXP2	-2.67486	3.51726	-17.3498	2.73821e-60	4.65882e-59	126.199
PTPRM	-1.55951	9.60767	-17.3485	2.78782e-60	4.7393e-59	126.181
YDJC	1.37086	8.12206	17.3483	2.79558e-60	4.74855e-59	126.178
DLG3	1.04658	10.594	17.348	2.80953e-60	4.7683e-59	126.173
RPL26L1	0.904672	8.08763	17.3366	3.28881e-60	5.5771e-59	126.016
RAB25	2.05351	10.879	17.3178	4.26957e-60	7.23428e-59	125.757
BOLA2	1.11941	9.9243	17.3159	4.38834e-60	7.42938e-59	125.729
KRT8	2.07754	14.1098	17.3137	4.52321e-60	7.65138e-59	125.699
ADAMTSL4	-2.07981	7.56879	-17.3097	4.77798e-60	8.07569e-59	125.645
MRPL14	1.14297	9.62516	17.3091	4.81693e-60	8.13482e-59	125.636
LRWD1	1.1147	8.28722	17.308	4.8957e-60	8.26104e-59	125.62
TRIB3	1.57494	9.60176	17.2994	5.51251e-60	9.2942e-59	125.502
OBFC2B	0.743804	9.51152	17.2993	5.52246e-60	9.30333e-59	125.5
NPAS4	-1.72544	1.13795	-17.2984	5.59465e-60	9.41721e-59	125.487
TBL2	0.781622	10.1114	17.2841	6.82077e-60	1.14717e-58	125.29
ART4	-2.48973	1.70548	-17.2835	6.87694e-60	1.15566e-58	125.282
FAT4	-2.23157	7.56363	-17.2738	7.86388e-60	1.32044e-58	125.148
CCDC19	2.57237	5.88682	17.2737	7.87346e-60	1.32096e-58	125.147
HOXA9	-2.64766	5.28394	-17.2686	8.45166e-60	1.41681e-58	125.077
NMNAT2	-2.9335	5.33585	-17.2612	9.36623e-60	1.56884e-58	124.974
TUFT1	1.32138	10.0444	17.2603	9.48027e-60	1.58665e-58	124.962
C20orf151	2.05426	6.86836	17.2587	9.69382e-60	1.62107e-58	124.94
C2orf58	-1.73836	2.51403	-17.2584	9.73055e-60	1.62588e-58	124.936
PPP1CA	1.00798	11.6556	17.2474	1.13377e-59	1.89288e-58	124.784
VAMP8	1.03782	11.1806	17.2447	1.17712e-59	1.96366e-58	124.747
LEPREL1	-2.10193	6.93122	-17.2366	1.31671e-59	2.19473e-58	124.635
LMO2	-1.32899	8.00206	-17.2342	1.36149e-59	2.26753e-58	124.602
HADHA	-0.613973	12.1986	-17.2308	1.42539e-59	2.37203e-58	124.556
DHDDS	-0.773221	9.60438	-17.2259	1.52568e-59	2.53686e-58	124.488
PCDHGA3	-2.21813	3.79097	-17.2212	1.62946e-59	2.70723e-58	124.423
CCDC78	3.07943	5.68752	17.2135	1.81085e-59	3.00616e-58	124.318
C1orf31	1.11348	8.50943	17.2117	1.85676e-59	3.07988e-58	124.293
INPP1	-1.29147	7.65418	-17.2113	1.86712e-59	3.09456e-58	124.287
SNRPB	1.11055	11.4489	17.2079	1.9581e-59	3.24272e-58	124.24
DLK2	-2.94874	3.36916	-17.2075	1.96982e-59	3.2595e-58	124.234
FLVCR1	1.39616	7.71499	17.2035	2.0818e-59	3.44203e-58	124.179
PCDHGB7	-2.36726	6.6872	-17.201	2.15407e-59	3.55865e-58	124.145
TRPC6	-1.69904	6.00069	-17.1996	2.19688e-59	3.62644e-58	124.125
WSCD1	-2.13041	5.12748	-17.1967	2.28661e-59	3.77153e-58	124.086
GBE1	-1.21709	9.10888	-17.1939	2.37588e-59	3.91562e-58	124.047
FRMPD4	-1.49844	0.777452	-17.1856	2.66503e-59	4.38862e-58	123.933
ACSM2B	-0.981649	0.247657	-17.1806	2.85414e-59	4.69627e-58	123.865
FAM110A	1.43621	9.0728	17.1794	2.90189e-59	4.77102e-58	123.848
ZWILCH	1.02616	8.68286	17.1768	3.00785e-59	4.94126e-58	123.813
DUSP1	-2.3045	11.2267	-17.1766	3.01866e-59	4.95505e-58	123.809
DBNDD1	1.82199	9.31064	17.167	3.44418e-59	5.64901e-58	123.678
NCALD	-2.20277	8.8267	-17.1556	4.03083e-59	6.60592e-58	123.521
RIBC2	1.93353	5.20909	17.1554	4.04407e-59	6.62233e-58	123.518
PSD2	-2.282	2.84023	-17.1535	4.14961e-59	6.78972e-58	123.492
SMARCA4	0.885981	11.6601	17.1493	4.39734e-59	7.18933e-58	123.434
EFEMP1	-2.50646	10.5786	-17.1342	5.41415e-59	8.8447e-58	123.227
KLF10	-1.18108	10.6133	-17.1294	5.78337e-59	9.44034e-58	123.162
C8orf30A	1.26293	9.5675	17.128	5.89801e-59	9.61981e-58	123.142
FOS	-2.94722	11.5156	-17.1246	6.18509e-59	1.008e-57	123.095
GALE	1.49292	9.18441	17.1143	7.12524e-59	1.16025e-57	122.954
POLR2H	0.938564	9.73159	17.1143	7.1306e-59	1.16025e-57	122.953
C9orf5	-1.00465	10.6983	-17.1128	7.27083e-59	1.18213e-57	122.934
FKBP4	1.35369	12.7452	17.1043	8.1745e-59	1.328e-57	122.817
KIF4B	1.64476	2.74646	17.1011	8.55277e-59	1.38835e-57	122.772
TSEN54	1.13009	9.0287	17.0968	9.07096e-59	1.4713e-57	122.713
ORC1L	2.19162	6.36767	17.0752	1.22149e-58	1.97969e-57	122.417
TLN1	-0.845371	12.8749	-17.0628	1.44797e-58	2.3449e-57	122.248
ATIC	0.767241	11.104	17.0593	1.51866e-58	2.45742e-57	122.2
MAS1L	-1.21935	0.597019	-17.0558	1.59442e-58	2.57798e-57	122.152
KIAA1614	-1.64478	5.08453	-17.0504	1.71851e-58	2.77643e-57	122.077
KLF14	-1.84223	1.4727	-17.0472	1.79444e-58	2.89681e-57	122.034
EPM2A	-0.997802	7.13474	-17.0404	1.97072e-58	3.17888e-57	121.941
TESC	-2.5627	4.80051	-17.037	2.06538e-58	3.32897e-57	121.894
NUDT16L1	1.17372	9.3919	17.0363	2.08597e-58	3.3595e-57	121.884
CLCN2	1.30311	6.99208	17.0315	2.22539e-58	3.58123e-57	121.82
STX11	-1.82357	6.70414	-17.021	2.57225e-58	4.13618e-57	121.676
LIG1	1.11975	9.53652	17.0201	2.60521e-58	4.1859e-57	121.663
CRHR2	-1.16333	0.701103	-17.0173	2.70539e-58	4.34345e-57	121.625
C1orf135	1.84549	5.87702	17.0167	2.72705e-58	4.37481e-57	121.617
EDA	-1.66438	5.73854	-17.0119	2.91477e-58	4.67229e-57	121.551
MANF	0.966753	10.2016	17.0116	2.92578e-58	4.68628e-57	121.547
PRNP	-1.68216	10.6976	-17.0058	3.17067e-58	5.07456e-57	121.467
PLK4	1.58364	7.45864	16.9964	3.60529e-58	5.76565e-57	121.339
CPEB1	-2.40122	3.37939	-16.9879	4.05e-58	6.47179e-57	121.224
PTGFR	-3.06566	5.03055	-16.9868	4.1147e-58	6.57006e-57	121.208
TSSC1	0.779816	8.75389	16.9848	4.22921e-58	6.74764e-57	121.18
CD200	-1.48344	7.88458	-16.9758	4.78247e-58	7.62443e-57	121.058
EDN3	-4.31968	3.03076	-16.9729	4.97675e-58	7.928e-57	121.018
AFAP1L1	-1.39969	7.81547	-16.9724	5.01006e-58	7.97486e-57	121.012
TYRO3	-1.66999	7.67649	-16.9698	5.19102e-58	8.25649e-57	120.976
CXCR2	-1.84786	3.09724	-16.9497	6.84334e-58	1.08761e-56	120.701
PHKG2	0.980035	9.21493	16.9441	7.38313e-58	1.17249e-56	120.626
ATP1B2	-1.97231	5.25928	-16.9433	7.46399e-58	1.18442e-56	120.615
UBAP2L	0.724871	12.0491	16.9427	7.52829e-58	1.1937e-56	120.606
TIMM17B	1.09278	9.37307	16.9423	7.57053e-58	1.19947e-56	120.601
LHX6	-2.01708	6.603	-16.9414	7.6635e-58	1.21326e-56	120.589
OR2L13	-1.88183	1.09815	-16.9358	8.27593e-58	1.30921e-56	120.512
ZHX3	-1.04089	9.47712	-16.9225	9.92326e-58	1.56859e-56	120.331
PLP1	-3.61962	4.19868	-16.9183	1.0514e-57	1.66069e-56	120.274
ROGDI	1.43203	9.42831	16.9022	1.31058e-57	2.06847e-56	120.054
IRX6	-3.2059	3.84501	-16.9011	1.33046e-57	2.09824e-56	120.039
FOXO4	-1.12563	8.90781	-16.8997	1.35618e-57	2.13715e-56	120.02
ARHGAP24	-1.44799	7.54618	-16.8962	1.42369e-57	2.24182e-56	119.972
OR10A6	-0.440743	0.0995034	-16.8917	1.51379e-57	2.38186e-56	119.911
TINAGL1	-2.23231	9.07942	-16.8915	1.51776e-57	2.38628e-56	119.908
GRAMD3	-1.44014	8.93554	-16.8819	1.72949e-57	2.71709e-56	119.778
PRKD1	-1.84562	6.64898	-16.8784	1.81577e-57	2.85045e-56	119.73
ASXL3	-2.47376	2.64898	-16.8671	2.11705e-57	3.32087e-56	119.577
LMNB2	1.24418	10.286	16.865	2.18043e-57	3.41767e-56	119.548
CCDC82	-1.59995	7.68937	-16.8646	2.19003e-57	3.43009e-56	119.543
APOO	1.00042	8.16455	16.8594	2.35181e-57	3.68068e-56	119.472
IGFBP1	-2.44914	1.16481	-16.8591	2.36253e-57	3.69464e-56	119.468
HNRNPF	0.67171	12.4658	16.854	2.53107e-57	3.95518e-56	119.399
C20orf103	2.90814	7.33742	16.8443	2.89123e-57	4.51455e-56	119.267
USP53	-1.37864	9.56743	-16.8436	2.9211e-57	4.55771e-56	119.256
RNF125	-1.48695	7.82017	-16.8319	3.42255e-57	5.33605e-56	119.099
FLJ37543	-1.73458	1.10284	-16.8317	3.43403e-57	5.34989e-56	119.095
LCA5	-1.49291	7.28289	-16.828	3.6133e-57	5.6249e-56	119.045
CLIP4	-2.27332	7.96222	-16.82	4.02809e-57	6.26584e-56	118.936
FAM49A	-1.84507	6.15125	-16.8155	4.28313e-57	6.65752e-56	118.875
PPP2R4	0.866718	12.0572	16.81	4.61584e-57	7.16925e-56	118.801
C1orf183	-1.64145	5.29466	-16.8088	4.69138e-57	7.28105e-56	118.785
C12orf52	0.774155	8.90012	16.8073	4.79223e-57	7.43194e-56	118.763
2025-09-10	-1.10351	10.1516	-16.8051	4.93581e-57	7.64883e-56	118.734
DAP3	0.76923	11.5041	16.803	5.08145e-57	7.86857e-56	118.705
SHANK3	-1.39215	8.85247	-16.8018	5.15904e-57	7.98269e-56	118.69
C2orf71	-1.92443	1.0428	-16.8017	5.16784e-57	7.99028e-56	118.688
SNRPE	0.985087	10.1182	16.7979	5.44724e-57	8.41593e-56	118.636
NR2F6	1.10683	10.1712	16.7953	5.63665e-57	8.702e-56	118.602
PSMA5	0.80792	10.7062	16.792	5.89612e-57	9.09572e-56	118.557
FANCA	2.03733	7.47358	16.7892	6.12891e-57	9.44774e-56	118.519
HNRNPL	0.464185	12.3421	16.787	6.3117e-57	9.72221e-56	118.489
EMX2OS	-2.45433	4.92678	-16.7786	7.08361e-57	1.0903e-55	118.374
PHKG1	-2.41751	3.34576	-16.7784	7.09637e-57	1.09145e-55	118.373
SPATS2	0.775039	9.47701	16.7618	8.90546e-57	1.36866e-55	118.147
NFIB	-2.35617	10.6386	-16.7574	9.44531e-57	1.45055e-55	118.088
YIF1B	1.05531	9.28627	16.7508	1.03385e-56	1.58652e-55	117.998
KCNJ2	-1.70457	6.71062	-16.7469	1.08977e-56	1.67109e-55	117.946
C4BPA	-3.65741	2.31412	-16.7467	1.09253e-56	1.67408e-55	117.943
PSENEN	1.00077	10.4036	16.7462	1.10046e-56	1.68496e-55	117.936
PHLDB1	-1.17247	10.7704	-16.745	1.11818e-56	1.71081e-55	117.92
RASIP1	-1.71631	7.61699	-16.7405	1.18876e-56	1.81745e-55	117.859
GPR44	-1.97598	2.80018	-16.7398	1.20126e-56	1.83519e-55	117.849
APOLD1	-1.83356	9.19821	-16.7367	1.25221e-56	1.9116e-55	117.807
RAVER1	0.812259	10.4197	16.7315	1.34383e-56	2.04994e-55	117.737
LRIG3	-1.93246	8.35384	-16.7279	1.41082e-56	2.15054e-55	117.688
HIST1H3D	3.0075	4.57849	16.7239	1.49021e-56	2.26985e-55	117.634
RUNX1T1	-2.38234	4.9332	-16.7229	1.50974e-56	2.29791e-55	117.621
EVPL	1.90665	9.65249	16.7201	1.56948e-56	2.38705e-55	117.582
TMEM47	-1.99963	8.90065	-16.716	1.66016e-56	2.5231e-55	117.526
C1orf112	1.17323	8.00755	16.7118	1.75763e-56	2.66925e-55	117.47
PPARA	-1.64081	8.18581	-16.7089	1.82832e-56	2.77455e-55	117.43
LOC92659	1.5859	6.95441	16.7062	1.89616e-56	2.87537e-55	117.394
LOC339290	-1.19739	8.78271	-16.6885	2.41046e-56	3.65257e-55	117.155
SGCZ	-1.0356	0.318775	-16.6868	2.46484e-56	3.73221e-55	117.133
NUP62	0.673853	10.7467	16.6727	2.98679e-56	4.51921e-55	116.942
SAMD1	0.969857	8.32179	16.6695	3.11948e-56	4.7165e-55	116.899
RNPEP	0.894065	11.2679	16.6688	3.15041e-56	4.75975e-55	116.889
NR5A2	-1.72192	6.10181	-16.6609	3.5023e-56	5.28749e-55	116.783
PREX2	-2.95524	5.25693	-16.6489	4.12272e-56	6.21957e-55	116.621
IFFO2	-1.64977	9.17856	-16.6411	4.58403e-56	6.91042e-55	116.515
BLM	1.80725	7.14141	16.6332	5.09965e-56	7.68208e-55	116.409
MIF	1.73543	11.8395	16.6328	5.13042e-56	7.72275e-55	116.403
PVRL2	1.21466	12.004	16.6319	5.18983e-56	7.80645e-55	116.392
PER2	-1.2099	9.53774	-16.6273	5.52402e-56	8.30303e-55	116.33
KCNA6	-2.45819	4.02569	-16.6234	5.82693e-56	8.75191e-55	116.276
MT1X	-2.21775	8.82941	-16.6229	5.86075e-56	8.79628e-55	116.271
YAP1	-1.27545	11.1402	-16.6222	5.92125e-56	8.88058e-55	116.26
IGF1	-2.85707	8.27891	-16.6181	6.25981e-56	9.38147e-55	116.205
PNPLA2	-1.46071	11.0411	-16.6123	6.76952e-56	1.01314e-54	116.127
TRAF7	0.807573	11.2298	16.6123	6.77007e-56	1.01314e-54	116.127
B4GALNT4	2.31896	8.54707	16.6087	7.10845e-56	1.063e-54	116.079
DPM2	0.918093	9.80392	16.5982	8.19389e-56	1.22442e-54	115.937
CAMK1	-1.20556	7.73183	-16.5905	9.0944e-56	1.358e-54	115.833
EPCAM	1.86609	11.9193	16.5897	9.19124e-56	1.37146e-54	115.823
ACTG2	-3.78074	8.3467	-16.5837	9.96598e-56	1.48598e-54	115.742
PFKFB3	-1.79219	11.078	-16.5795	1.05486e-55	1.57171e-54	115.686
LPAR6	-1.22846	9.22606	-16.577	1.09153e-55	1.62517e-54	115.652
LOC100190939	-1.32979	6.85632	-16.5719	1.16956e-55	1.74008e-54	115.583
NAT14	1.59277	8.0925	16.5637	1.30595e-55	1.9416e-54	115.473
TLR4	-1.59375	8.56385	-16.5629	1.31941e-55	1.96019e-54	115.463
ZCCHC24	-1.63927	9.57831	-16.5626	1.32587e-55	1.96836e-54	115.458
GABRG1	-1.34025	0.699713	-16.5593	1.3855e-55	2.0554e-54	115.414
PDIA4	1.01399	12.1602	16.5504	1.56208e-55	2.31567e-54	115.295
AMOTL1	-1.83052	9.72563	-16.5441	1.70218e-55	2.52154e-54	115.209
CNTFR	-4.01469	5.18452	-16.5383	1.83995e-55	2.72365e-54	115.132
PRDM16	-2.08254	4.14362	-16.5352	1.91878e-55	2.83829e-54	115.09
TP53AIP1	-2.55184	3.08354	-16.5265	2.15805e-55	3.18993e-54	114.973
NCAM1	-2.79487	5.60786	-16.5237	2.24042e-55	3.3093e-54	114.936
SEPP1	-1.9238	12.3341	-16.5189	2.38982e-55	3.52744e-54	114.871
AIM1L	2.76415	3.82973	16.5169	2.45797e-55	3.62542e-54	114.843
WASF2	-0.876628	11.8352	-16.5157	2.49769e-55	3.68136e-54	114.828
C7orf51	-2.18628	2.95781	-16.5145	2.53887e-55	3.73937e-54	114.811
QKI	-1.23109	10.6092	-16.5102	2.68821e-55	3.95647e-54	114.754
COPG	0.754351	12.3596	16.5089	2.73436e-55	4.02151e-54	114.737
CHRNA6	2.47682	2.87174	16.5056	2.85937e-55	4.20235e-54	114.693
PLCXD3	-3.23952	3.73856	-16.5018	3.0118e-55	4.4232e-54	114.641
LOC93432	-2.49691	0.913995	-16.4999	3.09012e-55	4.53497e-54	114.616
SV2B	-2.54116	5.03005	-16.4962	3.24686e-55	4.76159e-54	114.566
SYT15	-2.13395	5.85581	-16.496	3.25696e-55	4.773e-54	114.563
REEP4	1.21125	8.82127	16.4958	3.26377e-55	4.77956e-54	114.561
RGS2	-2.40659	8.73694	-16.4951	3.29433e-55	4.82087e-54	114.552
KCTD10	-0.64651	10.6362	-16.4898	3.53772e-55	5.17335e-54	114.481
LOC91149	-0.794051	0.34736	-16.4896	3.5491e-55	5.18629e-54	114.478
RNFT2	1.75507	6.1973	16.4893	3.56536e-55	5.20634e-54	114.473
NUDT7	-1.5947	5.76525	-16.4864	3.70761e-55	5.4102e-54	114.434
TBRG1	-0.795966	9.21099	-16.4855	3.75003e-55	5.46821e-54	114.423
GLDN	-2.6322	5.34997	-16.4754	4.2986e-55	6.26368e-54	114.287
TEAD1	-1.2683	10.4106	-16.474	4.37635e-55	6.37244e-54	114.269
FLRT2	-2.25787	7.77914	-16.474	4.38127e-55	6.37508e-54	114.268
SNRK	-0.883441	9.93849	-16.4689	4.69096e-55	6.82086e-54	114.2
ITIH2	-3.27629	1.89294	-16.4665	4.84614e-55	7.0415e-54	114.168
APH1A	0.760141	12.5063	16.465	4.94014e-55	7.173e-54	114.149
SF3B4	0.861344	11.1117	16.4575	5.46411e-55	7.92818e-54	114.048
HNRNPU	0.478895	13.6083	16.456	5.58162e-55	8.09296e-54	114.027
ATAD2	1.68228	10.3367	16.4379	7.11984e-55	1.0316e-53	113.785
PTN	-3.17265	7.78019	-16.4347	7.43373e-55	1.07632e-53	113.742
SLC25A39	1.02019	11.3173	16.4298	7.93326e-55	1.14783e-53	113.677
ARHGAP10	-1.60629	7.86375	-16.4279	8.14361e-55	1.17744e-53	113.651
FGFBP1	-3.94852	2.43578	-16.4244	8.53505e-55	1.23316e-53	113.604
LOC100124692	-3.42755	2.17654	-16.4233	8.65928e-55	1.25023e-53	113.59
SUCLA2	-0.825789	9.50055	-16.4232	8.67304e-55	1.25133e-53	113.588
PCYOX1	-1.04804	11.4725	-16.4197	9.09004e-55	1.31058e-53	113.542
OR2L3	-0.514395	0.144923	-16.4173	9.38173e-55	1.35168e-53	113.51
C21orf58	1.54301	6.72006	16.4169	9.43731e-55	1.35873e-53	113.504
RUVBL1	0.9085	10.1123	16.4147	9.72346e-55	1.39895e-53	113.474
TBC1D10B	0.702701	10.5197	16.4087	1.05359e-54	1.51477e-53	113.395
FLJ13197	-1.94584	4.05505	-16.4032	1.13479e-54	1.63037e-53	113.321
CADM3	-3.5427	5.21252	-16.4019	1.15401e-54	1.65683e-53	113.304
GPM6B	-2.31272	7.36274	-16.4015	1.16141e-54	1.66629e-53	113.298
KCNA1	-2.76638	2.80828	-16.3963	1.24428e-54	1.78394e-53	113.229
HABP4	-1.19115	7.84219	-16.3941	1.28209e-54	1.83685e-53	113.199
C15orf17	-0.751991	9.83911	-16.3821	1.50652e-54	2.1569e-53	113.039
F3	-2.33805	8.46716	-16.3743	1.67233e-54	2.39261e-53	112.935
TBC1D4	-1.39347	9.82558	-16.371	1.74675e-54	2.49735e-53	112.891
AADACL3	-1.14967	0.287938	-16.3706	1.75648e-54	2.5095e-53	112.886
TRAIP	1.19498	6.65299	16.37	1.77102e-54	2.52851e-53	112.878
ZC3H12C	-1.79964	6.95981	-16.3662	1.86314e-54	2.65818e-53	112.827
LOC100240735	-1.46386	2.57724	-16.3628	1.95103e-54	2.78164e-53	112.781
ASTN1	-2.95026	3.45643	-16.3605	2.01242e-54	2.86717e-53	112.75
CHPF	1.27204	11.1582	16.3597	2.03224e-54	2.8934e-53	112.741
PACRG	-2.19343	2.55986	-16.3588	2.05815e-54	2.92825e-53	112.728
DNAJA3	0.742936	10.4697	16.3478	2.38536e-54	3.39144e-53	112.581
LOC100128191	1.302	5.948	16.343	2.54291e-54	3.61294e-53	112.518
CSTF2	0.760039	8.53933	16.3398	2.65441e-54	3.76875e-53	112.475
ALG1	0.831299	9.45588	16.3327	2.9216e-54	4.14523e-53	112.379
FEZ1	-1.66856	6.54932	-16.3319	2.95205e-54	4.18554e-53	112.369
SKAP2	-1.40223	9.12461	-16.3311	2.98311e-54	4.22665e-53	112.359
FGF7	-2.06215	7.31073	-16.3303	3.0152e-54	4.26918e-53	112.348
BCL9	1.08665	10.1958	16.3297	3.03902e-54	4.29993e-53	112.34
GRM4	3.85593	4.99962	16.3235	3.30148e-54	4.66806e-53	112.258
VKORC1L1	-0.874754	10.5504	-16.322	3.36915e-54	4.76046e-53	112.237
BAX	1.06605	9.15732	16.3184	3.53493e-54	4.99126e-53	112.19
KLHL30	-2.32986	2.95511	-16.3166	3.62061e-54	5.10873e-53	112.166
ATF3	-2.3948	9.19659	-16.3138	3.76071e-54	5.30276e-53	112.128
TOR2A	1.06374	8.24005	16.3074	4.0978e-54	5.7741e-53	112.043
MOBKL2B	-1.99761	7.6344	-16.3048	4.243e-54	5.97459e-53	112.008
RPL21P44	-1.15678	1.27783	-16.2995	4.5556e-54	6.41035e-53	111.937
TARS2	0.910684	9.63787	16.2977	4.66269e-54	6.55655e-53	111.914
NUDT9P1	-1.27303	1.51426	-16.2966	4.73084e-54	6.64782e-53	111.9
IFNGR1	-1.00838	10.7317	-16.2961	4.7678e-54	6.69517e-53	111.892
CNTN6	-1.9924	1.36692	-16.2937	4.9201e-54	6.9043e-53	111.861
MRPL17	0.849963	10.0128	16.2935	4.93702e-54	6.92331e-53	111.857
PPP1R15A	-1.28436	10.0379	-16.2924	5.00374e-54	7.01207e-53	111.844
RTKN	1.07379	9.71238	16.2894	5.20851e-54	7.29405e-53	111.804
NRIP2	-1.44032	6.085	-16.2854	5.50155e-54	7.69917e-53	111.749
THSD7B	-2.69491	4.19788	-16.2788	6.00354e-54	8.39595e-53	111.662
NCRNA00032	-0.609013	0.205095	-16.2784	6.03638e-54	8.43612e-53	111.657
CACNB3	1.29217	9.41933	16.275	6.31674e-54	8.82193e-53	111.612
SEC14L1	-0.847086	10.6635	-16.2534	8.43078e-54	1.17664e-52	111.324
CARD6	-1.46632	7.41601	-16.2523	8.55124e-54	1.19264e-52	111.31
GTF3C1	0.808342	11.5033	16.247	9.17712e-54	1.27906e-52	111.24
PGA5	-1.14836	0.286999	-16.2447	9.46672e-54	1.31852e-52	111.209
NANS	1.06255	10.37	16.2363	1.05856e-53	1.47336e-52	111.098
TUBB3	2.58783	8.96178	16.2241	1.24628e-53	1.73346e-52	110.935
ARHGEF10	-1.18913	9.0774	-16.2233	1.2591e-53	1.7501e-52	110.925
HSD17B11	-1.4732	8.6073	-16.2203	1.3105e-53	1.82031e-52	110.885
FCGR1A	1.85185	6.62691	16.2191	1.33203e-53	1.84896e-52	110.869
ALDH2	-1.97823	10.9489	-16.2103	1.49852e-53	2.07866e-52	110.752
UBQLN4	0.882477	10.9178	16.2078	1.54821e-53	2.14614e-52	110.719
ALDOC	-2.46234	7.93114	-16.2054	1.59944e-53	2.21565e-52	110.687
C14orf128	-1.36516	5.48292	-16.2053	1.60204e-53	2.21776e-52	110.685
TMEM9	1.00959	11.3319	16.1965	1.79975e-53	2.48978e-52	110.57
MYCBP2	-1.32206	10.6274	-16.1948	1.84252e-53	2.54723e-52	110.546
UNC13C	-1.66543	1.18267	-16.1942	1.85711e-53	2.56566e-52	110.538
KCNMB2	-1.91256	1.59339	-16.1879	2.01862e-53	2.78692e-52	110.455
MYL9	-1.6648	12.0166	-16.1875	2.0306e-53	2.80157e-52	110.449
PM20D1	-1.73992	1.53106	-16.186	2.07099e-53	2.85538e-52	110.43
OGN	-3.83027	7.66036	-16.185	2.09867e-53	2.89159e-52	110.417
FAM71A	-0.808889	0.250255	-16.1834	2.14509e-53	2.95357e-52	110.395
NCRNA00087	-1.96097	4.48011	-16.1831	2.15197e-53	2.96105e-52	110.392
ZNF672	0.797279	9.80076	16.1762	2.35951e-53	3.24444e-52	110.3
NRXN1	-3.27912	3.25543	-16.1748	2.40309e-53	3.30215e-52	110.282
MAFF	-1.58514	8.54056	-16.1743	2.41865e-53	3.32131e-52	110.275
OSR1	-3.54003	5.77718	-16.1705	2.54676e-53	3.4949e-52	110.224
RNF180	-1.82976	6.49961	-16.1697	2.57174e-53	3.52681e-52	110.214
SIRPA	-1.46	10.1082	-16.1668	2.67325e-53	3.66357e-52	110.176
MFAP4	-2.98609	9.4772	-16.1647	2.74879e-53	3.76458e-52	110.148
ADD3	-1.70315	10.1577	-16.1642	2.76989e-53	3.79094e-52	110.14
SLC14A2	-2.74368	2.44472	-16.1615	2.87059e-53	3.92615e-52	110.105
VAMP2	-1.02937	10.5	-16.1612	2.88012e-53	3.93655e-52	110.102
ZNF677	-2.01039	4.72825	-16.1595	2.94521e-53	4.02283e-52	110.079
GPR34	-1.80925	7.09274	-16.1568	3.05611e-53	4.17153e-52	110.043
ZNF48	0.960098	8.08498	16.1558	3.09462e-53	4.22129e-52	110.03
C12orf48	1.42081	6.90257	16.1465	3.50509e-53	4.77801e-52	109.906
RMI1	1.04621	8.57189	16.1451	3.56824e-53	4.86087e-52	109.888
IFI30	1.61147	11.4053	16.1389	3.87447e-53	5.27452e-52	109.806
LOC401052	-1.38861	6.26241	-16.1354	4.05914e-53	5.52227e-52	109.76
NAT8L	-2.86576	5.59468	-16.1343	4.12048e-53	5.60199e-52	109.745
HSPE1	1.03022	10.726	16.1287	4.43902e-53	6.03107e-52	109.671
TWIST2	-2.27181	4.48851	-16.1265	4.56806e-53	6.20228e-52	109.642
DUSP22	-0.877878	9.30767	-16.1165	5.22023e-53	7.08307e-52	109.51
LPCAT2	-1.4972	8.697	-16.1087	5.78472e-53	7.8438e-52	109.407
CDCA4	1.08532	8.52829	16.1086	5.7942e-53	7.85147e-52	109.406
NEXN	-1.70321	7.71892	-16.1057	6.0213e-53	8.15381e-52	109.368
RHOU	-1.94653	8.74812	-16.1056	6.03137e-53	8.16205e-52	109.366
JAM3	-1.43434	8.99984	-16.1024	6.29542e-53	8.51376e-52	109.323
NIPSNAP1	0.935774	10.6268	16.0995	6.53813e-53	8.83617e-52	109.286
NEUROG2	-2.83261	1.49547	-16.0962	6.83053e-53	9.22527e-52	109.242
ARPC5L	0.821109	9.73903	16.0942	7.015e-53	9.46817e-52	109.216
WDR86	-2.58483	4.57069	-16.0869	7.72948e-53	1.04256e-51	109.119
PIK3C2G	-3.93382	4.58375	-16.0866	7.76046e-53	1.04605e-51	109.115
KLHL3	-1.47511	6.73698	-16.086	7.81777e-53	1.05309e-51	109.108
NDEL1	-0.655071	9.51908	-16.0767	8.84972e-53	1.19131e-51	108.984
PTGER4	-1.69052	7.42621	-16.0722	9.39428e-53	1.26379e-51	108.925
PCCA	-1.23799	8.34109	-16.07	9.67484e-53	1.30068e-51	108.896
KLHL4	-2.00746	3.63848	-16.0589	1.12028e-52	1.50511e-51	108.75
SAPS1	0.769864	10.8803	16.0585	1.12707e-52	1.51324e-51	108.744
RPL23AP32	-1.15547	0.733005	-16.057	1.14888e-52	1.54152e-51	108.724
CRB2	-2.25225	3.1847	-16.0541	1.19347e-52	1.60029e-51	108.687
TOMM40	1.06471	9.9532	16.0501	1.25921e-52	1.68734e-51	108.633
PPP1R16B	-2.19033	7.47311	-16.0452	1.34266e-52	1.79799e-51	108.569
HMGN1	0.838871	11.8681	16.0442	1.36124e-52	1.82168e-51	108.556
IRF7	1.70208	9.16652	16.0408	1.42408e-52	1.90454e-51	108.511
SHMT1	-1.06114	9.28199	-16.0371	1.49624e-52	1.99974e-51	108.462
CEBPA	-1.67868	9.14689	-16.0307	1.62715e-52	2.17328e-51	108.378
MUSTN1	-2.13166	4.7067	-16.0297	1.65027e-52	2.20272e-51	108.364
SIPA1L3	1.05773	10.6562	16.0276	1.69639e-52	2.26281e-51	108.337
NCRNA00092	-2.65835	1.9917	-16.0272	1.70547e-52	2.27344e-51	108.331
RASSF7	1.68662	8.78091	16.0234	1.79362e-52	2.38939e-51	108.281
TIGD3	1.61696	3.96838	16.0194	1.8895e-52	2.51549e-51	108.229
GAS2	-2.01614	3.41054	-16.0166	1.96272e-52	2.61127e-51	108.191
LRP1	-1.67036	12.787	-16.0152	1.9989e-52	2.65768e-51	108.173
GOLGA6L5	-1.81111	4.30339	-16.0145	2.01551e-52	2.67802e-51	108.165
ZNF25	-0.892443	8.28172	-16.0136	2.04022e-52	2.70911e-51	108.153
RAB11FIP2	-0.883061	8.60651	-16.0133	2.04829e-52	2.71806e-51	108.149
FANCF	0.880591	9.0599	16.0097	2.15013e-52	2.85136e-51	108.101
SYNGR2	1.04779	12.2355	16.0094	2.15693e-52	2.85852e-51	108.098
CHTF18	1.68912	8.13264	16.009	2.16921e-52	2.87295e-51	108.092
SLC24A2	2.93842	3.08218	16.0073	2.21686e-52	2.93415e-51	108.07
C6orf125	1.0205	9.75672	16.0055	2.27106e-52	3.00395e-51	108.046
ADIPOR1	0.78182	11.8586	16.0037	2.32592e-52	3.07453e-51	108.022
CDNF	-1.43486	4.66068	-15.9915	2.73417e-52	3.61185e-51	107.862
DRD2	-2.97287	3.09634	-15.9885	2.84411e-52	3.75466e-51	107.822
C1orf43	0.71734	12.5933	15.9866	2.91672e-52	3.84804e-51	107.797
HIST1H3H	2.87912	4.04207	15.9754	3.38148e-52	4.45833e-51	107.65
CDH4	-2.09548	1.59231	-15.9703	3.61676e-52	4.76548e-51	107.583
FAT2	-3.78818	6.53286	-15.9686	3.69726e-52	4.86841e-51	107.561
PROL1	-4.4016	2.48545	-15.9677	3.74494e-52	4.92803e-51	107.548
FARSA	0.79452	10.2512	15.9648	3.88786e-52	5.11282e-51	107.511
HPS5	-0.804824	9.31085	-15.9609	4.0942e-52	5.38072e-51	107.46
HRNR	-2.05326	2.58342	-15.9534	4.5177e-52	5.9335e-51	107.362
NMB	-1.89405	6.34808	-15.9516	4.629e-52	6.07579e-51	107.338
C1QTNF7	-2.78647	4.81154	-15.9505	4.69626e-52	6.16012e-51	107.323
CENPI	2.22301	5.4991	15.9477	4.87062e-52	6.38475e-51	107.287
ACAA2	-1.13649	9.97194	-15.9458	5.00033e-52	6.55059e-51	107.261
SPINT1	1.38755	11.8349	15.9451	5.04262e-52	6.60177e-51	107.252
LMBRD1	-0.796729	10.1042	-15.9449	5.0585e-52	6.61833e-51	107.249
ENTPD7	1.13844	8.82898	15.938	5.54024e-52	7.244e-51	107.159
ATF7	-0.755804	10.5482	-15.9366	5.63896e-52	7.36839e-51	107.141
ZNF687	0.837517	10.2642	15.9318	6.00899e-52	7.8469e-51	107.078
PKM2	0.934667	14.2227	15.9291	6.22856e-52	8.12846e-51	107.042
LILRB5	-2.53677	5.19265	-15.9247	6.59603e-52	8.60253e-51	106.985
PRDM5	-1.74887	4.837	-15.9232	6.73028e-52	8.77204e-51	106.965
ALG3	0.970317	9.84575	15.9186	7.1496e-52	9.31265e-51	106.905
RFC2	0.884233	9.42433	15.917	7.30445e-52	9.50831e-51	106.884
PRELP	-2.5047	9.63499	-15.9138	7.62324e-52	9.91698e-51	106.841
BUB3	0.891172	11.4367	15.9071	8.32703e-52	1.08257e-50	106.753
BCL6	-1.26922	10.1196	-15.9025	8.84388e-52	1.14903e-50	106.693
ICAM2	-1.489	7.94562	-15.8962	9.60902e-52	1.24765e-50	106.611
HSD17B7	1.13919	8.36008	15.884	1.12779e-51	1.46341e-50	106.451
LPAR2	1.17253	8.50643	15.8837	1.13316e-51	1.46945e-50	106.447
CYP46A1	-1.64997	3.80853	-15.8836	1.13459e-51	1.47038e-50	106.445
H3F3A	1.03081	12.4188	15.8829	1.14426e-51	1.48198e-50	106.437
SFRS9	0.650617	11.1054	15.8692	1.36985e-51	1.77303e-50	106.258
SLC12A4	-1.07321	9.52345	-15.8669	1.41168e-51	1.82601e-50	106.228
FAM195A	1.51021	8.42631	15.8588	1.57057e-51	2.03025e-50	106.122
SFPQ	0.525916	12.2458	15.8565	1.62013e-51	2.093e-50	106.091
PRKAR2B	-2.08029	9.85697	-15.8471	1.83153e-51	2.36461e-50	105.969
C5orf53	-1.10358	8.03321	-15.8432	1.92942e-51	2.48942e-50	105.917
CKAP2	1.21574	9.35061	15.8325	2.22019e-51	2.86278e-50	105.777
SCT	2.32166	2.38874	15.8293	2.3163e-51	2.98483e-50	105.735
MYO1H	-2.0813	2.16048	-15.8188	2.65773e-51	3.42266e-50	105.598
MMP28	-2.0136	6.16926	-15.8137	2.84197e-51	3.65763e-50	105.531
THRB	-1.85342	8.85116	-15.8128	2.87467e-51	3.6974e-50	105.52
RAD54B	1.53971	7.2002	15.8108	2.94924e-51	3.79093e-50	105.495
HNRNPC	0.473167	13.3486	15.8105	2.96264e-51	3.80576e-50	105.49
MFAP2	2.07838	9.38406	15.8085	3.04211e-51	3.90541e-50	105.464
GABRA2	-2.44043	1.52049	-15.8077	3.07167e-51	3.94089e-50	105.454
DLK1	-4.31989	2.13208	-15.8074	3.08717e-51	3.9583e-50	105.449
RND3	-1.83758	9.61449	-15.8049	3.1867e-51	4.08336e-50	105.417
EPDR1	-1.85374	7.63878	-15.8015	3.33528e-51	4.27107e-50	105.372
PTPRQ	-3.24265	2.21054	-15.7987	3.45669e-51	4.42379e-50	105.337
MEF2C	-1.29091	9.05904	-15.7892	3.91742e-51	5.01029e-50	105.212
C22orf39	-0.812958	8.81639	-15.7878	3.98903e-51	5.0987e-50	105.194
DENND2C	-1.61132	4.83099	-15.7851	4.13132e-51	5.27728e-50	105.159
ZFAND5	-0.757393	11.6742	-15.7785	4.50767e-51	5.75443e-50	105.072
DPY30	0.763816	9.46971	15.7742	4.76782e-51	6.08276e-50	105.017
TRPM1	-0.849666	0.323625	-15.7726	4.86741e-51	6.20595e-50	104.996
HCG11	-1.51287	8.32795	-15.7716	4.92972e-51	6.28149e-50	104.983
PSMD14	0.744349	10.3636	15.7682	5.15747e-51	6.56761e-50	104.938
SMAD9	-2.09671	4.14123	-15.7625	5.55772e-51	7.0729e-50	104.864
LOC100128164	-1.34553	1.37887	-15.7555	6.09401e-51	7.75058e-50	104.772
PTCH1	-1.99421	6.99602	-15.7501	6.53328e-51	8.30411e-50	104.703
MTL5	1.91327	8.82105	15.7458	6.91294e-51	8.78123e-50	104.647
CPM	-1.74924	9.02697	-15.7438	7.09838e-51	9.01121e-50	104.62
IL21R	2.40033	5.87618	15.7426	7.20596e-51	9.14211e-50	104.605
TJP3	2.23571	9.49853	15.7349	7.97456e-51	1.0111e-49	104.505
VIM	-1.41803	14.2921	-15.734	8.06939e-51	1.02249e-49	104.493
RRN3P1	-1.91601	4.03628	-15.7332	8.15215e-51	1.03234e-49	104.483
C17orf48	-0.809238	6.89234	-15.7295	8.55438e-51	1.0826e-49	104.435
ACTA2	-1.80476	12.6511	-15.7281	8.71441e-51	1.10218e-49	104.416
KIAA0427	-1.13608	9.65435	-15.7255	9.01571e-51	1.13958e-49	104.383
MRGPRX3	-2.67352	1.9217	-15.723	9.31764e-51	1.17702e-49	104.35
PASK	1.08604	8.12596	15.7212	9.53709e-51	1.204e-49	104.327
LIMK1	0.944079	9.97746	15.7137	1.05264e-50	1.32807e-49	104.228
EYS	-1.62596	3.56213	-15.7127	1.06653e-50	1.34478e-49	104.215
MAF	-1.2604	9.26293	-15.7114	1.0846e-50	1.36672e-49	104.199
DENND5A	-0.791042	10.4798	-15.7104	1.09912e-50	1.38416e-49	104.185
PRHOXNB	-0.537304	0.0950737	-15.7102	1.10101e-50	1.38569e-49	104.184
PKP3	1.5351	10.0944	15.7034	1.20291e-50	1.51301e-49	104.096
C13orf26	-0.856788	0.254933	-15.7028	1.2136e-50	1.52552e-49	104.087
ATXN1L	-0.927384	10.0827	-15.7018	1.22855e-50	1.54336e-49	104.075
A2M	-1.46087	13.6103	-15.6969	1.31036e-50	1.64513e-49	104.01
ACSBG1	-1.56617	2.5405	-15.6959	1.32712e-50	1.66515e-49	103.998
CBX8	1.30991	7.16809	15.691	1.41521e-50	1.7746e-49	103.934
MCM4	1.47134	10.7366	15.6804	1.62427e-50	2.03551e-49	103.797
GRIK1	-2.81654	1.68564	-15.6773	1.69148e-50	2.11843e-49	103.756
KCNH8	-2.88774	2.88038	-15.673	1.79073e-50	2.24136e-49	103.7
LEF1	1.87284	8.34396	15.6718	1.81799e-50	2.2741e-49	103.685
ABCB8	0.915702	9.33857	15.6684	1.89951e-50	2.37463e-49	103.641
C8orf79	-2.76094	5.94246	-15.6639	2.01507e-50	2.51755e-49	103.582
CLIC2	-1.45683	7.86226	-15.6633	2.03079e-50	2.53564e-49	103.574
S100P	4.40959	7.70214	15.6618	2.07049e-50	2.58364e-49	103.555
DNASE2	0.745614	10.7524	15.6601	2.11846e-50	2.64189e-49	103.532
GPRC5B	-1.69064	9.13006	-15.658	2.17513e-50	2.71092e-49	103.506
THRSP	-4.03668	6.42555	-15.6575	2.18934e-50	2.72697e-49	103.5
ARHGEF6	-1.62721	9.99746	-15.6574	2.19269e-50	2.72948e-49	103.498
LSM14B	0.79034	10.2746	15.6554	2.25191e-50	2.8015e-49	103.472
GSG2	1.69013	5.47072	15.6432	2.63949e-50	3.28167e-49	103.314
CCBE1	-2.25904	3.38853	-15.6419	2.68576e-50	3.33717e-49	103.296
PDP2	-1.28833	6.94851	-15.6412	2.71082e-50	3.36628e-49	103.287
TRPC1	-1.55541	6.33905	-15.6263	3.29014e-50	4.0832e-49	103.094
MGRN1	0.765469	10.7774	15.625	3.34405e-50	4.1476e-49	103.078
ZEB2	-1.50609	9.28337	-15.6247	3.35865e-50	4.16318e-49	103.074
KANK2	-1.10373	10.4601	-15.6237	3.40204e-50	4.21442e-49	103.061
BNIP2	-0.76402	9.54102	-15.6177	3.67717e-50	4.55249e-49	102.984
ABHD6	-1.23839	7.04729	-15.6145	3.83578e-50	4.746e-49	102.942
RNPC3	-0.933915	7.35303	-15.6104	4.04722e-50	5.00459e-49	102.888
CYP11A1	-2.27444	3.62635	-15.6074	4.20644e-50	5.19834e-49	102.85
COL1A1	2.32673	16.2446	15.6073	4.21452e-50	5.20518e-49	102.848
PRSS8	2.09034	11.688	15.6065	4.25796e-50	5.25567e-49	102.838
MYOM2	-2.29834	4.03756	-15.6064	4.26234e-50	5.25792e-49	102.837
SGK1	-1.52657	9.93351	-15.601	4.57203e-50	5.63655e-49	102.767
ZNF367	1.45328	7.44009	15.5963	4.86189e-50	5.99029e-49	102.706
APEX2	0.784117	9.49087	15.596	4.88077e-50	6.00995e-49	102.702
PNMAL2	-1.78859	5.69695	-15.5951	4.93617e-50	6.07451e-49	102.691
APBA1	-1.75165	6.92329	-15.5941	4.99977e-50	6.14908e-49	102.678
CDC7	1.59479	7.50531	15.5924	5.11087e-50	6.27857e-49	102.656
MRPS12	1.07031	9.01505	15.5924	5.11118e-50	6.27857e-49	102.656
DES	-3.60829	4.26975	-15.5901	5.27019e-50	6.47003e-49	102.625
BLOC1S3	0.706073	8.67313	15.5875	5.45144e-50	6.68854e-49	102.592
NODAL	-1.37747	2.11258	-15.5869	5.49432e-50	6.73712e-49	102.584
LOC389705	-1.42616	2.38954	-15.5864	5.52935e-50	6.77602e-49	102.578
CCL28	-3.27396	6.56525	-15.5792	6.07316e-50	7.43404e-49	102.484
DCN	-2.32589	13.2765	-15.5791	6.07356e-50	7.43404e-49	102.484
RIMS3	-1.92283	6.77261	-15.5756	6.36101e-50	7.78123e-49	102.438
CLEC14A	-1.38892	8.55809	-15.5664	7.16863e-50	8.76394e-49	102.319
PRIMA1	-2.57212	5.68563	-15.5662	7.18959e-50	8.78433e-49	102.316
SHROOM4	-1.4378	7.91691	-15.5632	7.47202e-50	9.12396e-49	102.278
MET	-2.47237	8.54805	-15.5626	7.52578e-50	9.18414e-49	102.271
SYNGR3	2.34197	4.92542	15.5613	7.65432e-50	9.33545e-49	102.254
COL4A3BP	-0.968062	9.86852	-15.5476	9.14519e-50	1.11471e-48	102.077
C12orf32	0.883131	9.38298	15.5421	9.81992e-50	1.19624e-48	102.006
ZNF366	-1.99907	4.76445	-15.5369	1.05091e-49	1.27944e-48	101.939
MBNL2	-1.32136	10.3743	-15.5319	1.1215e-49	1.36456e-48	101.874
DKK4	-1.555	0.695751	-15.53	1.14946e-49	1.39776e-48	101.849
SIDT2	-0.92381	10.2015	-15.5247	1.23169e-49	1.49687e-48	101.781
UBE2Q2P1	-1.69199	3.6143	-15.5218	1.27871e-49	1.55308e-48	101.743
ACVR2A	-1.02551	8.27556	-15.5165	1.36888e-49	1.66162e-48	101.676
GREM2	-2.71676	4.40461	-15.5148	1.39977e-49	1.69812e-48	101.653
PPP2R2B	-2.02224	3.62687	-15.5111	1.46764e-49	1.77939e-48	101.606
ZNF695	2.43598	5.01556	15.511	1.47009e-49	1.78131e-48	101.605
CHST7	-1.22211	5.69633	-15.5076	1.53642e-49	1.86059e-48	101.561
KCTD8	-1.27595	0.696027	-15.5075	1.53839e-49	1.86187e-48	101.559
KIAA1524	1.66728	7.31312	15.5057	1.57386e-49	1.90368e-48	101.537
PLAUR	1.60361	9.10853	15.5035	1.62105e-49	1.9596e-48	101.507
PLEK2	1.56701	6.99053	15.4986	1.72576e-49	2.08495e-48	101.445
CST2	3.36081	3.8798	15.4965	1.77497e-49	2.14313e-48	101.417
TMCO1	0.78048	11.6166	15.4943	1.8248e-49	2.20201e-48	101.39
HELQ	-0.612164	7.72147	-15.4885	1.96691e-49	2.37209e-48	101.315
DTYMK	0.969904	8.79663	15.4874	1.99586e-49	2.4056e-48	101.3
CAB39L	-1.49157	9.33452	-15.4868	2.01271e-49	2.42448e-48	101.292
HSF2BP	1.25682	4.9909	15.4859	2.0352e-49	2.45013e-48	101.281
FAM55D	-1.26453	0.783369	-15.4857	2.04114e-49	2.45584e-48	101.278
PPP4R1L	-1.73365	5.0963	-15.4778	2.26034e-49	2.71798e-48	101.177
SNX33	-0.701655	9.67277	-15.4768	2.28831e-49	2.75e-48	101.164
AQP4	-2.56894	2.84603	-15.4757	2.32165e-49	2.78843e-48	101.15
OLFML2A	-1.33527	9.73282	-15.4701	2.49715e-49	2.99745e-48	101.077
NTF4	-2.63119	2.83343	-15.4669	2.6029e-49	3.12256e-48	101.036
LIX1L	-1.20458	8.57829	-15.4659	2.63569e-49	3.16006e-48	101.024
PDLIM3	-1.98195	9.05292	-15.4592	2.87387e-49	3.4436e-48	100.938
C9orf100	1.46447	6.82636	15.4581	2.91404e-49	3.4897e-48	100.924
DNMT1	0.924395	10.8484	15.4456	3.42553e-49	4.09984e-48	100.763
LCN10	-2.43464	2.58601	-15.4439	3.50287e-49	4.18996e-48	100.741
FTO	-1.12548	10.2641	-15.4361	3.87423e-49	4.63145e-48	100.64
OCIAD2	0.990565	9.50289	15.419	4.82996e-49	5.77062e-48	100.421
KRT18	1.89636	13.5301	15.4189	4.83475e-49	5.77298e-48	100.42
PTPN14	-1.7434	7.54411	-15.4178	4.90524e-49	5.85374e-48	100.406
REV3L	-1.18935	9.25342	-15.4071	5.63475e-49	6.7204e-48	100.268
FLJ35024	-2.09681	2.68146	-15.4036	5.89007e-49	7.02082e-48	100.224
RGNEF	-1.46285	8.32652	-15.4026	5.9717e-49	7.11399e-48	100.21
C14orf28	-0.885114	6.5312	-15.3993	6.22546e-49	7.41199e-48	100.168
ARHGAP6	-1.70565	5.86622	-15.3987	6.27792e-49	7.47011e-48	100.16
PRDM8	-1.67176	4.50381	-15.3965	6.45593e-49	7.67747e-48	100.132
P2RY14	-1.65297	5.03934	-15.3926	6.79422e-49	8.07507e-48	100.081
NMRAL1	0.992042	9.80346	15.3914	6.89488e-49	8.18997e-48	100.067
ZFP36L2	-1.3952	11.9135	-15.39	7.02366e-49	8.33811e-48	100.048
PTCHD1	-3.56807	3.60856	-15.3861	7.38464e-49	8.76156e-48	99.9986
ZDHHC12	1.03688	9.24615	15.3841	7.57911e-49	8.98709e-48	99.9727
DRP2	1.82465	3.80826	15.377	8.30274e-49	9.83946e-48	99.882
PTGS2	-3.03109	5.35746	-15.3762	8.39006e-49	9.9372e-48	99.8716
TNFSF4	1.72995	6.82911	15.374	8.62605e-49	1.02108e-47	99.844
C21orf62	-1.20012	1.05027	-15.3719	8.87123e-49	1.0495e-47	99.8161
FAM102A	1.07093	11.7319	15.3685	9.26684e-49	1.09567e-47	99.7727
DPYD	-1.54814	8.64194	-15.3676	9.37101e-49	1.10735e-47	99.7616
C2orf86	-0.906916	6.31165	-15.3643	9.78371e-49	1.15545e-47	99.7187
FLT4	-1.33312	7.98728	-15.3627	9.98125e-49	1.1781e-47	99.6988
TSPAN17	0.809614	9.76522	15.3613	1.01704e-48	1.19973e-47	99.6801
ESD	-0.73008	10.549	-15.3543	1.11165e-48	1.31059e-47	99.5916
TDRD6	-1.85145	3.18139	-15.3509	1.16211e-48	1.36928e-47	99.5474
MGC15885	-0.715906	0.28431	-15.3507	1.16423e-48	1.37099e-47	99.5456
RIMBP2	-2.32601	2.51629	-15.3411	1.31786e-48	1.55102e-47	99.4223
GPR97	-2.20258	2.8368	-15.3401	1.33493e-48	1.57021e-47	99.4095
PIWIL2	-2.22264	2.58657	-15.3381	1.37057e-48	1.61121e-47	99.3833
FOXP3	2.11537	5.78618	15.3372	1.38598e-48	1.62838e-47	99.3721
SPG20	-1.20897	9.81393	-15.3364	1.40043e-48	1.64442e-47	99.3618
TMOD2	-1.46961	8.21751	-15.3348	1.42942e-48	1.67751e-47	99.3414
ATP6V0C	0.93023	11.4971	15.3324	1.47378e-48	1.72857e-47	99.311
KIAA0355	-0.846533	9.52466	-15.3251	1.61856e-48	1.8973e-47	99.2178
H6PD	-0.922127	11.0315	-15.3245	1.63145e-48	1.91132e-47	99.2099
C19orf28	0.993472	9.91326	15.3209	1.70923e-48	2.00129e-47	99.1636
TMEM183A	0.715057	10.4975	15.3195	1.73962e-48	2.03571e-47	99.146
CC2D2A	-1.16288	7.92904	-15.3194	1.74231e-48	2.0377e-47	99.1445
NAALADL1	-1.49335	5.17586	-15.3135	1.87855e-48	2.19578e-47	99.0696
U2AF2	0.669586	11.5468	15.3106	1.94993e-48	2.27792e-47	99.0325
RRP12	0.800176	9.88698	15.3082	2.01072e-48	2.3476e-47	99.0019
DONSON	1.186	8.02721	15.303	2.15188e-48	2.51098e-47	98.9344
ARHGAP31	-1.29104	9.36851	-15.3014	2.19441e-48	2.55915e-47	98.915
NDE1	0.840018	9.4053	15.2878	2.61262e-48	3.04513e-47	98.7414
TCF7L2	-1.37318	9.1086	-15.2835	2.76379e-48	3.2195e-47	98.6854
PARN	0.630183	10.5797	15.2799	2.89286e-48	3.36794e-47	98.64
STXBP6	-2.5079	3.238	-15.278	2.96339e-48	3.4481e-47	98.616
UACA	-0.932333	10.5053	-15.273	3.16283e-48	3.67807e-47	98.5512
CTDSP2	-0.738398	12.281	-15.2687	3.33934e-48	3.88113e-47	98.4972
CTNNAL1	-1.1815	8.70887	-15.2595	3.76015e-48	4.36773e-47	98.3791
TTLL10	-1.63132	1.84356	-15.2587	3.79653e-48	4.4075e-47	98.3696
SAC3D1	1.28	7.69304	15.2551	3.97491e-48	4.61198e-47	98.3239
PCDHGB6	-2.03153	5.4042	-15.2546	4.00178e-48	4.64053e-47	98.3172
DSG1	-3.94523	3.13445	-15.2506	4.21451e-48	4.88444e-47	98.2656
CDC42EP2	-1.10602	7.93709	-15.2494	4.27853e-48	4.95585e-47	98.2506
CDC25A	1.91409	6.70924	15.2379	4.95792e-48	5.73954e-47	98.104
MYOZ2	-1.60637	1.21039	-15.237	5.01491e-48	5.80224e-47	98.0926
SEMA6A	-1.98967	8.20728	-15.2315	5.37732e-48	6.21804e-47	98.0232
KATNAL1	-1.0082	8.43861	-15.2298	5.50097e-48	6.35743e-47	98.0006
FLI1	-1.29603	8.48546	-15.2296	5.51408e-48	6.369e-47	97.9982
GIMAP7	-1.72354	7.69359	-15.22	6.23033e-48	7.19225e-47	97.8767
DCP1A	-0.719485	9.44398	-15.2145	6.68717e-48	7.71527e-47	97.8063
HPRT1	0.978251	9.42747	15.214	6.73215e-48	7.7628e-47	97.7997
CDH12	-1.90709	2.80375	-15.2088	7.19115e-48	8.28741e-47	97.734
AIMP2	0.719558	8.75037	15.2044	7.60532e-48	8.75979e-47	97.6783
SMG7	0.630114	11.4408	15.1839	9.89035e-48	1.13853e-46	97.4169
DKFZP434L187	-1.18601	0.59119	-15.1817	1.01687e-47	1.16992e-46	97.3893
C14orf80	1.53073	7.36601	15.18	1.03964e-47	1.19544e-46	97.3673
VGLL3	-2.02038	7.93504	-15.1789	1.05402e-47	1.2113e-46	97.3536
SEMA3A	-2.00296	5.19425	-15.1739	1.12405e-47	1.29105e-46	97.2896
PIGU	0.789022	9.2645	15.169	1.19528e-47	1.3721e-46	97.2285
STX6	0.687072	10.5705	15.1663	1.238e-47	1.42034e-46	97.1936
STXBP1	-1.37412	9.02019	-15.1653	1.25342e-47	1.43723e-46	97.1813
SIX4	1.54168	8.49605	15.1648	1.26224e-47	1.44653e-46	97.1743
STARD8	-1.21305	7.47405	-15.1639	1.27646e-47	1.46201e-46	97.1631
GPR120	-1.69172	2.9885	-15.1626	1.29701e-47	1.48472e-46	97.1472
KIAA1543	1.70942	9.27849	15.1624	1.30189e-47	1.48948e-46	97.1435
RFTN2	-1.45186	5.86177	-15.1621	1.30652e-47	1.49394e-46	97.14
SASH1	-1.61559	10.1806	-15.1618	1.31152e-47	1.49882e-46	97.1362
FRMD4A	-1.06695	9.50653	-15.1609	1.32571e-47	1.51419e-46	97.1255
IRS2	-1.92419	9.13043	-15.1603	1.33633e-47	1.52547e-46	97.1175
CREBL2	-0.846491	10.6344	-15.1533	1.46185e-47	1.66783e-46	97.0282
EPYC	3.70628	3.98609	15.1522	1.48151e-47	1.68932e-46	97.0149
CHAF1B	1.24516	8.23953	15.1509	1.50602e-47	1.71631e-46	96.9986
MPRIP	-0.74492	10.6821	-15.1507	1.5102e-47	1.72012e-46	96.9958
KREMEN2	2.90955	4.47306	15.1482	1.55908e-47	1.77481e-46	96.9642
LOC650368	-1.03624	4.94279	-15.1384	1.76722e-47	2.01063e-46	96.8395
PLK1S1	-0.794997	8.01043	-15.1375	1.7884e-47	2.0336e-46	96.8276
TMEM79	1.29265	8.75175	15.1362	1.81689e-47	2.06485e-46	96.8119
DNAJC27	-0.811861	7.20538	-15.1323	1.90935e-47	2.16873e-46	96.7625
MID1	-2.24933	7.51679	-15.1197	2.24396e-47	2.54738e-46	96.6019
SDC1	2.01892	12.314	15.1193	2.2537e-47	2.55702e-46	96.5976
RNPS1	0.716266	11.5071	15.1165	2.33523e-47	2.64806e-46	96.5622
ANKRD35	-2.24556	5.47312	-15.1146	2.39421e-47	2.71344e-46	96.5374
OR2A1	-1.14965	2.23794	-15.113	2.44203e-47	2.76611e-46	96.5177
ABCG2	-1.98442	5.96679	-15.1126	2.45476e-47	2.77899e-46	96.5125
JUN	-1.57125	11.8628	-15.1124	2.46075e-47	2.78423e-46	96.5101
MGAT3	-2.09502	6.32931	-15.1109	2.50951e-47	2.83783e-46	96.4906
EPS8	-1.23057	10.0249	-15.1082	2.5974e-47	2.9356e-46	96.4564
ISG15	2.59287	9.82647	15.1043	2.72775e-47	3.07995e-46	96.4076
MSRA	-1.26678	6.92383	-15.1043	2.72812e-47	3.07995e-46	96.4075
TMED9	0.824249	11.8636	15.1036	2.75157e-47	3.10472e-46	96.399
BRI3BP	1.11865	6.68422	15.1022	2.80126e-47	3.15905e-46	96.3812
TMEM170B	-1.40012	7.47791	-15.1016	2.82377e-47	3.18268e-46	96.3732
TLE4	-1.60272	7.79239	-15.1013	2.83597e-47	3.19468e-46	96.3689
SGOL2	1.19841	7.86271	15.0961	3.02927e-47	3.41054e-46	96.3033
GPR68	1.51201	7.59996	15.0958	3.03938e-47	3.42006e-46	96.3
PLD1	-1.58878	8.04317	-15.0954	3.05588e-47	3.43673e-46	96.2946
ANKAR	-1.15457	4.63671	-15.0923	3.17958e-47	3.57389e-46	96.2552
PPYR1	-1.81651	1.32877	-15.092	3.19111e-47	3.58488e-46	96.2516
MXI1	-1.15277	9.73269	-15.0919	3.19499e-47	3.58728e-46	96.2503
ACTL6A	0.805672	10.2827	15.0915	3.2127e-47	3.60519e-46	96.2449
MYEOV	-3.34626	4.74365	-15.0899	3.27668e-47	3.67497e-46	96.2252
ST3GAL3	-0.982055	7.40856	-15.0855	3.46669e-47	3.88595e-46	96.1692
CCL23	-1.84879	1.72121	-15.0847	3.50212e-47	3.92352e-46	96.159
OR2A9P	-1.1217	7.11812	-15.0839	3.53923e-47	3.96294e-46	96.1486
MTX1	0.877161	9.64328	15.0798	3.72713e-47	4.17104e-46	96.0971
TMEM140	-0.904014	9.00553	-15.0766	3.8817e-47	4.34165e-46	96.0567
MEST	-1.93722	9.70205	-15.0731	4.05738e-47	4.53569e-46	96.0126
ECHDC1	-1.35276	9.41451	-15.0705	4.19368e-47	4.6855e-46	95.9798
ZNF296	1.73384	6.35709	15.0691	4.27002e-47	4.76819e-46	95.9618
RASL10A	-1.95131	3.56369	-15.0663	4.42146e-47	4.93461e-46	95.9271
TCEAL2	-2.59394	3.36674	-15.0657	4.45972e-47	4.9746e-46	95.9186
HCN2	2.46018	3.56364	15.0625	4.64409e-47	5.17744e-46	95.8783
LRCH2	-1.71707	5.02861	-15.0623	4.65757e-47	5.18965e-46	95.8754
C5orf62	-1.26574	8.75255	-15.0609	4.73846e-47	5.27691e-46	95.8583
MAN2A2	-0.843391	10.032	-15.0536	5.20095e-47	5.78881e-46	95.7656
NACAD	-1.95466	5.67219	-15.0489	5.518e-47	6.13836e-46	95.7067
SOX5	-2.38265	4.20771	-15.0463	5.70522e-47	6.34319e-46	95.6735
HIST1H2BO	2.00187	2.17972	15.0439	5.88297e-47	6.53727e-46	95.643
MASP2	-1.6254	3.94526	-15.0411	6.08944e-47	6.76304e-46	95.6087
C6orf174	-1.9491	5.00396	-15.0401	6.17369e-47	6.8529e-46	95.595
FAM82A1	-1.1991	5.85145	-15.0392	6.24465e-47	6.92791e-46	95.5837
PTPRZ1	-4.09455	3.99769	-15.0376	6.37326e-47	7.06677e-46	95.5634
PPL	-1.51444	10.3283	-15.0373	6.39756e-47	7.08987e-46	95.5596
IER5L	1.67062	8.23669	15.0365	6.45902e-47	7.15413e-46	95.5501
GGCT	1.15204	10.8377	15.0348	6.60189e-47	7.30843e-46	95.5283
CYP26B1	-2.13585	6.33766	-15.0295	7.05918e-47	7.81043e-46	95.4617
FCGR1C	1.58292	4.9603	15.0279	7.20298e-47	7.96524e-46	95.4416
CAMK2N2	2.11508	4.23932	15.0247	7.49887e-47	8.28797e-46	95.4016
IL17RD	-1.83008	9.07841	-15.0238	7.58399e-47	8.37753e-46	95.3904
ABI3BP	-2.72183	8.14517	-15.0156	8.42273e-47	9.29902e-46	95.286
ALDH1A3	-2.2677	8.74321	-15.01	9.04432e-47	9.9799e-46	95.2152
TXNDC17	0.876751	9.36091	15.0041	9.73744e-47	1.07389e-45	95.1417
COBLL1	-1.39845	9.39306	-15.0016	1.00564e-46	1.10848e-45	95.1097
C8orf38	1.19693	8.62988	14.9943	1.10281e-46	1.21493e-45	95.0179
PKDCC	-2.00633	6.99023	-14.9931	1.12042e-46	1.23366e-45	95.0021
C20orf20	0.921373	8.57988	14.9913	1.14511e-46	1.26018e-45	94.9805
MICAL2	1.32179	10.8356	14.9841	1.25481e-46	1.38015e-45	94.8895
AKAP2	-1.94333	8.99982	-14.9837	1.26142e-46	1.38668e-45	94.8842
CCL24	-1.2352	0.434849	-14.9772	1.37003e-46	1.50528e-45	94.8021
PTCH2	-1.96838	4.72114	-14.9754	1.40136e-46	1.53887e-45	94.7796
DBF4	1.06762	7.99828	14.9734	1.43757e-46	1.57779e-45	94.7542
RP1L1	-1.59496	2.22007	-14.9695	1.50901e-46	1.65531e-45	94.7059
FAM54B	-0.578284	9.71218	-14.962	1.66046e-46	1.82047e-45	94.6108
SLC4A4	-3.01306	4.59821	-14.9602	1.69927e-46	1.86202e-45	94.5878
KCNIP1	-1.87446	2.12837	-14.9575	1.75704e-46	1.9243e-45	94.5546
PCDHB15	-1.40997	4.75433	-14.9506	1.91836e-46	2.09985e-45	94.4672
AVPI1	-1.1751	7.37158	-14.9425	2.12322e-46	2.32285e-45	94.3663
C21orf45	0.934247	8.15013	14.9402	2.18729e-46	2.39167e-45	94.3367
CYB5R3	-0.832858	11.8413	-14.9392	2.21345e-46	2.41899e-45	94.3248
LOC728819	-1.75571	3.57997	-14.9383	2.24077e-46	2.44753e-45	94.3126
SOCS5	-0.827987	9.50326	-14.9358	2.3129e-46	2.52497e-45	94.2811
SMS	0.940088	10.9958	14.9355	2.32152e-46	2.53304e-45	94.2774
NEDD9	-1.61134	10.0422	-14.9354	2.32497e-46	2.53545e-45	94.276
C17orf39	-0.786718	8.34834	-14.9252	2.64291e-46	2.88065e-45	94.1484
LUZP2	-2.85442	3.59929	-14.9228	2.72287e-46	2.96622e-45	94.1188
SEPHS2	1.01382	11.3735	14.916	2.97047e-46	3.23423e-45	94.0322
FAM43A	-1.26697	7.319	-14.9131	3.07905e-46	3.35067e-45	93.9965
SLC12A6	-1.02879	8.73394	-14.9118	3.12858e-46	3.40277e-45	93.9806
PDXDC1	0.819327	12.2128	14.9116	3.13954e-46	3.41288e-45	93.9772
SPATA9	-1.23404	2.75153	-14.9095	3.22216e-46	3.50083e-45	93.9513
CALR	0.888445	14.0816	14.9093	3.23228e-46	3.50997e-45	93.9482
KLC2	0.985496	9.42237	14.9086	3.26007e-46	3.53827e-45	93.9397
SAP30L	-0.7482	9.98957	-14.9053	3.39731e-46	3.68527e-45	93.8987
APCDD1L	-2.66738	5.27445	-14.9045	3.43221e-46	3.72116e-45	93.8885
EDAR	-2.4635	1.93466	-14.9025	3.52054e-46	3.81491e-45	93.8632
MED25	0.864877	9.93097	14.8996	3.64929e-46	3.95234e-45	93.8275
CYB561	1.14237	11.7671	14.8956	3.83964e-46	4.1563e-45	93.7769
CCND2	-1.40094	9.3667	-14.8928	3.97674e-46	4.30243e-45	93.742
LOC338758	-1.21287	4.75385	-14.89	4.12191e-46	4.45714e-45	93.7063
COPE	0.954342	11.1042	14.8887	4.19025e-46	4.52865e-45	93.69
EPHA2	-1.40187	8.15873	-14.8886	4.19423e-46	4.53056e-45	93.689
OSBPL1A	-1.1161	10.3129	-14.8853	4.37121e-46	4.71925e-45	93.6479
SLC25A44	0.581304	10.0999	14.8817	4.57809e-46	4.94e-45	93.6019
EGR3	-2.62727	8.41058	-14.8793	4.71759e-46	5.08785e-45	93.5721
MARS	0.622467	10.8622	14.8745	5.011e-46	5.40145e-45	93.5121
HSPA12B	-1.58816	7.39235	-14.8708	5.2519e-46	5.65814e-45	93.4654
PPP1R14B	1.29703	10.1613	14.8666	5.53349e-46	5.95838e-45	93.4134
AK5	-3.34254	6.63956	-14.8624	5.83457e-46	6.27929e-45	93.3607
DNAH9	-2.43837	2.90362	-14.8602	6.00151e-46	6.45556e-45	93.3326
PTGIS	-2.20984	8.59185	-14.8599	6.01857e-46	6.47051e-45	93.3298
THOC6	1.01044	8.96625	14.8576	6.19504e-46	6.65675e-45	93.3011
TBCE	0.832325	8.96151	14.8547	6.42585e-46	6.90114e-45	93.2647
PCDHGA2	-2.43409	4.992	-14.8547	6.43142e-46	6.90351e-45	93.2638
ARHGAP26	-1.52279	8.50651	-14.8513	6.70821e-46	7.19684e-45	93.2219
NAB1	-1.06764	9.6523	-14.85	6.82423e-46	7.31749e-45	93.2048
MEG3	-2.3003	5.72788	-14.8497	6.84457e-46	7.33546e-45	93.2019
TIPARP	-1.23768	9.62226	-14.8407	7.66555e-46	8.21103e-45	93.0892
SKI	-0.774588	10.8891	-14.8396	7.77239e-46	8.32112e-45	93.0754
SFRS1	0.463645	12.2412	14.8392	7.81396e-46	8.36127e-45	93.0701
CANT1	1.08387	11.4816	14.8387	7.86607e-46	8.41263e-45	93.0635
HSD11B1	-2.47007	5.21504	-14.8381	7.92141e-46	8.4674e-45	93.0565
MAPKBP1	-0.793155	8.87842	-14.8367	8.05983e-46	8.61088e-45	93.0393
ASNA1	0.672529	10.4843	14.8319	8.56047e-46	9.14097e-45	92.9794
DARC	-3.71529	7.6457	-14.8306	8.70936e-46	9.29512e-45	92.9622
C19orf21	3.25414	8.53352	14.8233	9.54815e-46	1.0185e-44	92.8708
ZNF204P	-2.29085	6.46331	-14.8228	9.5997e-46	1.02347e-44	92.8654
SPATA17	1.82888	5.64574	14.8192	1.00424e-45	1.07012e-44	92.8205
ARFGAP1	0.967262	10.5598	14.8173	1.02917e-45	1.09611e-44	92.7962
CABLES2	1.07169	8.35526	14.817	1.03356e-45	1.1002e-44	92.7919
TUBG1	0.928778	9.90294	14.8125	1.09278e-45	1.16264e-44	92.7365
IL4I1	2.08845	7.01443	14.8125	1.0935e-45	1.16281e-44	92.7358
PDCL3	0.696737	8.99423	14.812	1.09936e-45	1.16843e-44	92.7305
HSPA12A	-1.56024	7.91466	-14.8096	1.13338e-45	1.20397e-44	92.7002
FAM7A3	-1.39162	2.32969	-14.7936	1.38578e-45	1.47132e-44	92.5002
KRT19	2.29978	14.3079	14.7923	1.40908e-45	1.49528e-44	92.4836
TMEM133	-1.28214	5.86595	-14.7874	1.49709e-45	1.58786e-44	92.4234
KIFC2	1.67497	8.98123	14.7838	1.56665e-45	1.66078e-44	92.3782
ACAN	2.53251	5.65551	14.78	1.64378e-45	1.74164e-44	92.3304
ARRDC4	-1.23954	8.90147	-14.7791	1.66278e-45	1.76086e-44	92.319
GFER	0.974686	8.89936	14.7757	1.7355e-45	1.83693e-44	92.2764
CHST3	-1.78508	8.78728	-14.7723	1.81075e-45	1.91558e-44	92.2342
MAGI1	-1.21764	9.32882	-14.771	1.83906e-45	1.94452e-44	92.2187
ABHD12	0.943626	10.5438	14.7702	1.85948e-45	1.9651e-44	92.2078
HMGA1	1.35532	10.666	14.765	1.9829e-45	2.09446e-44	92.1438
GPRC5A	2.25487	11.0992	14.765	1.98435e-45	2.09491e-44	92.1431
GULP1	-1.90673	6.92634	-14.7631	2.03068e-45	2.14272e-44	92.1202
SLC4A5	0.968784	7.87857	14.7584	2.1538e-45	2.27146e-44	92.0616
SLC27A6	-3.41938	4.43535	-14.7576	2.177e-45	2.29475e-44	92.051
NGFR	-2.87525	7.38211	-14.7544	2.26563e-45	2.38695e-44	92.0113
MOGAT1	-0.971568	0.37071	-14.7524	2.32446e-45	2.44767e-44	91.9858
B4GALT6	-1.434	6.00684	-14.7449	2.55287e-45	2.6868e-44	91.8925
FAM181A	-1.02502	0.470298	-14.7437	2.59168e-45	2.72625e-44	91.8775
C17orf51	-1.49007	6.95658	-14.7436	2.59404e-45	2.72733e-44	91.8766
FADS3	-1.2969	8.24307	-14.7421	2.64393e-45	2.77836e-44	91.8577
MAP3K3	-0.777384	9.64673	-14.7358	2.86127e-45	3.00521e-44	91.7791
KDR	-1.21931	9.71242	-14.7324	2.98571e-45	3.13431e-44	91.7367
REV1	-0.567227	9.39286	-14.7318	3.00846e-45	3.15657e-44	91.7292
PCDHGA6	-1.78517	4.76018	-14.7313	3.02432e-45	3.17159e-44	91.724
CD248	-1.5089	9.76742	-14.7308	3.04291e-45	3.18946e-44	91.7179
STX7	-0.710322	10.1985	-14.7216	3.41449e-45	3.5771e-44	91.6033
MDFIC	-1.22743	9.53009	-14.7183	3.5619e-45	3.72963e-44	91.5612
DNAJC9	0.813405	9.65528	14.7178	3.58069e-45	3.74739e-44	91.556
XRCC2	1.53372	5.98738	14.7166	3.63749e-45	3.80489e-44	91.5404
ATP8B4	-1.51108	6.08412	-14.7164	3.64623e-45	3.81209e-44	91.538
TFR2	2.59802	4.69062	14.7162	3.65289e-45	3.8171e-44	91.5361
C11orf48	0.882133	9.26737	14.7089	4.00537e-45	4.1833e-44	91.4445
SPATA22	-1.72598	1.07252	-14.7066	4.12224e-45	4.30317e-44	91.4159
PDIA3P	0.758758	11.5407	14.7059	4.15661e-45	4.33683e-44	91.4077
CRTAC1	-3.03683	4.25399	-14.6991	4.52479e-45	4.71858e-44	91.3232
LRRC45	1.36168	8.57022	14.6974	4.62062e-45	4.81606e-44	91.3024
BBS2	-0.792336	9.48629	-14.6973	4.62872e-45	4.82205e-44	91.3007
C19orf22	0.811335	10.4947	14.6947	4.78053e-45	4.97545e-44	91.2686
EMILIN3	-2.90426	3.72092	-14.6947	4.78082e-45	4.97545e-44	91.2685
FAM189A2	-2.82585	6.97118	-14.6943	4.80423e-45	4.99728e-44	91.2636
MFSD4	-2.04075	5.85118	-14.6897	5.09346e-45	5.29545e-44	91.2055
CWF19L2	-0.782978	8.5457	-14.6846	5.42421e-45	5.63645e-44	91.1429
ITM2B	-0.830297	13.1481	-14.6775	5.92771e-45	6.15653e-44	91.0546
ZC3H3	0.918268	9.25247	14.6744	6.16461e-45	6.39934e-44	91.0157
FAM172A	-0.871728	8.95545	-14.6672	6.74511e-45	6.9984e-44	90.9261
FAM3D	-3.39853	3.02788	-14.6635	7.05815e-45	7.31948e-44	90.881
STMN1	1.42399	11.565	14.6624	7.15361e-45	7.41472e-44	90.8677
TTC23	-1.16262	7.98688	-14.6613	7.2575e-45	7.51861e-44	90.8533
CXCL10	2.78924	8.52288	14.6607	7.3084e-45	7.56752e-44	90.8464
ACSL4	-1.44261	9.44502	-14.6605	7.32879e-45	7.5848e-44	90.8436
MLYCD	-0.772227	7.69046	-14.6602	7.35399e-45	7.60704e-44	90.8402
ZMYND19	0.918884	8.47415	14.6561	7.73892e-45	8.00117e-44	90.7894
SH3BP5	-1.11067	10.2111	-14.655	7.85218e-45	8.11419e-44	90.775
SLC5A4	-1.48344	1.83325	-14.6548	7.86678e-45	8.12517e-44	90.7731
HIST2H3C	1.86331	2.26464	14.6518	8.16526e-45	8.42921e-44	90.7361
POGK	0.760173	11.0374	14.6465	8.73038e-45	9.00806e-44	90.6695
SDF2L1	1.30857	8.285	14.6418	9.24949e-45	9.53888e-44	90.6121
CLDN7	1.53726	10.7329	14.6416	9.27727e-45	9.56272e-44	90.6091
ERVFRDE1	-1.66029	1.7488	-14.6413	9.31074e-45	9.59241e-44	90.6055
SLC29A4	-2.19923	6.63866	-14.6401	9.45708e-45	9.73828e-44	90.59
TMEM54	1.09803	9.77781	14.638	9.70759e-45	9.99122e-44	90.564
LDB3	-1.6343	4.57867	-14.6285	1.09227e-44	1.12362e-43	90.4467
PZP	-1.51299	1.07798	-14.6269	1.11442e-44	1.14583e-43	90.4268
ACVRL1	-1.10486	8.80317	-14.6268	1.11566e-44	1.14653e-43	90.4256
TCP11L2	-1.36355	6.9191	-14.6266	1.11894e-44	1.14933e-43	90.4227
CHST9	-3.37096	4.46848	-14.6139	1.3103e-44	1.34521e-43	90.2657
BAK1	0.887734	8.75014	14.6121	1.34001e-44	1.37502e-43	90.2434
OR5K2	-0.822727	0.584551	-14.6084	1.40335e-44	1.43929e-43	90.1975
[truncated: 13,507 more rows]

## Sheet: antibody information
Antibody Name	Company	Catalog Number	Dilution Ratio
anti-P4HA2	abcam	ab70887	1:1000
anti-beta-Actin	Santa Cruz	sc-58673	1:1000
E-cadherin	Santa Cruz	sc-71008	1:1000
Vimentin	Santa Cruz	sc-32322	1:1000
Oct4	Cell Signaling Technology	2750	1:1000
CD44	Cell Signaling Technology	3570	1:1000
KU80	Cell Signaling Technology	2753	1:1000
H2AX	Cell Signaling Technology	7631	1:1000
γ-H2AX	Cell Signaling Technology	9718	1:1000
BCL-2	Santa Cruz	sc-7382	1:1000
Fluorescent Secondary Antibody	Invitrogen	A-11012	1:50
