# Supplementary material for: Single-cell and spatial transcriptomics reveal P4HA2-mediated radiotherapy resistance mechanisms in breast cancer
Source: Theranostics. 2026 Jan 1;16(5):2192–220. doi: 10.7150/thno.121257 (PMC12712805; doi:10.7150/thno.121257)
Supplement: Supplementary file 2 — Supplementary tables. [file thnov16p2192s2.zip › Supplementary Data/Table S2.xls]

## Sheet: sig_gene
UHRF1
SPC25
PPP1R12B
PAFAH1B3
BUB1
MELK
BUB1B
NDC80
CKAP2L
ANLN
KIF23
KIF11
CDC20
NUAK2
EZH2
ADH5
ESPL1
RAD51
ERCC6L
RAD54L
TXNIP
SHCBP1
E2F8
SPC24
KIF15
FOXN3
ACO1
UBE2S
CRTAP
KLF9
INHBA
POLQ
CSRNP1
E2F7
CIT
KIF18A
SLC20A1
GTF2IRD1
HADH
GJB2
FN1
ESYT1
RACGAP1
CENPL
VAMP3
SBDS
SLC25A22
POLE2
CFD
EIF4EBP2
RAB8A
IGSF9
HDGF
KCTD5
STXBP2
KIF24
ASB1
MND1
DGAT2
ARHGAP11A
MGLL
DLC1
RETSAT
ITGB1BP1
KLHL21
C19orf12
KAT2B
HNRNPA2B1
ARHGAP19
FBXL6
TMEM43
DNA2
DIAPH3
CSRP1
SMC4
ELAVL1
ATP13A1
AK3
HADHA
SNRPB
ATIC
CLCN2
MANF
PLK4
TYRO3
UBAP2L
ZHX3
HNRNPF
PSMA5
PSENEN
RAVER1
PER2
PNPLA2
B4GALNT4
WASF2
PCYOX1
CSTF2
BCL9
VKORC1L1
PPP1R15A
RTKN
NANS
DUSP22
ARPC5L
IRF7
SIPA1L3
NMB
ACAA2
ENTPD7
C22orf39
DPY30
PSMD14
ACTA2
LIMK1
CBX8
ZNF367
CDC7
SIDT2
PLEK2
HSF2BP
DNMT1
OCIAD2
ESD
H6PD
U2AF2
CTDSP2
CDC42EP2
SIX4
CREBL2
SDC1
MEST
HCN2
MAN2A2
IER5L
CAMK2N2
TXNDC17
MICAL2
CYB5R3
CALR
MED25
PPP1R14B
THOC6
MAP3K3
ZC3H3
TMEM54
PNRC1
C1orf131
GSK3A
SUCLG1
CD99L2
DNMT3A
LYPLA2
EXOSC4
WDR76
FUS
EIF1B
MEN1
STX1A
PPP5C
DLST
FIGN
COPB2
FKBPL
KLF2
SNRPG
SPAG1
MYADM
CFLAR
CSTF3
PRR14
GEMIN6
EIF4B
WDHD1
LEPROT
RABEP2
MOGS
LYRM7
PPM1G
PC
C4orf3
LIG3
COL5A1
GEN1
IPPK
CHMP4B
PRPF19
NR1D2
PHKA2
MORF4L2
SHMT2
CSK
MGAT4B
STS
ISCU
OTUB1
INPP5K
TPRG1L
SNRPD1
ZNF598
SLC2A1
CPNE2
SPOCD1
UBE2M
SLC25A25
CDKN2D
KNTC1
CRK
DAXX
SMAD4
TMEM165
BZW2
DNAJB11
RPS25
MTCH2
SCRN2
PFDN2
CD59
SEC61A2
NCDN
ZDHHC2
WDR24
E2F5
PEMT
SDHD
USP21
GNB2
IQSEC1
RPL5
SLC25A20
NCLN
ZNF768
MEX3D
RPL21
LOXL1
AGPAT2
SRP54
CELSR3
CDK5R1
CNOT3
ENY2
PNKD
PIAS4
ANXA3
PSMB5
INTS8
ATP13A2
AP4M1
LRRC1
MLLT11
POLD1
PHLDB3
CAPG
PTEN
MAP1LC3B
FZD2
CPE
GPR137
INHBB
TBL3
PSMB3
MANEAL
PHTF1
TMEM18
GMPPB
MCM6
MOV10
RPL22
CNPY2
ZBED3
TRIM35
RIMKLB
NDST1
NSF
BOK
UBE2O
SMPD2
THYN1
DUSP3
RPUSD4
CKAP5
CHST11
TMEM170A
KRTCAP2
NOP58
KBTBD6
SAT2
WRNIP1
EPS15L1
C1orf122
DSCC1
ZNF778
TYW3
SHB
PSKH1
MCCC1
RPL34
TRIM62
ZDHHC13
RPS6KA1
MMGT1
ANXA5
LIN9
FHDC1
RTN4R
CCDC51
TOMM7
RPS3A
BAIAP2
BTBD7
PALM
SAP30
UBE2F
MSI2
PDK2
YWHAH
SRC
OGFRL1
TPT1
P2RX4
INCENP
PUS1
OTX1
RHEBL1
CCDC28B
PDPR
PSPH
HMGB2
RPL15
POP1
EXOSC5
SLC6A9
CLN8
ACOX1
SLC35B4
EIF5A
SCAF1
C5orf34
PSMA7
PPIH
CHURC1
SH3BP1
NUDT16
ESYT2
RBX1
LCLAT1
WDR59
LRFN1
MORN2
XPO5
EFNA3
MTUS1
ALDH6A1
ADCY3
TTC13
NOB1
ZNF771
HYOU1
RASSF3
FOXD2
COMMD6
PPFIA3
RAP2C
BRIX1
PAIP2B
POLB
HS6ST1
MYBL1
NCOA4
SERF2
CDH2
RANBP1
CEP70
TCIRG1
CD2BP2
SEC24D
ECHDC2
KIF1C
CCDC150
DNTTIP1
GMPS
PPME1
RPS27A
TNFRSF12A
SLC16A2
CCNB1IP1
RAB11FIP3
SASS6
GCAT
ZNF579
FANCB
TGFB1
RIPK2
PDLIM1
FBLN1
PLCD3
MTBP
RABAC1
ARNT2
PDSS1
PPOX
BTG1
PDCD2L
RAB4B
ENAH
PAXIP1
ZNF710
HLA-E
UVRAG
RAD21
RUNX2
RCE1
SRF
MMP14
ZNF33B
TSPAN4
AMMECR1
PSMD3
MLXIP
TMEM218
FAM91A1
ZNRF2
PDIK1L
LYRM1
AKAP1
ARFIP2
RND1
JOSD2
NFATC2
KIF20B
ECE1
GALNT7
RAP1GAP
ARSK
PARP10
SEMA4D
TARBP1
P4HA2
OAS2
POLR2I
NLK
RBM42
ZNF791
SCML1
ZNF653
EPSTI1
SERPINH1
TFAP4
FLNA
CENPW
CLDN15
KDELR3
CDH24
MYO6
TMPO
TNFRSF11A
PRIM1
SLCO4A1
LRRCC1
C1orf53
MRPS30
PYGB
EGLN3
GLIS2
RBKS
COL12A1
GNB5
ELOVL7
SNHG5
MYLIP
SPSB2
DAAM1
RRBP1
SDCBP
SLC29A1
UCN
TBKBP1
SDC2
FKBP11
CDC42EP4
PLEKHA8
ARFGEF1
TRIM56
FUT8
NFATC1
BCL7C
CADM4
LMO7
GMDS
ASNS
RPS6
ZNF268
DBF4B
DNM1
ACOT2
MAP3K10
MVP
NFE2L3
SAMD12
BEND3
GPT2
IDH1
HEBP2
CYB5D2
TNK1
CLMN
VPS37D
GPR137B
PRRT2
NANOS1
FGFRL1
CCDC138
SYTL1
GGH
RAB15
RPL28
DPF1
TMEM64
HPSE
JRK
PPP1R3B
SLC4A8
FAH
CTH
JPH1
PPM1K
IFT140
FGD6
FBXL15
OSR2
ATP8B3
LIMS1
NT5M
PAQR5
KCNK1
MYEF2
IL27RA
KCTD6
PPP1R9A
NOS1AP
DSP
