# Supplementary material for: Single-cell and spatial transcriptomics reveal P4HA2-mediated radiotherapy resistance mechanisms in breast cancer
Source: Theranostics. 2026 Jan 1;16(5):2192–220. doi: 10.7150/thno.121257 (PMC12712805; doi:10.7150/thno.121257)
Supplement: Supplementary file 2 — Supplementary tables. [file thnov16p2192s2.zip › Supplementary Data/Table S3.xls]

## Sheet: table1_BRCA_all_cohort
	Gene	ENSEMBL.ID	SNP	Effect.allele	OR..95..CI.	P.value	PVE	F.statistics	GWAS
1	NOP58	ENSG00000055044	rs7572505	A	1.06 (1.00, 1.13)	0.0397	0.0292	916.11	ebi-a-GCST90018799
2	NOP58	ENSG00000055044	rs13432396	A	1.06 (1.00, 1.13)	0.0397	0.0292	36.18	ebi-a-GCST90018799
3	P4HA2	ENSG00000072682	rs11955347	A	1.33 (1.13, 1.56)	0.000721	0.0052	137.1	ebi-a-GCST90018799
4	RAD54L	ENSG00000085999	rs6662982	A	0.64 (0.47, 0.87)	0.00451	0.0012	38.73	ebi-a-GCST90018799
5	ZNF268	ENSG00000090612	rs62644541	C	0.89 (0.80, 0.99)	0.0345	0.0133	332.05	ebi-a-GCST90018799
6	PYGB	ENSG00000100994	rs1354034	C	0.96 (0.93, 0.99)	0.00289	0.129	171.75	ebi-a-GCST90018799
7	PYGB	ENSG00000100994	rs10512472	C	0.96 (0.93, 0.99)	0.00289	0.129	32.45	ebi-a-GCST90018799
8	PYGB	ENSG00000100994	rs3787080	G	0.96 (0.93, 0.99)	0.00289	0.129	2080.62	ebi-a-GCST90018799
9	PYGB	ENSG00000100994	rs4358194	T	0.96 (0.93, 0.99)	0.00289	0.129	229.12	ebi-a-GCST90018799
10	PYGB	ENSG00000100994	rs35378778	C	0.96 (0.93, 0.99)	0.00289	0.129	94.07	ebi-a-GCST90018799
11	PYGB	ENSG00000100994	rs8123716	A	0.96 (0.93, 0.99)	0.00289	0.129	1542.51	ebi-a-GCST90018799
12	CSK	ENSG00000103653	rs112740365	A	0.92 (0.87, 0.98)	0.00636	0.048	34.77	ebi-a-GCST90018799
13	CSK	ENSG00000103653	rs2472298	A	0.92 (0.87, 0.98)	0.00636	0.048	1431.03	ebi-a-GCST90018799
14	CSK	ENSG00000103653	rs112297944	A	0.92 (0.87, 0.98)	0.00636	0.048	76.69	ebi-a-GCST90018799
15	MRPS30	ENSG00000112996	rs6875287	T	1.92 (1.58, 2.32)	2.56e-11	0.0024	74.97	ebi-a-GCST90018799
16	EPS15L1	ENSG00000127527	rs35979828	T	1.16 (1.02, 1.32)	0.0275	0.0055	60.15	ebi-a-GCST90018799
17	EPS15L1	ENSG00000127527	rs10413805	A	1.16 (1.02, 1.32)	0.0275	0.0055	111.21	ebi-a-GCST90018799
18	WDR24	ENSG00000127580	rs11248944	C	1.07 (1.00, 1.15)	0.0494	0.0308	596.02	ebi-a-GCST90018799
19	EGLN3	ENSG00000129521	rs1652946	T	1.08 (1.00, 1.16)	0.0445	0.0173	69.32	ebi-a-GCST90018799
20	EGLN3	ENSG00000129521	rs12586857	T	1.08 (1.00, 1.16)	0.0445	0.0173	483.97	ebi-a-GCST90018799
21	EIF5A	ENSG00000132507	rs2292064	C	0.93 (0.87, 0.99)	0.0295	0.0725	717.7	ebi-a-GCST90018799
22	PEMT	ENSG00000133027	rs12947517	T	0.91 (0.84, 0.99)	0.0346	0.0153	485.43	ebi-a-GCST90018799
23	LRRCC1	ENSG00000133739	rs4266652	A	1.11 (1.04, 1.18)	0.00176	0.02	210.56	ebi-a-GCST90018799
24	LRRCC1	ENSG00000133739	rs6605627	T	1.11 (1.04, 1.18)	0.00176	0.02	428.23	ebi-a-GCST90018799
25	KIF11	ENSG00000138160	rs10882098	T	1.29 (1.08, 1.54)	0.00505	0.0028	87.89	ebi-a-GCST90018799
26	MANF	ENSG00000145050	rs6763781	C	1.16 (1.06, 1.28)	0.00193	0.0165	61.42	ebi-a-GCST90018799
27	MANF	ENSG00000145050	rs55872019	G	1.16 (1.06, 1.28)	0.00193	0.0165	42.98	ebi-a-GCST90018799
28	MANF	ENSG00000145050	rs113284266	T	1.16 (1.06, 1.28)	0.00193	0.0165	48.17	ebi-a-GCST90018799
29	MANF	ENSG00000145050	rs2256183	G	1.16 (1.06, 1.28)	0.00193	0.0165	59	ebi-a-GCST90018799
30	MANF	ENSG00000145050	rs56378716	G	1.16 (1.06, 1.28)	0.00193	0.0165	60.04	ebi-a-GCST90018799
31	OCIAD2	ENSG00000145247	rs7673965	A	0.84 (0.75, 0.95)	0.00505	0.0065	182.12	ebi-a-GCST90018799
32	EIF4EBP2	ENSG00000148730	rs12267341	C	1.10 (1.04, 1.17)	0.00129	0.0717	194.05	ebi-a-GCST90018799
33	EIF4EBP2	ENSG00000148730	rs7100300	C	1.10 (1.04, 1.17)	0.00129	0.0717	52.85	ebi-a-GCST90018799
34	EIF4EBP2	ENSG00000148730	rs4553291	T	1.10 (1.04, 1.17)	0.00129	0.0717	832.79	ebi-a-GCST90018799
35	HSF2BP	ENSG00000160207	rs2838340	G	1.46 (1.21, 1.77)	8.49e-05	0.0025	74.03	ebi-a-GCST90018799
36	CCDC138	ENSG00000163006	rs10211606	A	1.20 (1.01, 1.43)	0.0411	0.0042	134.28	ebi-a-GCST90018799
37	C4orf3	ENSG00000164096	rs28580295	T	0.94 (0.91, 0.98)	0.00512	0.0859	1240.33	ebi-a-GCST90018799
38	C4orf3	ENSG00000164096	rs113974900	C	0.94 (0.91, 0.98)	0.00512	0.0859	241.95	ebi-a-GCST90018799
39	C4orf3	ENSG00000164096	rs75135627	G	0.94 (0.91, 0.98)	0.00512	0.0859	503.43	ebi-a-GCST90018799
40	C4orf3	ENSG00000164096	rs150948724	T	0.94 (0.91, 0.98)	0.00512	0.0859	37.99	ebi-a-GCST90018799
41	C5orf34	ENSG00000172244	rs10053229	T	1.09 (1.00, 1.19)	0.0445	0.014	444.86	ebi-a-GCST90018799
42	RCE1	ENSG00000173653	rs34775878	A	0.92 (0.84, 1.00)	0.0461	0.0154	445.68	ebi-a-GCST90018799
43	PNPLA2	ENSG00000177666	rs149110519	T	0.92 (0.87, 0.98)	0.00715	0.0298	35.43	ebi-a-GCST90018799
44	PNPLA2	ENSG00000177666	rs6592965	A	0.92 (0.87, 0.98)	0.00715	0.0298	76.59	ebi-a-GCST90018799
45	PNPLA2	ENSG00000177666	rs1031868	G	0.92 (0.87, 0.98)	0.00715	0.0298	37.95	ebi-a-GCST90018799
46	PNPLA2	ENSG00000177666	rs7925131	G	0.92 (0.87, 0.98)	0.00715	0.0298	517.62	ebi-a-GCST90018799
47	PNPLA2	ENSG00000177666	rs8073060	A	0.92 (0.87, 0.98)	0.00715	0.0298	92.45	ebi-a-GCST90018799
48	CFD	ENSG00000197766	rs149007767	T	1.03 (1.00, 1.06)	0.0486	0.2183	48.77	ebi-a-GCST90018799
49	CFD	ENSG00000197766	rs7256075	C	1.03 (1.00, 1.06)	0.0486	0.2183	42.23	ebi-a-GCST90018799
50	CFD	ENSG00000197766	rs2965285	G	1.03 (1.00, 1.06)	0.0486	0.2183	2853.99	ebi-a-GCST90018799
51	CFD	ENSG00000197766	rs10412459	T	1.03 (1.00, 1.06)	0.0486	0.2183	124.79	ebi-a-GCST90018799
52	CFD	ENSG00000197766	rs10426534	T	1.03 (1.00, 1.06)	0.0486	0.2183	64.57	ebi-a-GCST90018799
53	CFD	ENSG00000197766	rs10413889	A	1.03 (1.00, 1.06)	0.0486	0.2183	1996.46	ebi-a-GCST90018799
54	PRIM1	ENSG00000198056	rs2277339	G	1.08 (1.02, 1.14)	0.011	0.0211	601.64	ebi-a-GCST90018799
55	PRIM1	ENSG00000198056	rs77947411	T	1.08 (1.02, 1.14)	0.011	0.0211	53.15	ebi-a-GCST90018799
56	PCYOX1	ENSG00000116005	rs62134008	A	1.01 (1.00, 1.01)	0.0171	0.0277	143.59	ieu-b-4810
57	KLF9	ENSG00000119138	rs10868849	G	1.01 (1.00, 1.01)	0.00106	0.0288	41.98	ieu-b-4810
58	KLF9	ENSG00000119138	rs7862571	C	1.01 (1.00, 1.01)	0.00106	0.0288	35.8	ieu-b-4810
59	KLF9	ENSG00000119138	rs35098932	C	1.01 (1.00, 1.01)	0.00106	0.0288	371.26	ieu-b-4810
60	PAIP2B	ENSG00000124374	rs6726206	T	0.99 (0.98, 1.00)	0.0455	0.0109	32.28	ieu-b-4810
61	PAIP2B	ENSG00000124374	rs13035834	C	0.99 (0.98, 1.00)	0.0455	0.0109	109.87	ieu-b-4810
62	RRBP1	ENSG00000125844	rs6075218	G	1.00 (1.00, 1.01)	0.0359	0.0699	68.7	ieu-b-4810
63	RRBP1	ENSG00000125844	rs2618604	A	1.00 (1.00, 1.01)	0.0359	0.0699	37.11	ieu-b-4810
64	RRBP1	ENSG00000125844	rs6080761	A	1.00 (1.00, 1.01)	0.0359	0.0699	1025.73	ieu-b-4810
65	LRFN1	ENSG00000128011	rs2013208	T	1.01 (1.00, 1.02)	0.00169	0.0203	43.56	ieu-b-4810
66	LRFN1	ENSG00000128011	rs194016	G	1.01 (1.00, 1.02)	0.00169	0.0203	162.89	ieu-b-4810
67	MTUS1	ENSG00000129422	rs11203902	A	1.00 (1.00, 1.00)	0.0122	0.2623	2037.99	ieu-b-4810
68	MTUS1	ENSG00000129422	rs10088361	A	1.00 (1.00, 1.00)	0.0122	0.2623	45.47	ieu-b-4810
69	MTUS1	ENSG00000129422	rs2410484	T	1.00 (1.00, 1.00)	0.0122	0.2623	1785.08	ieu-b-4810
70	MTUS1	ENSG00000129422	rs13259157	G	1.00 (1.00, 1.00)	0.0122	0.2623	157.71	ieu-b-4810
71	MTUS1	ENSG00000129422	rs7000598	T	1.00 (1.00, 1.00)	0.0122	0.2623	257.44	ieu-b-4810
72	COL5A1	ENSG00000130635	rs116995524	A	0.99 (0.98, 1.00)	0.00555	0.009	108.32	ieu-b-4810
73	NFATC1	ENSG00000131196	rs117314773	A	1.00 (1.00, 1.01)	0.0182	0.058	388.02	ieu-b-4810
74	NFATC1	ENSG00000131196	rs76617579	T	1.00 (1.00, 1.01)	0.0182	0.058	238.37	ieu-b-4810
75	C19orf12	ENSG00000131943	rs114930005	T	1.00 (1.00, 1.00)	0.000863	0.219	81.15	ieu-b-4810
76	C19orf12	ENSG00000131943	rs10414583	A	1.00 (1.00, 1.00)	0.000863	0.219	105.83	ieu-b-4810
77	C19orf12	ENSG00000131943	rs3218060	T	1.00 (1.00, 1.00)	0.000863	0.219	398.86	ieu-b-4810
78	C19orf12	ENSG00000131943	rs62106280	G	1.00 (1.00, 1.00)	0.000863	0.219	29.82	ieu-b-4810
79	C19orf12	ENSG00000131943	rs7257901	C	1.00 (1.00, 1.00)	0.000863	0.219	2276.57	ieu-b-4810
80	INPP5K	ENSG00000132376	rs183646569	A	1.00 (1.00, 1.01)	0.0022	0.1187	33.58	ieu-b-4810
81	INPP5K	ENSG00000132376	rs11559105	A	1.00 (1.00, 1.01)	0.0022	0.1187	1436.12	ieu-b-4810
82	ZBED3	ENSG00000132846	rs141094656	C	1.01 (1.00, 1.01)	0.001	0.0262	119.06	ieu-b-4810
83	ZBED3	ENSG00000132846	rs10068040	A	1.01 (1.00, 1.01)	0.001	0.0262	48.41	ieu-b-4810
84	ZBED3	ENSG00000132846	rs7711727	C	1.01 (1.00, 1.01)	0.001	0.0262	57.69	ieu-b-4810
85	ZBED3	ENSG00000132846	rs76769037	C	1.01 (1.00, 1.01)	0.001	0.0262	96.31	ieu-b-4810
86	ZBED3	ENSG00000132846	rs7212590	T	1.01 (1.00, 1.01)	0.001	0.0262	31.1	ieu-b-4810
87	PEMT	ENSG00000133027	rs12947517	T	1.00 (0.99, 1.00)	0.0401	0.0306	485.43	ieu-b-4810
88	LRRCC1	ENSG00000133739	rs4266652	A	1.00 (1.00, 1.01)	0.0184	0.0399	210.56	ieu-b-4810
89	LRRCC1	ENSG00000133739	rs6605627	T	1.00 (1.00, 1.01)	0.0184	0.0399	428.23	ieu-b-4810
90	ARPC5L	ENSG00000136950	rs17328845	T	1.01 (1.00, 1.03)	0.0126	0.0038	58.32	ieu-b-4810
91	RPS6	ENSG00000137154	rs35567310	T	1.02 (1.01, 1.03)	0.0013	0.0112	51.89	ieu-b-4810
92	LRRC1	ENSG00000137269	rs2894812	A	1.00 (1.00, 1.00)	0.0299	0.0889	34.53	ieu-b-4810
93	LRRC1	ENSG00000137269	rs4715421	T	1.00 (1.00, 1.00)	0.0299	0.0889	1427.35	ieu-b-4810
94	KIF11	ENSG00000138160	rs10882098	T	1.01 (1.00, 1.02)	0.0359	0.0057	87.89	ieu-b-4810
95	ESYT1	ENSG00000139641	rs2640569	T	1.01 (1.00, 1.02)	0.0446	0.0086	124.87	ieu-b-4810
96	ESD	ENSG00000139684	rs12584117	G	1.00 (1.00, 1.01)	0.0362	0.0879	64.14	ieu-b-4810
97	ESD	ENSG00000139684	rs117980054	A	1.00 (1.00, 1.01)	0.0362	0.0879	47.74	ieu-b-4810
98	ESD	ENSG00000139684	rs8192889	C	1.00 (1.00, 1.01)	0.0362	0.0879	1087.39	ieu-b-4810
99	SERF2	ENSG00000140264	rs11070411	C	1.00 (1.00, 1.01)	0.0376	0.0457	687.82	ieu-b-4810
100	SERF2	ENSG00000140264	rs8073060	A	1.00 (1.00, 1.01)	0.0376	0.0457	47.38	ieu-b-4810
101	ZNF710	ENSG00000140548	rs149110519	T	1.01 (1.00, 1.02)	0.0136	0.0124	46.77	ieu-b-4810
102	ZNF710	ENSG00000140548	rs2939850	C	1.01 (1.00, 1.02)	0.0136	0.0124	119.07	ieu-b-4810
103	TNFRSF11A	ENSG00000141655	rs4848370	T	0.99 (0.99, 1.00)	0.0142	0.0111	45.1	ieu-b-4810
104	TNFRSF11A	ENSG00000141655	rs7911264	C	0.99 (0.99, 1.00)	0.0142	0.0111	30.86	ieu-b-4810
105	TNFRSF11A	ENSG00000141655	rs7234211	C	0.99 (0.99, 1.00)	0.0142	0.0111	99.1	ieu-b-4810
106	C1orf131	ENSG00000143633	rs117598730	T	0.99 (0.99, 1.00)	0.00404	0.0193	56.16	ieu-b-4810
107	C1orf131	ENSG00000143633	rs4658911	T	0.99 (0.99, 1.00)	0.00404	0.0193	245.05	ieu-b-4810
108	TTC13	ENSG00000143643	rs9431911	C	1.01 (1.00, 1.01)	0.00167	0.0405	648.36	ieu-b-4810
109	MANF	ENSG00000145050	rs6763781	C	1.01 (1.01, 1.02)	8.51e-05	0.0307	61.42	ieu-b-4810
110	MANF	ENSG00000145050	rs55872019	G	1.01 (1.01, 1.02)	8.51e-05	0.0307	42.98	ieu-b-4810
111	MANF	ENSG00000145050	rs113284266	T	1.01 (1.01, 1.02)	8.51e-05	0.0307	48.17	ieu-b-4810
112	MANF	ENSG00000145050	rs2256183	G	1.01 (1.01, 1.02)	8.51e-05	0.0307	59	ieu-b-4810
113	MANF	ENSG00000145050	rs56378716	G	1.01 (1.01, 1.02)	8.51e-05	0.0307	60.04	ieu-b-4810
114	OCIAD2	ENSG00000145247	rs7673965	A	0.99 (0.98, 1.00)	0.0237	0.0065	182.12	ieu-b-4810
115	EIF4EBP2	ENSG00000148730	rs12267341	C	1.01 (1.00, 1.01)	5.25e-05	0.14	194.05	ieu-b-4810
116	EIF4EBP2	ENSG00000148730	rs4553291	T	1.01 (1.00, 1.01)	5.25e-05	0.14	832.79	ieu-b-4810
117	SIDT2	ENSG00000149577	rs7563201	A	1.00 (1.00, 1.00)	0.00464	0.3787	35.54	ieu-b-4810
118	SIDT2	ENSG00000149577	rs11967684	A	1.00 (1.00, 1.00)	0.00464	0.3787	31.93	ieu-b-4810
119	SIDT2	ENSG00000149577	rs140231532	T	1.00 (1.00, 1.00)	0.00464	0.3787	67.89	ieu-b-4810
120	SIDT2	ENSG00000149577	rs76424835	T	1.00 (1.00, 1.00)	0.00464	0.3787	82.07	ieu-b-4810
121	SIDT2	ENSG00000149577	rs117285836	A	1.00 (1.00, 1.00)	0.00464	0.3787	59.27	ieu-b-4810
122	SIDT2	ENSG00000149577	rs74949440	T	1.00 (1.00, 1.00)	0.00464	0.3787	139.91	ieu-b-4810
123	SIDT2	ENSG00000149577	rs79893467	A	1.00 (1.00, 1.00)	0.00464	0.3787	85.38	ieu-b-4810
124	SIDT2	ENSG00000149577	rs7930786	G	1.00 (1.00, 1.00)	0.00464	0.3787	1424.01	ieu-b-4810
125	SIDT2	ENSG00000149577	rs73578551	T	1.00 (1.00, 1.00)	0.00464	0.3787	294.88	ieu-b-4810
126	SIDT2	ENSG00000149577	rs12721090	T	1.00 (1.00, 1.00)	0.00464	0.3787	1593.87	ieu-b-4810
127	SIDT2	ENSG00000149577	rs79138835	T	1.00 (1.00, 1.00)	0.00464	0.3787	1456.72	ieu-b-4810
128	SIDT2	ENSG00000149577	rs113287687	A	1.00 (1.00, 1.00)	0.00464	0.3787	35.45	ieu-b-4810
129	SIDT2	ENSG00000149577	rs58848374	A	1.00 (1.00, 1.00)	0.00464	0.3787	76.32	ieu-b-4810
130	SIDT2	ENSG00000149577	rs45446695	A	1.00 (1.00, 1.00)	0.00464	0.3787	65.72	ieu-b-4810
131	SIDT2	ENSG00000149577	rs1892548	C	1.00 (1.00, 1.00)	0.00464	0.3787	40.01	ieu-b-4810
132	SIDT2	ENSG00000149577	rs8026803	C	1.00 (1.00, 1.00)	0.00464	0.3787	56.89	ieu-b-4810
133	SIDT2	ENSG00000149577	rs913672	G	1.00 (1.00, 1.00)	0.00464	0.3787	44.44	ieu-b-4810
134	SASS6	ENSG00000156876	rs17121953	C	1.00 (0.99, 1.00)	0.0107	0.0387	567.61	ieu-b-4810
135	SASS6	ENSG00000156876	rs4791641	T	1.00 (0.99, 1.00)	0.0107	0.0387	43.32	ieu-b-4810
136	CSRP1	ENSG00000159176	rs3753986	T	1.00 (1.00, 1.01)	0.0227	0.0321	420.68	ieu-b-4810
137	CSRP1	ENSG00000159176	rs11546147	T	1.00 (1.00, 1.01)	0.0227	0.0321	76.4	ieu-b-4810
138	ATP13A2	ENSG00000159363	rs4920605	A	1.00 (1.00, 1.01)	0.0264	0.0336	418.81	ieu-b-4810
139	ATP13A2	ENSG00000159363	rs9325650	G	1.00 (1.00, 1.01)	0.0264	0.0336	99.46	ieu-b-4810
140	KLHL21	ENSG00000162413	rs77070670	A	0.99 (0.98, 1.00)	0.00889	0.0228	103.26	ieu-b-4810
141	KLHL21	ENSG00000162413	rs12760251	T	0.99 (0.98, 1.00)	0.00889	0.0228	37.28	ieu-b-4810
142	KLHL21	ENSG00000162413	rs11966200	T	0.99 (0.98, 1.00)	0.00889	0.0228	31.96	ieu-b-4810
143	KRTCAP2	ENSG00000163463	rs12752585	A	0.98 (0.97, 0.99)	0.000967	0.0042	67.05	ieu-b-4810
144	C4orf3	ENSG00000164096	rs28580295	T	0.99 (0.99, 1.00)	7.51e-05	0.1118	1240.33	ieu-b-4810
145	C4orf3	ENSG00000164096	rs113974900	C	0.99 (0.99, 1.00)	7.51e-05	0.1118	241.95	ieu-b-4810
146	C4orf3	ENSG00000164096	rs150948724	T	0.99 (0.99, 1.00)	7.51e-05	0.1118	37.99	ieu-b-4810
147	CD2BP2	ENSG00000169217	rs7404540	T	0.99 (0.98, 1.00)	0.0296	0.0089	135.01	ieu-b-4810
148	TRIM56	ENSG00000169871	rs111945767	C	1.00 (1.00, 1.01)	0.0319	0.0389	301.19	ieu-b-4810
149	TRIM56	ENSG00000169871	rs113614752	T	1.00 (1.00, 1.01)	0.0319	0.0389	160.02	ieu-b-4810
150	CHST11	ENSG00000171310	rs1650133	C	0.99 (0.99, 1.00)	0.0022	0.0215	242.95	ieu-b-4810
151	CHST11	ENSG00000171310	rs12313521	T	0.99 (0.99, 1.00)	0.0022	0.0215	32.53	ieu-b-4810
152	CHST11	ENSG00000171310	rs2463431	T	0.99 (0.99, 1.00)	0.0022	0.0215	55.03	ieu-b-4810
153	C5orf34	ENSG00000172244	rs10053229	T	1.01 (1.00, 1.01)	0.00375	0.028	444.86	ieu-b-4810
154	ZDHHC13	ENSG00000177054	rs11025029	G	1.00 (0.99, 1.00)	0.0138	0.0637	963.89	ieu-b-4810
155	ZDHHC13	ENSG00000177054	rs10833051	C	1.00 (0.99, 1.00)	0.0138	0.0637	64.2	ieu-b-4810
156	PPFIA3	ENSG00000177380	rs76266387	G	0.98 (0.97, 1.00)	0.0271	0.0022	31.07	ieu-b-4810
157	PNPLA2	ENSG00000177666	rs149110519	T	0.99 (0.99, 1.00)	0.00769	0.0597	35.43	ieu-b-4810
158	PNPLA2	ENSG00000177666	rs6592965	A	0.99 (0.99, 1.00)	0.00769	0.0597	76.59	ieu-b-4810
159	PNPLA2	ENSG00000177666	rs1031868	G	0.99 (0.99, 1.00)	0.00769	0.0597	37.95	ieu-b-4810
160	PNPLA2	ENSG00000177666	rs7925131	G	0.99 (0.99, 1.00)	0.00769	0.0597	517.62	ieu-b-4810
161	PNPLA2	ENSG00000177666	rs8073060	A	0.99 (0.99, 1.00)	0.00769	0.0597	92.45	ieu-b-4810
162	GEN1	ENSG00000178295	rs6531053	C	1.01 (1.00, 1.01)	0.00117	0.0214	340.69	ieu-b-4810
163	LYRM7	ENSG00000186687	rs152197	T	1.01 (1.00, 1.01)	0.00367	0.0207	71.16	ieu-b-4810
164	LYRM7	ENSG00000186687	rs6595994	T	1.01 (1.00, 1.01)	0.00367	0.0207	257.46	ieu-b-4810
165	MORN2	ENSG00000188010	rs11885115	A	0.98 (0.97, 1.00)	0.0179	0.0024	32.1	ieu-b-4810
166	MAN2A2	ENSG00000196547	rs149007767	T	1.00 (0.99, 1.00)	0.0176	0.0556	103.35	ieu-b-4810
167	MAN2A2	ENSG00000196547	rs12904445	A	1.00 (0.99, 1.00)	0.0176	0.0556	716.41	ieu-b-4810
168	MAN2A2	ENSG00000196547	rs2386587	T	1.00 (0.99, 1.00)	0.0176	0.0556	32.14	ieu-b-4810
169	MAN2A2	ENSG00000196547	rs8073060	A	1.00 (0.99, 1.00)	0.0176	0.0556	38.26	ieu-b-4810
170	TOMM7	ENSG00000196683	rs142331326	C	1.00 (1.00, 1.01)	0.0393	0.0989	30.93	ieu-b-4810
171	TOMM7	ENSG00000196683	rs61336419	A	1.00 (1.00, 1.01)	0.0393	0.0989	79.22	ieu-b-4810
172	TOMM7	ENSG00000196683	rs113375428	A	1.00 (1.00, 1.01)	0.0393	0.0989	69.88	ieu-b-4810
173	TOMM7	ENSG00000196683	rs10270171	C	1.00 (1.00, 1.01)	0.0393	0.0989	1420.02	ieu-b-4810
174	CFD	ENSG00000197766	rs149007767	T	1.00 (1.00, 1.00)	0.00607	0.4194	48.77	ieu-b-4810
175	CFD	ENSG00000197766	rs7256075	C	1.00 (1.00, 1.00)	0.00607	0.4194	42.23	ieu-b-4810
176	CFD	ENSG00000197766	rs2965285	G	1.00 (1.00, 1.00)	0.00607	0.4194	2853.99	ieu-b-4810
177	CFD	ENSG00000197766	rs10426534	T	1.00 (1.00, 1.00)	0.00607	0.4194	64.57	ieu-b-4810
178	CFD	ENSG00000197766	rs10413889	A	1.00 (1.00, 1.00)	0.00607	0.4194	1996.46	ieu-b-4810
179	PRIM1	ENSG00000198056	rs2277339	G	1.01 (1.00, 1.01)	0.000765	0.0421	601.64	ieu-b-4810
180	PRIM1	ENSG00000198056	rs77947411	T	1.01 (1.00, 1.01)	0.000765	0.0421	53.15	ieu-b-4810
181	TSPAN4	ENSG00000214063	rs12478601	T	1.00 (1.00, 1.00)	0.0205	0.1596	45.35	ieu-b-4810
182	TSPAN4	ENSG00000214063	rs3805389	A	1.00 (1.00, 1.00)	0.0205	0.1596	42.72	ieu-b-4810
183	TSPAN4	ENSG00000214063	rs7396652	C	1.00 (1.00, 1.00)	0.0205	0.1596	60.92	ieu-b-4810
184	TSPAN4	ENSG00000214063	rs11022756	C	1.00 (1.00, 1.00)	0.0205	0.1596	64.64	ieu-b-4810
185	TSPAN4	ENSG00000214063	rs144903039	T	1.00 (1.00, 1.00)	0.0205	0.1596	39.05	ieu-b-4810
186	TSPAN4	ENSG00000214063	rs112687999	T	1.00 (1.00, 1.00)	0.0205	0.1596	68.03	ieu-b-4810
187	TSPAN4	ENSG00000214063	rs28558789	G	1.00 (1.00, 1.00)	0.0205	0.1596	1582.05	ieu-b-4810
188	TSPAN4	ENSG00000214063	rs2239630	G	1.00 (1.00, 1.00)	0.0205	0.1596	32.15	ieu-b-4810
189	CHURC1	ENSG00000258289	rs17180132	A	1.00 (1.00, 1.00)	0.0105	0.2585	149.15	ieu-b-4810
190	CHURC1	ENSG00000258289	rs7148590	A	1.00 (1.00, 1.00)	0.0105	0.2585	2039.53	ieu-b-4810
191	CHURC1	ENSG00000258289	rs142922342	T	1.00 (1.00, 1.00)	0.0105	0.2585	98.84	ieu-b-4810
192	CHURC1	ENSG00000258289	rs229587	T	1.00 (1.00, 1.00)	0.0105	0.2585	1428.63	ieu-b-4810
193	CHURC1	ENSG00000258289	rs7160198	A	1.00 (1.00, 1.00)	0.0105	0.2585	55.17	ieu-b-4810
194	ZC3H3	ENSG00000014164	rs4873794	T	1.00 (1.00, 1.00)	0.0286	0.1265	69.86	ieu-b-4810
195	CSK	ENSG00000103653	rs2472298	A	0.99 (0.99, 1.00)	3.98e-06	0.0937	1431.03	ieu-b-4810
196	RTN4R	ENSG00000040608	rs78426131	A	0.85 (0.73, 0.99)	0.0418	0.0015	45.06	ebi-a-GCST004988
197	PSMB5	ENSG00000100804	rs11543947	A	0.95 (0.91, 1.00)	0.0499	0.0235	458.7	ebi-a-GCST004988
198	HEBP2	ENSG00000051620	rs3734301	A	1.06 (1.01, 1.12)	0.0213	0.0914	2768.01	bbj-a-160
199	PNKD	ENSG00000127838	rs6728701	G	1.07 (1.00, 1.15)	0.0468	0.0704	77.12	bbj-a-160
200	RPS3A	ENSG00000145425	rs9994717	A	0.08 (0.01, 0.71)	0.0234	0.0095	42.17	ebi-a-GCST007236
201	CSK	ENSG00000103653	rs112297944	A	0.99 (0.99, 1.00)	3.98e-06	0.0937	76.69	ieu-b-4810
202	WDR59	ENSG00000103091	rs7950726	A	1.08 (1.01, 1.16)	0.0235	0.0123	82.6	ebi-a-GCST004988
203	PNKD	ENSG00000127838	rs57678725	T	1.07 (1.00, 1.15)	0.0468	0.0704	260.42	bbj-a-160
204	TMEM218	ENSG00000150433	rs7030	T	8.00 (7.59, 8.43)	0	0.0403	1108.69	ebi-a-GCST007236
205	SEC24D	ENSG00000150961	rs11737400	G	3403.56 (2756.42, 4202.64)	0	0.0022	69.12	ebi-a-GCST007236
206	TMEM18	ENSG00000151353	rs116761593	A	5.90 (3.15, 11.03)	2.79e-08	0.0219	138.14	ebi-a-GCST007236
207	TMEM18	ENSG00000151353	rs3749138	A	5.90 (3.15, 11.03)	2.79e-08	0.0219	538.05	ebi-a-GCST007236
208	GEMIN6	ENSG00000152147	rs3112205	T	4974.28 (4210.48, 5876.65)	0	0.0034	89.12	ebi-a-GCST007236
209	MSI2	ENSG00000153944	rs62058023	C	1980.16 (418.47, 9369.80)	1.05e-21	0.0037	43.49	ebi-a-GCST007236
210	ZC3H3	ENSG00000014164	rs391615	G	1.00 (1.00, 1.00)	0.0286	0.1265	1536.74	ieu-b-4810
211	FAH	ENSG00000103876	rs1354034	C	1.00 (0.99, 1.00)	0.0212	0.0848	196.86	ieu-b-4810
212	SLC4A8	ENSG00000050438	rs10506301	A	1.07 (1.02, 1.13)	0.00801	0.0144	98.52	ebi-a-GCST004988
213	WDR59	ENSG00000103091	rs4548900	G	1.08 (1.01, 1.16)	0.0235	0.0123	255.16	ebi-a-GCST004988
214	HEBP2	ENSG00000051620	rs4620141	T	1.06 (1.01, 1.12)	0.0213	0.0914	52.62	bbj-a-160
215	PNKD	ENSG00000127838	rs12478601	T	1.07 (1.00, 1.15)	0.0468	0.0704	142.59	bbj-a-160
216	WASF2	ENSG00000158195	rs8073060	A	188.56 (45.21, 786.39)	6.42e-13	0.0075	122.72	ebi-a-GCST007236
217	PPP1R9A	ENSG00000158528	rs2374713	C	14.03 (3.31, 59.51)	0.000341	0.0331	36.03	ebi-a-GCST007236
218	PPP1R9A	ENSG00000158528	rs10250837	T	14.03 (3.31, 59.51)	0.000341	0.0331	792.62	ebi-a-GCST007236
219	CSRP1	ENSG00000159176	rs3753986	T	0.05 (0.02, 0.17)	1.11e-06	0.0161	420.68	ebi-a-GCST007236
220	CSRP1	ENSG00000159176	rs11546147	T	0.05 (0.02, 0.17)	1.11e-06	0.0161	76.4	ebi-a-GCST007236
221	FAH	ENSG00000103876	rs939974	G	1.00 (0.99, 1.00)	0.0212	0.0848	220.59	ieu-b-4810
222	WDR59	ENSG00000103091	rs138496913	A	1.08 (1.01, 1.16)	0.0235	0.0123	34.75	ebi-a-GCST004988
223	PNKD	ENSG00000127838	rs6737563	C	1.07 (1.00, 1.15)	0.0468	0.0704	1702.34	bbj-a-160
224	MGAT4B	ENSG00000161013	rs1354034	C	202.47 (48.95, 837.47)	2.28e-13	0.012	201.66	ebi-a-GCST007236
225	MGAT4B	ENSG00000161013	rs13361866	C	202.47 (48.95, 837.47)	2.28e-13	0.012	42.17	ebi-a-GCST007236
226	MGAT4B	ENSG00000161013	rs10876550	A	202.47 (48.95, 837.47)	2.28e-13	0.012	51.51	ebi-a-GCST007236
227	MGAT4B	ENSG00000161013	rs10512472	C	202.47 (48.95, 837.47)	2.28e-13	0.012	83.92	ebi-a-GCST007236
228	JOSD2	ENSG00000161677	rs1150920	C	306.19 (1.19, 78505.45)	0.0431	0.0108	310.4	ebi-a-GCST007236
229	JOSD2	ENSG00000161677	rs3810276	A	306.19 (1.19, 78505.45)	0.0431	0.0108	31.24	ebi-a-GCST007236
230	RACGAP1	ENSG00000161800	rs60042968	G	18.99 (16.83, 21.42)	0	0.0058	181.6	ebi-a-GCST007236
231	FAH	ENSG00000103876	rs33929922	C	1.00 (0.99, 1.00)	0.0212	0.0848	805.57	ieu-b-4810
232	SPAG1	ENSG00000104450	rs2446913	C	0.97 (0.95, 1.00)	0.0287	0.0553	1609.52	ebi-a-GCST004988
233	PNKD	ENSG00000127838	rs1354034	C	1.07 (1.00, 1.15)	0.0468	0.0704	40.39	bbj-a-160
234	TYW3	ENSG00000162623	rs28568334	G	0.04 (0.03, 0.04)	0	0.0184	497.68	ebi-a-GCST007236
235	INHBB	ENSG00000163083	rs12711939	G	10.78 (10.20, 11.39)	0	0.0362	974.31	ebi-a-GCST007236
236	KRTCAP2	ENSG00000163463	rs12752585	A	0.00 (0.00, 0.00)	0	0.0021	67.05	ebi-a-GCST007236
237	SUCLG1	ENSG00000163541	rs10210248	T	0.01 (0.01, 0.01)	0	0.0058	185.83	ebi-a-GCST007236
238	NUAK2	ENSG00000163545	rs61823093	G	7.79 (7.41, 8.18)	0	0.0391	1280.79	ebi-a-GCST007236
239	PPM1K	ENSG00000163644	rs78547757	C	302.81 (212.71, 431.07)	1.3e-220	0.0166	52.27	ebi-a-GCST007236
240	PPM1K	ENSG00000163644	rs9637599	C	302.81 (212.71, 431.07)	1.3e-220	0.0166	187.15	ebi-a-GCST007236
241	FAH	ENSG00000103876	rs12050887	T	1.00 (0.99, 1.00)	0.0212	0.0848	71.7	ieu-b-4810
242	SPAG1	ENSG00000104450	rs11786122	G	0.97 (0.95, 1.00)	0.0287	0.0553	32.69	ebi-a-GCST004988
243	PNKD	ENSG00000127838	rs2239630	G	1.07 (1.00, 1.15)	0.0468	0.0704	38.34	bbj-a-160
244	ELOVL7	ENSG00000164181	rs7896518	G	26.50 (1.45, 483.41)	0.027	0.0443	37.3	ebi-a-GCST007236
245	ELOVL7	ENSG00000164181	rs11602954	A	26.50 (1.45, 483.41)	0.027	0.0443	75.39	ebi-a-GCST007236
246	INTS8	ENSG00000164941	rs713113	C	27.91 (26.17, 29.76)	0	0.0199	643.59	ebi-a-GCST007236
247	ZNF367	ENSG00000165244	rs10990535	T	325.33 (248.02, 426.74)	0	0.0018	55.67	ebi-a-GCST007236
248	RPUSD4	ENSG00000165526	rs601702	G	0.24 (0.12, 0.50)	0.000122	0.0739	2381.39	ebi-a-GCST007236
249	RPUSD4	ENSG00000165526	rs78999807	C	0.24 (0.12, 0.50)	0.000122	0.0739	116.89	ebi-a-GCST007236
250	GPT2	ENSG00000166123	rs11860484	A	93.56 (70.97, 123.35)	3.24e-227	0.0019	59.3	ebi-a-GCST007236
251	FAH	ENSG00000103876	rs8082605	T	1.00 (0.99, 1.00)	0.0212	0.0848	31.62	ieu-b-4810
252	SPAG1	ENSG00000104450	rs10464840	C	0.97 (0.95, 1.00)	0.0287	0.0553	64.33	ebi-a-GCST004988
253	KIF1C	ENSG00000129250	rs11656932	C	0.79 (0.65, 0.96)	0.0176	0.0053	167.11	bbj-a-160
254	ACAA2	ENSG00000167315	rs75116816	G	28.53 (25.58, 31.82)	0	0.023	270.24	ebi-a-GCST007236
255	RAB8A	ENSG00000167461	rs1423522	T	0.26 (0.12, 0.55)	0.000405	0.0667	35.97	ebi-a-GCST007236
256	RAB8A	ENSG00000167461	rs12459122	C	0.26 (0.12, 0.55)	0.000405	0.0667	2016.28	ebi-a-GCST007236
257	RHEBL1	ENSG00000167550	rs3741619	A	46550.13 (35315.69, 61358.40)	0	0.0013	40.07	ebi-a-GCST007236
258	RAB4B	ENSG00000167578	rs3213808	G	7.15 (6.72, 7.60)	0	0.0421	937.91	ebi-a-GCST007236
259	OTUB1	ENSG00000167770	rs79993114	C	4.74 (3.56, 6.33)	3.32e-26	0.0034	95.99	ebi-a-GCST007236
260	ZNF598	ENSG00000167962	rs2283476	T	0.11 (0.10, 0.12)	0	0.0223	461.65	ebi-a-GCST007236
261	FAH	ENSG00000103876	rs372883	C	1.00 (0.99, 1.00)	0.0212	0.0848	37.24	ieu-b-4810
262	SPAG1	ENSG00000104450	rs77017257	G	0.97 (0.95, 1.00)	0.0287	0.0553	102.13	ebi-a-GCST004988
263	DSCC1	ENSG00000136982	rs28619135	A	1.44 (1.05, 1.99)	0.0249	0.0316	1034.1	bbj-a-160
264	HNRNPF	ENSG00000169813	rs57479451	T	8.85 (5.76, 13.62)	3.12e-23	0.0204	125.32	ebi-a-GCST007236
265	HNRNPF	ENSG00000169813	rs2393949	C	8.85 (5.76, 13.62)	3.12e-23	0.0204	525.84	ebi-a-GCST007236
266	RBKS	ENSG00000171174	rs10170879	T	0.00 (0.00, 0.00)	0	0.0018	57.24	ebi-a-GCST007236
267	PTEN	ENSG00000171862	rs2785080	C	0.00 (0.00, 0.00)	0	0.0047	43.43	ebi-a-GCST007236
268	PPIH	ENSG00000171960	rs11210701	C	101.02 (89.49, 114.03)	0	0.0069	217.81	ebi-a-GCST007236
269	C5orf34	ENSG00000172244	rs10053229	T	0.13 (0.12, 0.15)	1.45e-298	0.014	444.86	ebi-a-GCST007236
270	GNB2	ENSG00000172354	rs12485738	G	0.00 (0.00, 0.00)	5.81e-17	0.0021	32.66	ebi-a-GCST007236
271	SPAG1	ENSG00000104450	rs2446913	C	1.00 (0.99, 1.00)	0.0409	0.1106	1609.52	ieu-b-4810
272	CLDN15	ENSG00000106404	rs60719606	T	1.05 (1.01, 1.09)	0.00734	0.0309	887.64	ebi-a-GCST004988
273	KIF11	ENSG00000138160	rs10882098	T	1.83 (1.25, 2.68)	0.00178	0.0028	87.89	bbj-a-160
274	ZNF791	ENSG00000173875	rs983149	G	245.50 (218.63, 275.67)	0	0.0062	198.2	ebi-a-GCST007236
275	TNK1	ENSG00000174292	rs8075287	C	0.00 (0.00, 0.00)	0	0.0062	130.36	ebi-a-GCST007236
276	ZHX3	ENSG00000174306	rs17180534	G	58.26 (49.83, 68.12)	0	0.0034	107.88	ebi-a-GCST007236
277	MLXIP	ENSG00000175727	rs10744177	T	44.57 (38.98, 50.96)	0	0.0148	214.45	ebi-a-GCST007236
278	CSTF3	ENSG00000176102	rs10836034	A	0.01 (0.00, 0.26)	0.00398	0.0172	358.53	ebi-a-GCST007236
279	CSTF3	ENSG00000176102	rs7105777	T	0.01 (0.00, 0.26)	0.00398	0.0172	190.79	ebi-a-GCST007236
280	VPS37D	ENSG00000176428	rs10246419	G	58706.37 (44015.23, 78301.04)	0	0.0028	36.78	ebi-a-GCST007236
281	SPAG1	ENSG00000104450	rs11786122	G	1.00 (0.99, 1.00)	0.0409	0.1106	32.69	ieu-b-4810
282	CLDN15	ENSG00000106404	rs740107	G	1.05 (1.01, 1.09)	0.00734	0.0309	31.16	ebi-a-GCST004988
283	MANF	ENSG00000145050	rs6763781	C	1.19 (1.02, 1.40)	0.0303	0.0057	61.42	bbj-a-160
284	PPFIA3	ENSG00000177380	rs76266387	G	4916.10 (3376.74, 7157.21)	0	0.0011	31.07	ebi-a-GCST007236
285	SLC25A22	ENSG00000177542	rs4963160	G	0.02 (0.02, 0.03)	7.36e-185	0.0031	76.28	ebi-a-GCST007236
286	GEN1	ENSG00000178295	rs6531053	C	34.22 (31.00, 37.78)	0	0.0107	340.69	ebi-a-GCST007236
287	BEND3	ENSG00000178409	rs12208103	T	0.02 (0.02, 0.03)	5.22e-196	0.0034	87.54	ebi-a-GCST007236
288	CDC42EP4	ENSG00000179604	rs2523590	C	0.00 (0.00, 0.00)	4.91e-12	0.0108	36.95	ebi-a-GCST007236
289	CDC42EP4	ENSG00000179604	rs2244020	G	0.00 (0.00, 0.00)	4.91e-12	0.0108	84.8	ebi-a-GCST007236
290	CDC42EP4	ENSG00000179604	rs8026803	C	0.00 (0.00, 0.00)	4.91e-12	0.0108	35.45	ebi-a-GCST007236
291	SPAG1	ENSG00000104450	rs10464840	C	1.00 (0.99, 1.00)	0.0409	0.1106	64.33	ieu-b-4810
292	MTCH2	ENSG00000109919	rs143001834	A	1.10 (1.02, 1.19)	0.02	0.0051	147.01	ebi-a-GCST004988
293	MANF	ENSG00000145050	rs55872019	G	1.19 (1.02, 1.40)	0.0303	0.0057	42.98	bbj-a-160
294	SHMT2	ENSG00000182199	rs7311958	T	0.01 (0.01, 0.01)	0	0.0031	96.01	ebi-a-GCST007236
295	CLN8	ENSG00000182372	rs2957059	C	11.38 (1.83, 70.60)	0.00902	0.0299	50.34	ebi-a-GCST007236
296	CLN8	ENSG00000182372	rs9022	C	11.38 (1.83, 70.60)	0.00902	0.0299	899.79	ebi-a-GCST007236
297	LIN9	ENSG00000183814	rs10799347	A	0.01 (0.01, 0.01)	0	0.0046	146	ebi-a-GCST007236
298	COPB2	ENSG00000184432	rs7375091	A	103469.87 (77699.99, 137786.55)	0	0.0087	247.03	ebi-a-GCST007236
299	COPB2	ENSG00000184432	rs7846314	T	103469.87 (77699.99, 137786.55)	0	0.0087	29.91	ebi-a-GCST007236
300	MANEAL	ENSG00000185090	rs4585948	C	192.62 (135.46, 273.89)	1.36e-188	0.0015	46.91	ebi-a-GCST007236
301	SPAG1	ENSG00000104450	rs77017257	G	1.00 (0.99, 1.00)	0.0409	0.1106	102.13	ieu-b-4810
302	PCYOX1	ENSG00000116005	rs13009673	T	1.08 (1.02, 1.14)	0.00673	0.0139	277.05	ebi-a-GCST004988
303	MANF	ENSG00000145050	rs2256183	G	1.19 (1.02, 1.40)	0.0303	0.0057	59	bbj-a-160
304	NANOS1	ENSG00000188613	rs7918493	C	0.16 (0.15, 0.17)	0	0.0589	1645.82	ebi-a-GCST007236
305	MYO6	ENSG00000196586	rs184766	T	77.15 (16.05, 370.80)	5.78e-08	0.0087	31.69	ebi-a-GCST007236
306	MYO6	ENSG00000196586	rs2842550	A	77.15 (16.05, 370.80)	5.78e-08	0.0087	243.59	ebi-a-GCST007236
307	ADH5	ENSG00000197894	rs10030511	T	0.00 (0.00, 0.00)	0	0.0014	43.71	ebi-a-GCST007236
308	C1orf122	ENSG00000197982	rs2306427	C	3.37 (3.10, 3.67)	1.09e-171	0.0298	817.54	ebi-a-GCST007236
309	ENTPD7	ENSG00000198018	rs10883407	G	99.04 (74.57, 131.53)	3.94e-221	0.0017	53.31	ebi-a-GCST007236
310	RETSAT	ENSG00000042445	rs72843861	T	1.00 (1.00, 1.01)	0.00753	0.2304	146.32	ieu-b-4810
311	MED25	ENSG00000104973	rs149110519	T	1.01 (1.00, 1.02)	0.0289	0.0317	45.95	ieu-b-4810
312	SLC4A8	ENSG00000050438	rs7958092	A	1.07 (1.02, 1.13)	0.00801	0.0144	356.02	ebi-a-GCST004988
313	PCYOX1	ENSG00000116005	rs62134008	A	1.08 (1.02, 1.14)	0.00673	0.0139	143.59	ebi-a-GCST004988
314	NDST1	ENSG00000070614	rs868531	A	1.05 (1.01, 1.08)	0.0106	0.1529	33.64	bbj-a-160
315	OCIAD2	ENSG00000145247	rs7673965	A	0.74 (0.58, 0.94)	0.0147	0.0065	182.12	bbj-a-160
316	MAP3K3	ENSG00000198909	rs2854209	G	7923.02 (6564.01, 9563.40)	0	0.0025	72.89	ebi-a-GCST007236
317	NOS1AP	ENSG00000198929	rs12060997	C	3018.33 (28.56, 318979.45)	0.000752	0.0039	54.1	ebi-a-GCST007236
318	NOS1AP	ENSG00000198929	rs3751284	T	3018.33 (28.56, 318979.45)	0.000752	0.0039	62.24	ebi-a-GCST007236
319	CENPW	ENSG00000203760	rs1591805	G	0.00 (0.00, 0.00)	0	0.0038	101.42	ebi-a-GCST007236
320	DAXX	ENSG00000204209	rs3135405	G	0.01 (0.00, 0.60)	0.0262	0.0466	377.48	ebi-a-GCST007236
321	MED25	ENSG00000104973	rs653178	T	1.01 (1.00, 1.02)	0.0289	0.0317	33.15	ieu-b-4810
322	RPL22	ENSG00000116251	rs113782549	A	1.21 (1.08, 1.36)	0.000806	0.0042	101.73	ebi-a-GCST004988
323	TMEM218	ENSG00000150433	rs7030	T	0.87 (0.75, 0.99)	0.0406	0.0403	1108.69	bbj-a-160
324	NT5M	ENSG00000205309	rs1354034	C	11.29 (1.87, 68.01)	0.00816	0.0791	285.88	ebi-a-GCST007236
325	NT5M	ENSG00000205309	rs10822145	T	11.29 (1.87, 68.01)	0.00816	0.0791	43.85	ebi-a-GCST007236
326	NT5M	ENSG00000205309	rs11604127	T	11.29 (1.87, 68.01)	0.00816	0.0791	41.12	ebi-a-GCST007236
327	NT5M	ENSG00000205309	rs10876550	A	11.29 (1.87, 68.01)	0.00816	0.0791	46.42	ebi-a-GCST007236
328	NT5M	ENSG00000205309	rs4985750	C	11.29 (1.87, 68.01)	0.00816	0.0791	1443.59	ebi-a-GCST007236
329	NT5M	ENSG00000205309	rs10512472	C	11.29 (1.87, 68.01)	0.00816	0.0791	228.44	ebi-a-GCST007236
330	NT5M	ENSG00000205309	rs12602675	T	11.29 (1.87, 68.01)	0.00816	0.0791	424.15	ebi-a-GCST007236
331	MED25	ENSG00000104973	rs8073060	A	1.01 (1.00, 1.02)	0.0289	0.0317	46.66	ieu-b-4810
332	PHTF1	ENSG00000116793	rs138925243	G	0.94 (0.90, 0.98)	0.00516	0.0183	39.18	ebi-a-GCST004988
333	RACGAP1	ENSG00000161800	rs60042968	G	1.29 (1.00, 1.65)	0.0481	0.0058	181.6	bbj-a-160
334	LEPROT	ENSG00000213625	rs4655762	T	7.82 (1.62, 37.66)	0.0104	0.0969	2023.93	ebi-a-GCST007236
335	LEPROT	ENSG00000213625	rs1354034	C	7.82 (1.62, 37.66)	0.0104	0.0969	35.74	ebi-a-GCST007236
336	LEPROT	ENSG00000213625	rs10876550	A	7.82 (1.62, 37.66)	0.0104	0.0969	32.93	ebi-a-GCST007236
337	LEPROT	ENSG00000213625	rs10512472	C	7.82 (1.62, 37.66)	0.0104	0.0969	32.54	ebi-a-GCST007236
338	PPME1	ENSG00000214517	rs1726764	T	0.00 (0.00, 0.00)	0	0.0023	73.11	ebi-a-GCST007236
339	ZNF579	ENSG00000218891	rs2902748	A	35.53 (32.55, 38.78)	0	0.0106	338.02	ebi-a-GCST007236
340	JRK	ENSG00000234616	rs74941729	G	0.05 (0.04, 0.07)	1.33e-144	0.0029	69.49	ebi-a-GCST007236
341	MED25	ENSG00000104973	rs1290650	G	1.01 (1.00, 1.02)	0.0289	0.0317	76.93	ieu-b-4810
342	PHTF1	ENSG00000116793	rs6669008	G	0.94 (0.90, 0.98)	0.00516	0.0183	492.14	ebi-a-GCST004988
343	CHST11	ENSG00000171310	rs1650133	C	0.82 (0.68, 0.99)	0.0391	0.0097	242.95	bbj-a-160
344	CHURC1	ENSG00000258289	rs229587	T	4.17 (2.75, 6.32)	1.88e-11	0.1092	1428.63	ebi-a-GCST007236
345	CHURC1	ENSG00000258289	rs7160198	A	4.17 (2.75, 6.32)	1.88e-11	0.1092	55.17	ebi-a-GCST007236
346	LIG3	ENSG00000005156	rs4251710	C	10.57 (1.45, 77.00)	0.0199	0.0546	41.37	ebi-a-GCST007236
347	STXBP2	ENSG00000076944	rs76943378	A	8.37 (2.09, 33.51)	0.00269	0.0276	51.05	ebi-a-GCST007236
348	H6PD	ENSG00000049239	rs6577563	C	0.90 (0.82, 1.00)	0.0413	0.0512	1609.21	ebi-a-GCST90018579
349	NDST1	ENSG00000070614	rs868531	A	1.05 (1.01, 1.08)	0.0106	0.1529	33.64	bbj-a-102
350	NDST1	ENSG00000070614	rs868531	A	1.05 (1.01, 1.08)	0.0106	0.1529	33.64	ieu-b-70
351	IL27RA	ENSG00000104998	rs12019	A	0.99 (0.99, 1.00)	0.0154	0.064	41.93	ieu-b-4810
352	PHTF1	ENSG00000116793	rs1985436	T	0.94 (0.90, 0.98)	0.00516	0.0183	31.83	ebi-a-GCST004988
353	CHST11	ENSG00000171310	rs2463431	T	0.82 (0.68, 0.99)	0.0391	0.0097	55.03	bbj-a-160
354	PPP1R12B	ENSG00000077157	rs11584227	C	0.00 (0.00, 0.00)	0	0.0018	47.63	ebi-a-GCST007236
355	PPP1R14B	ENSG00000173457	rs1058735	G	0.69 (0.49, 0.98)	0.0376	0.0073	83.96	bbj-a-102
356	PPP1R14B	ENSG00000173457	rs1058735	G	0.69 (0.49, 0.98)	0.0376	0.0073	83.96	ieu-b-70
357	NDST1	ENSG00000070614	rs868531	A	1.05 (1.01, 1.08)	0.0106	0.1529	33.64	ieu-b-71
358	PPP1R14B	ENSG00000173457	rs1058735	G	0.69 (0.49, 0.98)	0.0376	0.0073	83.96	ieu-b-71
359	MYLIP	ENSG00000007944	rs2142675	G	1.05 (1.01, 1.10)	0.0178	0.0274	141.7	ieu-a-1126
360	RAP1GAP	ENSG00000076864	rs3767126	T	0.96 (0.92, 1.00)	0.0337	0.0742	1697.81	ieu-a-1168
361	IL27RA	ENSG00000104998	rs12327666	A	0.99 (0.99, 1.00)	0.0154	0.064	343.15	ieu-b-4810
362	RBM42	ENSG00000126254	rs73046864	G	0.88 (0.78, 0.98)	0.0209	0.0033	103.17	ebi-a-GCST004988
363	PPP1R14B	ENSG00000173457	rs1058735	G	0.69 (0.49, 0.98)	0.0376	0.0073	83.96	bbj-a-160
364	EXOSC5	ENSG00000077348	rs11879090	T	0.00 (0.00, 0.00)	0	0.001	32.51	ebi-a-GCST007236
365	CALR	ENSG00000179218	rs2549794	T	1.88 (1.43, 2.46)	4.86e-06	0.0058	35.89	bbj-a-102
366	CALR	ENSG00000179218	rs2549794	T	1.88 (1.43, 2.46)	4.86e-06	0.0058	35.89	ieu-b-70
367	CALR	ENSG00000179218	rs2549794	T	1.88 (1.43, 2.46)	4.86e-06	0.0058	35.89	ieu-b-71
368	HADH	ENSG00000138796	rs7686569	T	0.91 (0.84, 0.99)	0.031	0.005	103.39	ieu-a-1126
369	JOSD2	ENSG00000161677	rs1150920	C	1.13 (1.04, 1.23)	0.00479	0.0108	310.4	ieu-a-1168
370	LIG3	ENSG00000005156	rs4251710	C	1.11 (1.03, 1.19)	0.00465	0.0546	41.37	ieu-a-1131
371	DNM1	ENSG00000106976	rs1354034	C	1.01 (1.00, 1.01)	0.0361	0.0299	115.12	ieu-b-4810
372	INPP5K	ENSG00000132376	rs183646569	A	1.03 (1.00, 1.06)	0.033	0.0593	33.58	ebi-a-GCST004988
373	CALR	ENSG00000179218	rs2549794	T	1.88 (1.43, 2.46)	4.86e-06	0.0058	35.89	bbj-a-160
374	MCCC1	ENSG00000078070	rs6443851	G	12.11 (11.45, 12.81)	0	0.0282	906.58	ebi-a-GCST007236
375	CALR	ENSG00000179218	rs2524079	A	1.88 (1.43, 2.46)	4.86e-06	0.0058	57.26	bbj-a-102
376	CALR	ENSG00000179218	rs2524079	A	1.88 (1.43, 2.46)	4.86e-06	0.0058	57.26	ieu-b-70
377	CALR	ENSG00000179218	rs2524079	A	1.88 (1.43, 2.46)	4.86e-06	0.0058	57.26	ieu-b-71
378	CBX8	ENSG00000141570	rs72847429	T	1.25 (1.04, 1.50)	0.0201	0.0026	36.61	ieu-a-1126
379	JOSD2	ENSG00000161677	rs3810276	A	1.13 (1.04, 1.23)	0.00479	0.0108	31.24	ieu-a-1168
380	TFAP4	ENSG00000090447	rs9936111	A	0.84 (0.71, 0.99)	0.0324	0.004	35.53	ieu-a-1130
381	DNM1	ENSG00000106976	rs17081935	T	1.01 (1.00, 1.01)	0.0361	0.0299	31.2	ieu-b-4810
382	INPP5K	ENSG00000132376	rs11559105	A	1.03 (1.00, 1.06)	0.033	0.0593	1436.12	ebi-a-GCST004988
383	CALR	ENSG00000179218	rs2524079	A	1.88 (1.43, 2.46)	4.86e-06	0.0058	57.26	bbj-a-160
384	PAFAH1B3	ENSG00000079462	rs11880124	G	41.04 (35.86, 46.98)	0	0.0053	141.04	ebi-a-GCST007236
385	CALR	ENSG00000179218	rs2524035	G	1.88 (1.43, 2.46)	4.86e-06	0.0058	77.49	bbj-a-102
386	CALR	ENSG00000179218	rs2524035	G	1.88 (1.43, 2.46)	4.86e-06	0.0058	77.49	ieu-b-70
387	CALR	ENSG00000179218	rs2524035	G	1.88 (1.43, 2.46)	4.86e-06	0.0058	77.49	ieu-b-71
388	MANF	ENSG00000145050	rs6763781	C	1.15 (1.05, 1.27)	0.00264	0.0043	61.42	ieu-a-1126
389	INHBB	ENSG00000163083	rs12711939	G	0.94 (0.89, 0.99)	0.0319	0.0362	974.31	ieu-a-1168
390	MGLL	ENSG00000074416	rs1050316	T	0.82 (0.72, 0.94)	0.00451	0.0044	41.41	ieu-a-1162
391	DNM1	ENSG00000106976	rs10760548	A	1.01 (1.00, 1.01)	0.0361	0.0299	259.1	ieu-b-4810
392	EIF5A	ENSG00000132507	rs2292064	C	0.94 (0.91, 0.98)	0.00368	0.0725	717.7	ebi-a-GCST004988
393	CALR	ENSG00000179218	rs2524035	G	1.88 (1.43, 2.46)	4.86e-06	0.0058	77.49	bbj-a-160
394	NDC80	ENSG00000080986	rs77673135	A	40.03 (35.11, 45.64)	0	0.0114	164.68	ebi-a-GCST007236
395	SHMT2	ENSG00000182199	rs7311958	T	0.70 (0.50, 0.98)	0.0379	0.0031	96.01	bbj-a-102
396	SHMT2	ENSG00000182199	rs7311958	T	0.70 (0.50, 0.98)	0.0379	0.0031	96.01	ieu-b-70
397	SHMT2	ENSG00000182199	rs7311958	T	0.70 (0.50, 0.98)	0.0379	0.0031	96.01	ieu-b-71
398	MANF	ENSG00000145050	rs2256183	G	1.15 (1.05, 1.27)	0.00264	0.0043	59	ieu-a-1126
399	PPP1R3B	ENSG00000173281	rs34612945	T	0.88 (0.78, 0.99)	0.0384	0.0062	165.94	ieu-a-1168
401	DNM1	ENSG00000106976	rs3003599	G	1.01 (1.00, 1.01)	0.0361	0.0299	38.33	ieu-b-4810
402	LMO7	ENSG00000136153	rs17706332	A	0.88 (0.78, 0.98)	0.0218	0.0028	88.1	ebi-a-GCST004988
403	SHMT2	ENSG00000182199	rs7311958	T	0.70 (0.50, 0.98)	0.0379	0.0031	96.01	bbj-a-160
404	CNOT3	ENSG00000088038	rs11668868	G	0.01 (0.01, 0.01)	0	0.0061	150.69	ebi-a-GCST007236
405	LIN9	ENSG00000183814	rs10799347	A	0.74 (0.55, 0.98)	0.037	0.0046	146	bbj-a-102
406	LIN9	ENSG00000183814	rs10799347	A	0.74 (0.55, 0.98)	0.037	0.0046	146	ieu-b-70
407	LIN9	ENSG00000183814	rs10799347	A	0.74 (0.55, 0.98)	0.037	0.0046	146	ieu-b-71
408	OCIAD2	ENSG00000145247	rs7673965	A	0.89 (0.82, 0.96)	0.00189	0.0065	182.12	ieu-a-1126
409	PPP1R3B	ENSG00000173281	rs4065321	T	0.88 (0.78, 0.99)	0.0384	0.0062	29.79	ieu-a-1168
410	RETSAT	ENSG00000042445	rs6750610	C	1.00 (1.00, 1.01)	0.00753	0.2304	147.06	ieu-b-4810
411	TCIRG1	ENSG00000110719	rs2513279	C	1.00 (0.99, 1.00)	0.0308	0.0675	50.31	ieu-b-4810
412	P4HA2	ENSG00000072682	rs11955347	A	1.22 (1.12, 1.33)	7.9e-06	0.0052	137.1	ebi-a-GCST004988
413	DSCC1	ENSG00000136982	rs28619135	A	1.04 (1.01, 1.08)	0.0166	0.0316	1034.1	ebi-a-GCST004988
414	NDST1	ENSG00000070614	rs60404047	G	1.05 (1.01, 1.08)	0.0106	0.1529	4783.88	bbj-a-160
415	LIN9	ENSG00000183814	rs10799347	A	0.74 (0.55, 0.98)	0.037	0.0046	146	bbj-a-160
416	LIG3	ENSG00000005156	rs12941768	G	10.57 (1.45, 77.00)	0.0199	0.0546	215.91	ebi-a-GCST007236
417	TFAP4	ENSG00000090447	rs9936111	A	0.00 (0.00, 0.01)	0.000136	0.004	35.53	ebi-a-GCST007236
418	HADHA	ENSG00000084754	rs6745226	A	0.86 (0.76, 0.98)	0.0241	0.0343	81.31	ebi-a-GCST90018579
419	NDST1	ENSG00000070614	rs60404047	G	1.05 (1.01, 1.08)	0.0106	0.1529	4783.88	bbj-a-102
420	NDST1	ENSG00000070614	rs60404047	G	1.05 (1.01, 1.08)	0.0106	0.1529	4783.88	ieu-b-70
421	TCIRG1	ENSG00000110719	rs9735392	G	1.00 (0.99, 1.00)	0.0308	0.0675	31.2	ieu-b-4810
422	KIF20B	ENSG00000138182	rs1126480	G	1.07 (1.03, 1.12)	0.000996	0.0202	653.05	ebi-a-GCST004988
423	PRIM1	ENSG00000198056	rs2277339	G	1.13 (1.02, 1.24)	0.0152	0.0193	601.64	bbj-a-160
424	TFAP4	ENSG00000090447	rs233949	C	0.00 (0.00, 0.01)	0.000136	0.004	91.73	ebi-a-GCST007236
425	CENPW	ENSG00000203760	rs1591805	G	0.08 (0.01, 0.54)	0.00973	0.0038	101.42	bbj-a-102
426	CENPW	ENSG00000203760	rs1591805	G	0.08 (0.01, 0.54)	0.00973	0.0038	101.42	ieu-b-70
427	NDST1	ENSG00000070614	rs60404047	G	1.05 (1.01, 1.08)	0.0106	0.1529	4783.88	ieu-b-71
428	CENPW	ENSG00000203760	rs1591805	G	0.08 (0.01, 0.54)	0.00973	0.0038	101.42	ieu-b-71
429	MYLIP	ENSG00000007944	rs7841189	T	1.05 (1.01, 1.10)	0.0178	0.0274	33.57	ieu-a-1126
430	RAP1GAP	ENSG00000076864	rs9399137	C	0.96 (0.92, 1.00)	0.0337	0.0742	190.75	ieu-a-1168
431	TCIRG1	ENSG00000110719	rs1104739	C	1.00 (0.99, 1.00)	0.0308	0.0675	1449.48	ieu-b-4810
432	DNA2	ENSG00000138346	rs74797509	A	1.05 (1.01, 1.11)	0.029	0.0209	560.14	ebi-a-GCST004988
433	CENPW	ENSG00000203760	rs1591805	G	0.08 (0.01, 0.54)	0.00973	0.0038	101.42	bbj-a-160
434	DNAJB11	ENSG00000090520	rs3846211	C	0.00 (0.00, 0.00)	0	0.0022	70.11	ebi-a-GCST007236
435	PSPH	ENSG00000146733	rs10249231	C	0.94 (0.88, 1.00)	0.0417	0.0126	321.64	ieu-a-1126
436	PNPLA2	ENSG00000177666	rs6592965	A	0.90 (0.82, 0.98)	0.0109	0.0285	76.59	ieu-a-1168
437	LIG3	ENSG00000005156	rs12941768	G	1.11 (1.03, 1.19)	0.00465	0.0546	215.91	ieu-a-1131
438	VKORC1L1	ENSG00000196715	rs12698498	T	1.35 (1.05, 1.73)	0.0196	0.0042	133.64	ieu-a-1131
439	TFAP4	ENSG00000090447	rs233949	C	0.84 (0.71, 0.99)	0.0324	0.004	91.73	ieu-a-1130
440	MGLL	ENSG00000074416	rs10761741	T	0.82 (0.72, 0.94)	0.00451	0.0044	97.49	ieu-a-1162
441	TCIRG1	ENSG00000110719	rs11605408	C	1.00 (0.99, 1.00)	0.0308	0.0675	215.39	ieu-b-4810
442	ESYT1	ENSG00000139641	rs2640569	T	1.12 (1.02, 1.22)	0.0172	0.0043	124.87	ebi-a-GCST004988
443	RAB11FIP3	ENSG00000090565	rs9926557	G	0.18 (0.15, 0.23)	3.7e-59	0.0048	119.16	ebi-a-GCST007236
444	HSF2BP	ENSG00000160207	rs2838340	G	1.25 (1.11, 1.40)	0.000251	0.0025	74.03	ieu-a-1126
445	PNPLA2	ENSG00000177666	rs1031868	G	0.90 (0.82, 0.98)	0.0109	0.0285	37.95	ieu-a-1168
446	CDC42EP2	ENSG00000149798	rs7846314	T	0.93 (0.86, 0.99)	0.032	0.0184	51.14	ieu-a-1130
447	P4HA2	ENSG00000072682	rs11955347	A	1.18 (1.04, 1.34)	0.00942	0.0052	137.1	ieu-a-1129
448	MTUS1	ENSG00000129422	rs7000598	T	1.00 (1.00, 1.01)	0.00972	0.0081	257.44	ukb-a-55
449	HSF2BP	ENSG00000160207	rs2838340	G	1.01 (1.00, 1.01)	0.00255	0.0025	74.03	ukb-b-16890
450	PLEK2	ENSG00000100558	rs12548864	T	1.00 (1.00, 1.01)	0.0246	0.0213	32.97	ukb-b-13584
451	CREBL2	ENSG00000111269	rs117238070	T	1.01 (1.00, 1.01)	0.048	0.0106	166.92	ieu-b-4810
452	SERF2	ENSG00000140264	rs11070411	C	1.08 (1.04, 1.12)	0.000243	0.0228	687.82	ebi-a-GCST004988
453	ZNF268	ENSG00000090612	rs62644541	C	17.03 (15.24, 19.04)	0	0.0133	332.05	ebi-a-GCST007236
454	INHBB	ENSG00000163083	rs12711939	G	0.92 (0.89, 0.95)	2.4e-06	0.0362	974.31	ieu-a-1126
455	PNPLA2	ENSG00000177666	rs7925131	G	0.90 (0.82, 0.98)	0.0109	0.0285	517.62	ieu-a-1168
456	CDC42EP2	ENSG00000149798	rs6986779	T	0.93 (0.86, 0.99)	0.032	0.0184	33.77	ieu-a-1130
457	PLEK2	ENSG00000100558	rs875741	A	1.01 (1.00, 1.01)	0.00483	0.0213	116.85	ukb-a-213
458	SCRN2	ENSG00000141295	rs9904503	C	1.00 (0.99, 1.00)	0.000631	0.1109	1778.83	ukb-b-12227
461	DUSP22	ENSG00000112679	rs13062095	C	1.01 (1.00, 1.02)	0.0165	0.011	39.63	ieu-b-4810
462	SERF2	ENSG00000140264	rs8073060	A	1.08 (1.04, 1.12)	0.000243	0.0228	47.38	ebi-a-GCST004988
463	PDPR	ENSG00000090857	rs684036	A	194.49 (165.99, 227.89)	0	0.0106	116.3	ebi-a-GCST007236
464	KRTCAP2	ENSG00000163463	rs12752585	A	0.78 (0.68, 0.88)	6.33e-05	0.0021	67.05	ieu-a-1126
465	PNPLA2	ENSG00000177666	rs8073060	A	0.90 (0.82, 0.98)	0.0109	0.0285	92.45	ieu-a-1168
466	CDC42EP2	ENSG00000149798	rs482842	G	0.93 (0.86, 0.99)	0.032	0.0184	281.33	ieu-a-1130
471	DUSP22	ENSG00000112679	rs1354034	C	1.01 (1.00, 1.02)	0.0165	0.011	31.02	ieu-b-4810
472	OCIAD2	ENSG00000145247	rs7673965	A	0.89 (0.82, 0.96)	0.00189	0.0065	182.12	ebi-a-GCST004988
473	DSP	ENSG00000096696	rs2714313	C	0.20 (0.05, 0.77)	0.0197	0.1086	1819.07	ebi-a-GCST007236
474	CLMN	ENSG00000165959	rs4489935	A	0.94 (0.89, 1.00)	0.0455	0.0236	99.33	ieu-a-1126
475	BEND3	ENSG00000178409	rs12208103	T	0.70 (0.54, 0.90)	0.00552	0.0034	87.54	ieu-a-1168
476	SASS6	ENSG00000156876	rs17121953	C	1.10 (1.01, 1.19)	0.0249	0.0193	567.61	ieu-a-1130
481	DUSP22	ENSG00000112679	rs9503071	C	1.01 (1.00, 1.02)	0.0165	0.011	65.62	ieu-b-4810
482	RPS3A	ENSG00000145425	rs3736502	T	1.10 (1.03, 1.18)	0.00546	0.0095	198.92	ebi-a-GCST004988
483	DSP	ENSG00000096696	rs4960291	T	0.20 (0.05, 0.77)	0.0197	0.1086	136.78	ebi-a-GCST007236
484	CLMN	ENSG00000165959	rs12885978	T	0.94 (0.89, 1.00)	0.0455	0.0236	242.48	ieu-a-1126
485	CALR	ENSG00000179218	rs2549794	T	0.85 (0.72, 1.00)	0.0469	0.0037	35.89	ieu-a-1168
486	SASS6	ENSG00000156876	rs4791641	T	1.10 (1.01, 1.19)	0.0249	0.0193	43.32	ieu-a-1130
491	DUSP22	ENSG00000112679	rs11065987	G	1.01 (1.00, 1.02)	0.0165	0.011	36.86	ieu-b-4810
492	RPS3A	ENSG00000145425	rs9994717	A	1.10 (1.03, 1.18)	0.00546	0.0095	42.17	ebi-a-GCST004988
493	DSP	ENSG00000096696	rs34153226	C	0.20 (0.05, 0.77)	0.0197	0.1086	1067.09	ebi-a-GCST007236
494	PTEN	ENSG00000171862	rs2785080	C	1.20 (1.03, 1.39)	0.0211	0.0047	43.43	ieu-a-1126
495	CALR	ENSG00000179218	rs2524035	G	0.85 (0.72, 1.00)	0.0469	0.0037	77.49	ieu-a-1168
496	TPRG1L	ENSG00000158109	rs6678958	A	1.25 (1.02, 1.54)	0.0326	0.0072	176.72	ieu-a-1130
501	KAT2B	ENSG00000114166	rs9867712	T	1.00 (1.00, 1.01)	0.0397	0.0594	40.69	ieu-b-4810
502	PSPH	ENSG00000146733	rs10249231	C	0.94 (0.88, 1.00)	0.0417	0.0126	321.64	ebi-a-GCST004988
503	DSP	ENSG00000096696	rs6910546	T	0.20 (0.05, 0.77)	0.0197	0.1086	32.1	ebi-a-GCST007236
504	C5orf34	ENSG00000172244	rs10053229	T	1.07 (1.01, 1.12)	0.0176	0.014	444.86	ieu-a-1126
505	MYBL1	ENSG00000185697	rs60655524	A	1.14 (1.02, 1.28)	0.0243	0.0128	50.66	ieu-a-1168
506	TPRG1L	ENSG00000158109	rs3894194	A	1.25 (1.02, 1.54)	0.0326	0.0072	31.43	ieu-a-1130
510	RETSAT	ENSG00000042445	rs6758778	A	1.00 (1.00, 1.01)	0.00753	0.2304	32.67	ieu-b-4810
511	KAT2B	ENSG00000114166	rs35909649	C	1.00 (1.00, 1.01)	0.0397	0.0594	97.79	ieu-b-4810
512	PAFAH1B3	ENSG00000079462	rs11880124	G	1.10 (1.01, 1.20)	0.022	0.0053	141.04	ebi-a-GCST004988
513	HSF2BP	ENSG00000160207	rs2838340	G	1.25 (1.11, 1.40)	0.000251	0.0025	74.03	ebi-a-GCST004988
514	NDST1	ENSG00000070614	rs7210990	A	1.05 (1.01, 1.08)	0.0106	0.1529	37.54	bbj-a-160
515	LYPLA2	ENSG00000011009	rs145447703	C	0.04 (0.04, 0.05)	0	0.0052	135.8	ebi-a-GCST007236
516	CDC7	ENSG00000097046	rs12141173	C	0.10 (0.03, 0.35)	0.000352	0.0652	534.15	ebi-a-GCST007236
517	HADHA	ENSG00000084754	rs7591155	A	0.86 (0.76, 0.98)	0.0241	0.0343	858.02	ebi-a-GCST90018579
518	NDST1	ENSG00000070614	rs7210990	A	1.05 (1.01, 1.08)	0.0106	0.1529	37.54	bbj-a-102
519	NDST1	ENSG00000070614	rs7210990	A	1.05 (1.01, 1.08)	0.0106	0.1529	37.54	ieu-b-70
520	NDST1	ENSG00000070614	rs7210990	A	1.05 (1.01, 1.08)	0.0106	0.1529	37.54	ieu-b-71
521	KAT2B	ENSG00000114166	rs2948085	C	1.00 (1.00, 1.01)	0.0397	0.0594	586.75	ieu-b-4810
522	CCDC138	ENSG00000163006	rs10211606	A	0.91 (0.83, 0.99)	0.0307	0.0042	134.28	ebi-a-GCST004988
523	CDC7	ENSG00000097046	rs17485896	C	0.10 (0.03, 0.35)	0.000352	0.0652	1601.39	ebi-a-GCST007236
524	MYLIP	ENSG00000007944	rs964184	C	1.05 (1.01, 1.10)	0.0178	0.0274	37.23	ieu-a-1126
525	GNB2	ENSG00000172354	rs221790	C	0.87 (0.77, 1.00)	0.0429	0.0021	32.78	ieu-a-1126
526	RAP1GAP	ENSG00000076864	rs592423	C	0.96 (0.92, 1.00)	0.0337	0.0742	169.1	ieu-a-1168
527	MYBL1	ENSG00000185697	rs55908509	A	1.14 (1.02, 1.28)	0.0243	0.0128	35.35	ieu-a-1168
528	MYLIP	ENSG00000007944	rs1260326	C	1.12 (1.01, 1.24)	0.0253	0.0274	100.43	ieu-a-1131
529	DAAM1	ENSG00000100592	rs1354034	C	1.10 (1.00, 1.21)	0.0438	0.0192	232.39	ieu-a-1130
530	TFAP4	ENSG00000090447	rs9936111	A	0.73 (0.56, 0.96)	0.0219	0.0011	35.53	ieu-a-1162
531	KAT2B	ENSG00000114166	rs668887	A	1.00 (1.00, 1.01)	0.0397	0.0594	33.73	ieu-b-4810
532	INHBB	ENSG00000163083	rs12711939	G	0.92 (0.89, 0.95)	3e-06	0.0374	974.31	ebi-a-GCST004988
533	BCL7C	ENSG00000099385	rs11648125	A	0.03 (0.02, 0.03)	0	0.0046	143.32	ebi-a-GCST007236
534	PPP1R3B	ENSG00000173281	rs34612945	T	0.91 (0.84, 0.98)	0.00996	0.0062	165.94	ieu-a-1126
535	LYRM7	ENSG00000186687	rs152197	T	1.11 (1.00, 1.22)	0.0447	0.0104	71.16	ieu-a-1168
536	JOSD2	ENSG00000161677	rs3810276	A	1.15 (1.05, 1.25)	0.00179	0.0108	31.24	ieu-a-1130
537	PPP1R15A	ENSG00000087074	rs55793580	T	1.20 (1.02, 1.40)	0.0258	0.0028	88.95	ieu-a-1129
538	EGLN3	ENSG00000129521	rs12586857	T	1.00 (1.00, 1.01)	0.0423	0.015	483.97	ukb-a-55
539	INHBB	ENSG00000163083	rs12711939	G	1.00 (1.00, 1.00)	0.0441	0.0362	974.31	ukb-b-16890
540	PLEK2	ENSG00000100558	rs8013143	G	1.00 (1.00, 1.01)	0.0246	0.0213	32.29	ukb-b-13584
541	KAT2B	ENSG00000114166	rs6592965	A	1.00 (1.00, 1.01)	0.0397	0.0594	37.91	ieu-b-4810
542	INHBB	ENSG00000163083	rs78707317	G	0.92 (0.89, 0.95)	3e-06	0.0374	30.59	ebi-a-GCST004988
543	RANBP1	ENSG00000099901	rs116846796	C	175.97 (136.43, 226.96)	0	0.0077	49.24	ebi-a-GCST007236
544	PPP1R3B	ENSG00000173281	rs4065321	T	0.91 (0.84, 0.98)	0.00996	0.0062	29.79	ieu-a-1126
545	LYRM7	ENSG00000186687	rs6595994	T	1.11 (1.00, 1.22)	0.0447	0.0104	257.46	ieu-a-1168
546	INHBB	ENSG00000163083	rs12711939	G	0.94 (0.89, 1.00)	0.035	0.0362	974.31	ieu-a-1130
547	PLEK2	ENSG00000100558	rs592423	C	1.01 (1.00, 1.01)	0.00483	0.0213	498.43	ukb-a-213
551	PCYOX1	ENSG00000116005	rs13009673	T	1.01 (1.00, 1.01)	0.0171	0.0277	277.05	ieu-b-4810
552	KRTCAP2	ENSG00000163463	rs12752585	A	0.78 (0.68, 0.88)	6.33e-05	0.0021	67.05	ebi-a-GCST004988
553	SH3BP1	ENSG00000100092	rs78899198	C	0.10 (0.08, 0.13)	9.31e-61	0.0022	58.46	ebi-a-GCST007236
554	TNK1	ENSG00000174292	rs8075287	C	1.11 (1.01, 1.22)	0.0308	0.0062	130.36	ieu-a-1126
555	NANOS1	ENSG00000188613	rs585384	T	1.05 (1.01, 1.10)	0.0212	0.0589	49.83	ieu-a-1168
556	GPT2	ENSG00000166123	rs11860484	A	1.40 (1.09, 1.80)	0.00909	0.0019	59.3	ieu-a-1130
561	ZNF768	ENSG00000169957	rs56391383	A	1.18 (1.03, 1.35)	0.0155	0.0021	66.28	ebi-a-GCST004988
562	POLE2	ENSG00000100479	rs71420146	T	0.00 (0.00, 0.00)	0	0.0027	85.69	ebi-a-GCST007236
563	UBE2O	ENSG00000175931	rs6592965	A	1.07 (1.03, 1.12)	0.00234	0.0203	36.83	ieu-a-1126
564	NANOS1	ENSG00000188613	rs7918493	C	1.05 (1.01, 1.10)	0.0212	0.0589	1645.82	ieu-a-1168
565	LIMS1	ENSG00000169756	rs1354034	C	1.08 (1.00, 1.17)	0.0403	0.0255	703.32	ieu-a-1130
571	PTEN	ENSG00000171862	rs2785080	C	1.20 (1.03, 1.39)	0.0211	0.0047	43.43	ebi-a-GCST004988
572	PSMB5	ENSG00000100804	rs12590429	A	15.75 (13.68, 18.12)	0	0.0054	147.57	ebi-a-GCST007236
573	UBE2O	ENSG00000175931	rs394873	A	1.07 (1.03, 1.12)	0.00234	0.0203	527.5	ieu-a-1126
574	ADH5	ENSG00000197894	rs10030511	T	0.67 (0.50, 0.89)	0.00621	0.0014	43.71	ieu-a-1168
575	LIMS1	ENSG00000169756	rs505404	G	1.08 (1.00, 1.17)	0.0403	0.0255	113.01	ieu-a-1130
581	C5orf34	ENSG00000172244	rs10053229	T	1.07 (1.01, 1.12)	0.0176	0.014	444.86	ebi-a-GCST004988
582	CCNB1IP1	ENSG00000100814	rs28500547	T	0.09 (0.01, 0.54)	0.00897	0.0445	1355.34	ebi-a-GCST007236
583	UBE2O	ENSG00000175931	rs12974711	C	1.07 (1.03, 1.12)	0.00234	0.0203	41.03	ieu-a-1126
584	TSPAN4	ENSG00000214063	rs12478601	T	0.95 (0.91, 0.99)	0.0277	0.0738	45.35	ieu-a-1168
585	CSTF3	ENSG00000176102	rs10836034	A	0.92 (0.85, 0.99)	0.0198	0.0172	358.53	ieu-a-1130
591	GNB2	ENSG00000172354	rs12485738	G	0.87 (0.77, 1.00)	0.0429	0.0021	32.66	ebi-a-GCST004988
592	CCNB1IP1	ENSG00000100814	rs259981	A	0.09 (0.01, 0.54)	0.00897	0.0445	33.82	ebi-a-GCST007236
593	UBE2O	ENSG00000175931	rs6084653	G	1.07 (1.03, 1.12)	0.00234	0.0203	31	ieu-a-1126
594	TSPAN4	ENSG00000214063	rs3805389	A	0.95 (0.91, 0.99)	0.0277	0.0738	42.72	ieu-a-1168
595	CSTF3	ENSG00000176102	rs7105777	T	0.92 (0.85, 0.99)	0.0198	0.0172	190.79	ieu-a-1130
601	GNB2	ENSG00000172354	rs221790	C	0.87 (0.77, 1.00)	0.0429	0.0021	32.78	ebi-a-GCST004988
602	PYGB	ENSG00000100994	rs1354034	C	7.71 (1.53, 38.97)	0.0135	0.0818	171.75	ebi-a-GCST007236
603	CSTF3	ENSG00000176102	rs10836034	A	0.94 (0.90, 0.98)	0.0089	0.0172	358.53	ieu-a-1126
604	TSPAN4	ENSG00000214063	rs7396652	C	0.95 (0.91, 0.99)	0.0277	0.0738	60.92	ieu-a-1168
605	PNPLA2	ENSG00000177666	rs6592965	A	0.91 (0.85, 0.98)	0.00809	0.0285	76.59	ieu-a-1130
610	RETSAT	ENSG00000042445	rs4832158	A	1.00 (1.00, 1.01)	0.00753	0.2304	1420.19	ieu-b-4810
611	RAD54L	ENSG00000085999	rs6662982	A	0.69 (0.59, 0.81)	9.3e-06	0.0012	38.73	ebi-a-GCST004988
612	PPP1R3B	ENSG00000173281	rs34612945	T	0.91 (0.84, 0.98)	0.00996	0.0062	165.94	ebi-a-GCST004988
613	NDST1	ENSG00000070614	rs4794822	T	1.05 (1.01, 1.08)	0.0106	0.1529	50.53	bbj-a-160
614	PPP5C	ENSG00000011485	rs62136099	T	0.47 (0.45, 0.49)	1.58e-215	0.0783	2681.85	ebi-a-GCST007236
615	PYGB	ENSG00000100994	rs10512472	C	7.71 (1.53, 38.97)	0.0135	0.0818	32.45	ebi-a-GCST007236
616	SPAG1	ENSG00000104450	rs2446913	C	0.91 (0.84, 0.99)	0.0348	0.0531	1609.52	ebi-a-GCST90018579
617	NDST1	ENSG00000070614	rs4794822	T	1.05 (1.01, 1.08)	0.0106	0.1529	50.53	bbj-a-102
618	NDST1	ENSG00000070614	rs4794822	T	1.05 (1.01, 1.08)	0.0106	0.1529	50.53	ieu-b-70
619	NDST1	ENSG00000070614	rs4794822	T	1.05 (1.01, 1.08)	0.0106	0.1529	50.53	ieu-b-71
620	MYLIP	ENSG00000007944	rs247617	A	1.05 (1.01, 1.10)	0.0178	0.0274	37.45	ieu-a-1126
621	PPP1R3B	ENSG00000173281	rs4065321	T	0.91 (0.84, 0.98)	0.00996	0.0062	29.79	ebi-a-GCST004988
622	PYGB	ENSG00000100994	rs3787080	G	7.71 (1.53, 38.97)	0.0135	0.0818	2080.62	ebi-a-GCST007236
623	SLC25A22	ENSG00000177542	rs4963160	G	1.19 (1.05, 1.36)	0.00664	0.0031	76.28	ieu-a-1126
624	RAP1GAP	ENSG00000076864	rs6592965	A	0.96 (0.92, 1.00)	0.0337	0.0742	190.13	ieu-a-1168
625	TSPAN4	ENSG00000214063	rs28558789	G	0.95 (0.91, 0.99)	0.0277	0.0738	1582.05	ieu-a-1168
626	MYLIP	ENSG00000007944	rs2021900	T	1.12 (1.01, 1.24)	0.0253	0.0274	526.39	ieu-a-1131
627	DAAM1	ENSG00000100592	rs55633651	A	1.10 (1.00, 1.21)	0.0438	0.0192	228.1	ieu-a-1130
628	PNPLA2	ENSG00000177666	rs7925131	G	0.91 (0.85, 0.98)	0.00809	0.0285	517.62	ieu-a-1130
629	PNKD	ENSG00000127838	rs12478601	T	1.06 (1.02, 1.11)	0.0019	0.0559	142.59	ieu-a-1162
630	WDR59	ENSG00000103091	rs7950726	A	1.23 (1.04, 1.45)	0.0177	0.0026	82.6	ieu-a-1129
631	TNK1	ENSG00000174292	rs8075287	C	1.11 (1.01, 1.22)	0.0308	0.0062	130.36	ebi-a-GCST004988
632	PYGB	ENSG00000100994	rs4358194	T	7.71 (1.53, 38.97)	0.0135	0.0818	229.12	ebi-a-GCST007236
633	MYBL1	ENSG00000185697	rs60655524	A	1.11 (1.04, 1.19)	0.00215	0.0128	50.66	ieu-a-1126
634	TSPAN4	ENSG00000214063	rs2239630	G	0.95 (0.91, 0.99)	0.0277	0.0738	32.15	ieu-a-1168
635	PNPLA2	ENSG00000177666	rs8073060	A	0.91 (0.85, 0.98)	0.00809	0.0285	92.45	ieu-a-1130
636	LRRCC1	ENSG00000133739	rs6605627	T	1.00 (1.00, 1.01)	0.0123	0.0133	428.23	ukb-a-55
637	PNPLA2	ENSG00000177666	rs1031868	G	0.99 (0.98, 1.00)	0.0211	0.0013	37.95	ukb-b-16890
638	CSK	ENSG00000103653	rs2472298	A	1.00 (0.99, 1.00)	0.00603	0.0438	1431.03	ukb-b-13584
639	PLEK2	ENSG00000100558	rs12548864	T	1.01 (1.00, 1.01)	0.00483	0.0213	32.97	ukb-a-213
641	UBE2O	ENSG00000175931	rs6592965	A	1.07 (1.03, 1.12)	0.00234	0.0203	36.83	ebi-a-GCST004988
642	PYGB	ENSG00000100994	rs35378778	C	7.71 (1.53, 38.97)	0.0135	0.0818	94.07	ebi-a-GCST007236
643	MYBL1	ENSG00000185697	rs1060242	C	1.11 (1.04, 1.19)	0.00215	0.0128	161.17	ieu-a-1126
644	JRK	ENSG00000234616	rs74941729	G	1.29 (1.03, 1.61)	0.0255	0.0029	69.49	ieu-a-1168
645	CALR	ENSG00000179218	rs2549794	T	0.79 (0.68, 0.92)	0.00243	0.0037	35.89	ieu-a-1130
651	UBE2O	ENSG00000175931	rs394873	A	1.07 (1.03, 1.12)	0.00234	0.0203	527.5	ebi-a-GCST004988
652	NFATC2	ENSG00000101096	rs6126248	A	25644.37 (19403.28, 33892.92)	0	0.0011	33.82	ebi-a-GCST007236
653	MYBL1	ENSG00000185697	rs55908509	A	1.11 (1.04, 1.19)	0.00215	0.0128	35.35	ieu-a-1126
654	CALR	ENSG00000179218	rs2524035	G	0.79 (0.68, 0.92)	0.00243	0.0037	77.49	ieu-a-1130
661	UBE2O	ENSG00000175931	rs12974711	C	1.07 (1.03, 1.12)	0.00234	0.0203	41.03	ebi-a-GCST004988
662	SLCO4A1	ENSG00000101187	rs2236553	T	0.00 (0.00, 0.00)	0	0.0035	85.33	ebi-a-GCST007236
663	LYRM7	ENSG00000186687	rs152197	T	1.09 (1.03, 1.15)	0.00331	0.0104	71.16	ieu-a-1126
664	ZNRF2	ENSG00000180233	rs75204527	A	1.22 (1.05, 1.41)	0.00798	0.0075	145.37	ieu-a-1130
671	UBE2O	ENSG00000175931	rs6084653	G	1.07 (1.03, 1.12)	0.00234	0.0203	31	ebi-a-GCST004988
672	CHMP4B	ENSG00000101421	rs6087539	G	0.01 (0.01, 0.01)	0	0.0102	108.63	ebi-a-GCST007236
673	LYRM7	ENSG00000186687	rs6595994	T	1.09 (1.03, 1.15)	0.00331	0.0104	257.46	ieu-a-1126
674	ZNRF2	ENSG00000180233	rs6961625	T	1.22 (1.05, 1.41)	0.00798	0.0075	31.88	ieu-a-1130
681	CSTF3	ENSG00000176102	rs10836034	A	0.94 (0.90, 0.98)	0.0089	0.0172	358.53	ebi-a-GCST004988
682	CHMP4B	ENSG00000101421	rs1889538	C	0.01 (0.01, 0.01)	0	0.0102	180.13	ebi-a-GCST007236
683	NANOS1	ENSG00000188613	rs585384	T	1.05 (1.02, 1.07)	0.00115	0.0589	49.83	ieu-a-1126
684	SRC	ENSG00000197122	rs12485444	A	1.13 (1.03, 1.24)	0.0127	0.015	109.53	ieu-a-1130
691	CSTF3	ENSG00000176102	rs7105777	T	0.94 (0.90, 0.98)	0.0089	0.0172	190.79	ebi-a-GCST004988
692	LYRM1	ENSG00000102897	rs7185611	C	0.21 (0.15, 0.30)	3.16e-18	0.0022	45.42	ebi-a-GCST007236
693	NANOS1	ENSG00000188613	rs7918493	C	1.05 (1.02, 1.07)	0.00115	0.0589	1645.82	ieu-a-1126
694	SRC	ENSG00000197122	rs1354034	C	1.13 (1.03, 1.24)	0.0127	0.015	286.47	ieu-a-1130
701	SLC25A22	ENSG00000177542	rs4963160	G	1.19 (1.05, 1.36)	0.00664	0.0031	76.28	ebi-a-GCST004988
702	WDR59	ENSG00000103091	rs7950726	A	0.01 (0.00, 0.02)	6.01e-21	0.0106	82.6	ebi-a-GCST007236
703	SLC6A9	ENSG00000196517	rs12037805	C	1.07 (1.01, 1.14)	0.0324	0.0198	118.89	ieu-a-1126
704	SRC	ENSG00000197122	rs11602954	A	1.13 (1.03, 1.24)	0.0127	0.015	67.37	ieu-a-1130
710	HEBP2	ENSG00000051620	rs3734301	A	1.00 (0.99, 1.00)	1.3e-06	0.1894	2768.01	ieu-b-4810
711	ZNF268	ENSG00000090612	rs62644541	C	0.93 (0.87, 0.98)	0.0127	0.0133	332.05	ebi-a-GCST004988
712	PNPLA2	ENSG00000177666	rs149110519	T	0.92 (0.85, 0.99)	0.0283	0.0298	35.43	ebi-a-GCST004988
713	HADHA	ENSG00000084754	rs6745226	A	0.82 (0.71, 0.93)	0.00247	0.0343	81.31	bbj-a-160
714	MVP	ENSG00000013364	rs10204	C	0.43 (0.38, 0.48)	1.97e-45	0.0218	549.99	ebi-a-GCST007236
715	WDR59	ENSG00000103091	rs4548900	G	0.01 (0.00, 0.02)	6.01e-21	0.0106	255.16	ebi-a-GCST007236
716	SPAG1	ENSG00000104450	rs11786122	G	0.91 (0.84, 0.99)	0.0348	0.0531	32.69	ebi-a-GCST90018579
717	HADHA	ENSG00000084754	rs6745226	A	0.82 (0.71, 0.93)	0.00247	0.0343	81.31	bbj-a-102
718	HADHA	ENSG00000084754	rs6745226	A	0.82 (0.71, 0.93)	0.00247	0.0343	81.31	ieu-b-70
719	HADHA	ENSG00000084754	rs6745226	A	0.82 (0.71, 0.93)	0.00247	0.0343	81.31	ieu-b-71
720	P4HA2	ENSG00000072682	rs11955347	A	1.22 (1.12, 1.33)	7.9e-06	0.0052	137.1	ieu-a-1126
721	PNPLA2	ENSG00000177666	rs6592965	A	0.92 (0.85, 0.99)	0.0283	0.0298	76.59	ebi-a-GCST004988
722	CSK	ENSG00000103653	rs2472298	A	0.12 (0.12, 0.13)	0	0.0438	1431.03	ebi-a-GCST007236
723	SLC6A9	ENSG00000196517	rs875741	A	1.07 (1.01, 1.14)	0.0324	0.0198	53.3	ieu-a-1126
724	RAP1GAP	ENSG00000076864	rs10758658	A	0.96 (0.92, 1.00)	0.0337	0.0742	67.56	ieu-a-1168
725	MYLIP	ENSG00000007944	rs2142675	G	1.12 (1.01, 1.24)	0.0253	0.0274	141.7	ieu-a-1131
726	DAAM1	ENSG00000100592	rs1253012	G	1.10 (1.00, 1.21)	0.0438	0.0192	133.63	ieu-a-1130
727	TSPAN4	ENSG00000214063	rs12478601	T	0.94 (0.89, 1.00)	0.0432	0.0738	45.35	ieu-a-1130
728	PNKD	ENSG00000127838	rs6737563	C	1.06 (1.02, 1.11)	0.0019	0.0559	1702.34	ieu-a-1162
729	CSK	ENSG00000103653	rs2472298	A	0.90 (0.87, 0.94)	1.92e-06	0.0438	1431.03	ieu-a-1129
730	HSF2BP	ENSG00000160207	rs2838340	G	1.01 (1.00, 1.02)	0.00231	0.0025	74.03	ukb-a-55
731	PNPLA2	ENSG00000177666	rs1031868	G	0.92 (0.85, 0.99)	0.0283	0.0298	37.95	ebi-a-GCST004988
732	TRIM35	ENSG00000104228	rs35988873	A	0.12 (0.12, 0.13)	0	0.0518	1724.68	ebi-a-GCST007236
733	SLC6A9	ENSG00000196517	rs6592965	A	1.07 (1.01, 1.14)	0.0324	0.0198	144.58	ieu-a-1126
734	TSPAN4	ENSG00000214063	rs3805389	A	0.94 (0.89, 1.00)	0.0432	0.0738	42.72	ieu-a-1130
735	AP4M1	ENSG00000221838	rs7803714	T	0.99 (0.99, 1.00)	0.00346	0.0022	69.09	ukb-b-16890
736	OAS2	ENSG00000111335	rs57994353	C	0.98 (0.97, 1.00)	0.0371	0.0015	41.53	ukb-b-13584
737	PLEK2	ENSG00000100558	rs8013143	G	1.01 (1.00, 1.01)	0.00483	0.0213	32.29	ukb-a-213
741	PNPLA2	ENSG00000177666	rs7925131	G	0.92 (0.85, 0.99)	0.0283	0.0298	517.62	ebi-a-GCST004988
742	RIPK2	ENSG00000104312	rs4559288	G	16.07 (3.97, 65.11)	9.98e-05	0.0361	42.26	ebi-a-GCST007236
743	SLC6A9	ENSG00000196517	rs754205	C	1.07 (1.01, 1.14)	0.0324	0.0198	34.43	ieu-a-1126
744	TSPAN4	ENSG00000214063	rs7396652	C	0.94 (0.89, 1.00)	0.0432	0.0738	60.92	ieu-a-1130
751	PNPLA2	ENSG00000177666	rs8073060	A	0.92 (0.85, 0.99)	0.0283	0.0298	92.45	ebi-a-GCST004988
752	RIPK2	ENSG00000104312	rs428484	T	16.07 (3.97, 65.11)	9.98e-05	0.0361	1086.03	ebi-a-GCST007236
753	SLC6A9	ENSG00000196517	rs6084653	G	1.07 (1.01, 1.14)	0.0324	0.0198	210.1	ieu-a-1126
754	TSPAN4	ENSG00000214063	rs11022756	C	0.94 (0.89, 1.00)	0.0432	0.0738	64.64	ieu-a-1130
761	MYBL1	ENSG00000185697	rs60655524	A	1.11 (1.04, 1.19)	0.00215	0.0128	50.66	ebi-a-GCST004988
762	RIPK2	ENSG00000104312	rs7310615	G	16.07 (3.97, 65.11)	9.98e-05	0.0361	45.84	ebi-a-GCST007236
763	TOMM7	ENSG00000196683	rs61336419	A	1.04 (1.01, 1.07)	0.00928	0.0457	79.22	ieu-a-1126
764	TSPAN4	ENSG00000214063	rs28558789	G	0.94 (0.89, 1.00)	0.0432	0.0738	1582.05	ieu-a-1130
771	MYBL1	ENSG00000185697	rs1060242	C	1.11 (1.04, 1.19)	0.00215	0.0128	161.17	ebi-a-GCST004988
772	SPAG1	ENSG00000104450	rs2446913	C	0.17 (0.03, 0.81)	0.0269	0.0531	1609.52	ebi-a-GCST007236
773	TOMM7	ENSG00000196683	rs10270171	C	1.04 (1.01, 1.07)	0.00928	0.0457	1420.02	ieu-a-1126
774	TSPAN4	ENSG00000214063	rs2239630	G	0.94 (0.89, 1.00)	0.0432	0.0738	32.15	ieu-a-1130
781	MYBL1	ENSG00000185697	rs55908509	A	1.11 (1.04, 1.19)	0.00215	0.0128	35.35	ebi-a-GCST004988
782	SPAG1	ENSG00000104450	rs11786122	G	0.17 (0.03, 0.81)	0.0269	0.0531	32.69	ebi-a-GCST007236
783	TSPAN4	ENSG00000214063	rs12478601	T	0.95 (0.92, 0.99)	0.0229	0.0738	45.35	ieu-a-1126
791	LYRM7	ENSG00000186687	rs152197	T	1.09 (1.03, 1.15)	0.00337	0.0104	71.16	ebi-a-GCST004988
792	SPAG1	ENSG00000104450	rs77017257	G	0.17 (0.03, 0.81)	0.0269	0.0531	102.13	ebi-a-GCST007236
793	TSPAN4	ENSG00000214063	rs3805389	A	0.95 (0.92, 0.99)	0.0229	0.0738	42.72	ieu-a-1126
801	LYRM7	ENSG00000186687	rs6595994	T	1.09 (1.03, 1.15)	0.00337	0.0104	257.46	ebi-a-GCST004988
802	POLR2I	ENSG00000105258	rs757223	T	0.01 (0.01, 0.01)	0	0.0361	344.5	ebi-a-GCST007236
803	TSPAN4	ENSG00000214063	rs7396652	C	0.95 (0.92, 0.99)	0.0229	0.0738	60.92	ieu-a-1126
810	HEBP2	ENSG00000051620	rs56004125	T	1.00 (0.99, 1.00)	1.3e-06	0.1894	206.95	ieu-b-4810
811	PDPR	ENSG00000090857	rs684036	A	1.12 (1.02, 1.24)	0.0207	0.0106	116.3	ebi-a-GCST004988
812	MORN2	ENSG00000188010	rs11885115	A	0.80 (0.65, 0.98)	0.0327	0.0012	32.1	ebi-a-GCST004988
813	HADHA	ENSG00000084754	rs7591155	A	0.82 (0.71, 0.93)	0.00247	0.0343	858.02	bbj-a-160
814	VAMP3	ENSG00000049245	rs56884865	T	12.92 (1.40, 119.40)	0.0241	0.0361	30.4	ebi-a-GCST007236
815	ATP13A1	ENSG00000105726	rs2228603	T	3.02 (2.91, 3.14)	0	0.0546	1604.66	ebi-a-GCST007236
816	SPAG1	ENSG00000104450	rs77017257	G	0.91 (0.84, 0.99)	0.0348	0.0531	102.13	ebi-a-GCST90018579
817	HADHA	ENSG00000084754	rs7591155	A	0.82 (0.71, 0.93)	0.00247	0.0343	858.02	bbj-a-102
818	HADHA	ENSG00000084754	rs7591155	A	0.82 (0.71, 0.93)	0.00247	0.0343	858.02	ieu-b-70
819	HADHA	ENSG00000084754	rs7591155	A	0.82 (0.71, 0.93)	0.00247	0.0343	858.02	ieu-b-71
820	PAFAH1B3	ENSG00000079462	rs11880124	G	1.10 (1.01, 1.20)	0.022	0.0053	141.04	ieu-a-1126
821	COMMD6	ENSG00000188243	rs1050235	G	1.11 (1.03, 1.19)	0.00326	0.0069	219.85	ebi-a-GCST004988
822	PLEKHA8	ENSG00000106086	rs10260418	A	488.28 (423.00, 563.63)	0	0.004	125.18	ebi-a-GCST007236
823	TSPAN4	ENSG00000214063	rs28558789	G	0.95 (0.92, 0.99)	0.0229	0.0738	1582.05	ieu-a-1126
824	RAP1GAP	ENSG00000076864	rs35033748	C	0.96 (0.92, 1.00)	0.0337	0.0742	91.16	ieu-a-1168
825	MYLIP	ENSG00000007944	rs7841189	T	1.12 (1.01, 1.24)	0.0253	0.0274	33.57	ieu-a-1131
826	DNM1	ENSG00000106976	rs1354034	C	1.18 (1.02, 1.36)	0.0263	0.0137	115.12	ieu-a-1130
827	TXNDC17	ENSG00000129235	rs11657031	T	0.91 (0.83, 0.98)	0.0205	0.0396	378.25	ieu-a-1162
828	OAS2	ENSG00000111335	rs57994353	C	0.72 (0.58, 0.91)	0.00544	0.0015	41.53	ieu-a-1129
829	INHBB	ENSG00000163083	rs12711939	G	1.00 (1.00, 1.00)	0.0434	0.0362	974.31	ukb-a-55
830	OTX1	ENSG00000115507	rs76814967	T	1.00 (0.99, 1.00)	0.00184	0.0516	1716.85	ukb-b-13584
831	NANOS1	ENSG00000188613	rs585384	T	1.05 (1.02, 1.07)	0.00115	0.0589	49.83	ebi-a-GCST004988
832	STX1A	ENSG00000106089	rs10232729	T	197.81 (174.99, 223.60)	0	0.0131	188.82	ebi-a-GCST007236
833	TSPAN4	ENSG00000214063	rs2239630	G	0.95 (0.92, 0.99)	0.0229	0.0738	32.15	ieu-a-1126
834	CSK	ENSG00000103653	rs2472298	A	1.00 (0.99, 1.00)	0.00303	0.0438	1431.03	ukb-a-213
841	NANOS1	ENSG00000188613	rs7918493	C	1.05 (1.02, 1.07)	0.00115	0.0589	1645.82	ebi-a-GCST004988
842	CLDN15	ENSG00000106404	rs740107	G	0.00 (0.00, 0.00)	0	0.001	31.16	ebi-a-GCST007236
851	SLC6A9	ENSG00000196517	rs12037805	C	1.07 (1.01, 1.14)	0.0324	0.0198	118.89	ebi-a-GCST004988
852	EZH2	ENSG00000106462	rs243484	T	0.08 (0.07, 0.09)	0	0.0164	463.01	ebi-a-GCST007236
861	SLC6A9	ENSG00000196517	rs3896594	G	1.07 (1.01, 1.14)	0.0324	0.0198	64.32	ebi-a-GCST004988
862	SHB	ENSG00000107338	rs56225059	A	2460.03 (2111.29, 2866.37)	0	0.0036	110.59	ebi-a-GCST007236
871	SLC6A9	ENSG00000196517	rs875741	A	1.07 (1.01, 1.14)	0.0324	0.0198	53.3	ebi-a-GCST004988
872	UBE2S	ENSG00000108106	rs73619625	A	0.02 (0.01, 0.02)	0	0.0108	70.22	ebi-a-GCST007236
881	SLC6A9	ENSG00000196517	rs6592965	A	1.07 (1.01, 1.14)	0.0324	0.0198	144.58	ebi-a-GCST004988
882	PSMD3	ENSG00000108344	rs2302778	G	0.02 (0.02, 0.02)	0	0.0093	298.35	ebi-a-GCST007236
891	SLC6A9	ENSG00000196517	rs754205	C	1.07 (1.01, 1.14)	0.0324	0.0198	34.43	ebi-a-GCST004988
892	RPL34	ENSG00000109475	rs9268853	C	705.75 (617.66, 806.39)	0	0.0054	134.17	ebi-a-GCST007236
901	SLC6A9	ENSG00000196517	rs6084653	G	1.07 (1.01, 1.14)	0.0324	0.0198	210.1	ebi-a-GCST004988
902	GALNT7	ENSG00000109586	rs1006003	G	0.00 (0.00, 0.00)	0	0.0033	106.11	ebi-a-GCST007236
910	HEBP2	ENSG00000051620	rs4620141	T	1.00 (0.99, 1.00)	1.3e-06	0.1894	52.62	ieu-b-4810
911	CDC7	ENSG00000097046	rs12141173	C	1.04 (1.01, 1.06)	0.00153	0.0675	534.15	ebi-a-GCST004988
912	TOMM7	ENSG00000196683	rs142331326	C	1.04 (1.01, 1.07)	0.00663	0.0494	30.93	ebi-a-GCST004988
913	CD59	ENSG00000085063	rs7846314	T	1.13 (1.03, 1.23)	0.00639	0.1072	45.24	bbj-a-160
914	VAMP3	ENSG00000049245	rs11590868	G	12.92 (1.40, 119.40)	0.0241	0.0361	1017.52	ebi-a-GCST007236
915	MTCH2	ENSG00000109919	rs143001834	A	0.09 (0.07, 0.10)	3.65e-263	0.0051	147.01	ebi-a-GCST007236
916	RPL28	ENSG00000108107	rs35791293	T	0.90 (0.82, 0.99)	0.0327	0.0784	1711.29	ebi-a-GCST90018579
917	CD59	ENSG00000085063	rs7846314	T	1.13 (1.03, 1.23)	0.00639	0.1072	45.24	bbj-a-102
918	CD59	ENSG00000085063	rs7846314	T	1.13 (1.03, 1.23)	0.00639	0.1072	45.24	ieu-b-70
919	CD59	ENSG00000085063	rs7846314	T	1.13 (1.03, 1.23)	0.00639	0.1072	45.24	ieu-b-71
920	PDPR	ENSG00000090857	rs684036	A	1.11 (1.01, 1.24)	0.0387	0.0106	116.3	ieu-a-1126
921	TOMM7	ENSG00000196683	rs61336419	A	1.04 (1.01, 1.07)	0.00663	0.0494	79.22	ebi-a-GCST004988
922	PRPF19	ENSG00000110107	rs4938990	C	0.04 (0.04, 0.04)	0	0.0109	346.61	ebi-a-GCST007236
923	TFAP4	ENSG00000090447	rs9936111	A	0.84 (0.72, 0.97)	0.0174	0.004	35.53	ieu-a-1168
924	MYLIP	ENSG00000007944	rs964184	C	1.12 (1.01, 1.24)	0.0253	0.0274	37.23	ieu-a-1131
925	DNM1	ENSG00000106976	rs17081935	T	1.18 (1.02, 1.36)	0.0263	0.0137	31.2	ieu-a-1130
926	EPSTI1	ENSG00000133106	rs6561094	T	1.04 (1.00, 1.08)	0.0363	0.0574	1859.76	ieu-a-1162
927	INHBB	ENSG00000163083	rs12711939	G	0.90 (0.85, 0.95)	4.89e-05	0.0362	974.31	ieu-a-1129
928	SDC2	ENSG00000169439	rs10187424	C	0.99 (0.98, 1.00)	0.0084	0.0019	60.53	ukb-a-55
929	ACOT2	ENSG00000119673	rs10144816	T	1.00 (1.00, 1.01)	0.0354	0.0243	572.58	ukb-b-13584
930	OTX1	ENSG00000115507	rs76814967	T	1.00 (0.99, 1.00)	0.0472	0.0516	1716.85	ukb-a-213
931	TOMM7	ENSG00000196683	rs113375428	A	1.04 (1.01, 1.07)	0.00663	0.0494	69.88	ebi-a-GCST004988
932	TCIRG1	ENSG00000110719	rs1104739	C	6.08 (5.79, 6.39)	0	0.0461	1449.48	ebi-a-GCST007236
941	TOMM7	ENSG00000196683	rs10270171	C	1.04 (1.01, 1.07)	0.00663	0.0494	1420.02	ebi-a-GCST004988
942	CREBL2	ENSG00000111269	rs117238070	T	27.13 (23.07, 31.90)	0	0.0053	166.92	ebi-a-GCST007236
951	PRIM1	ENSG00000198056	rs2277339	G	1.09 (1.05, 1.13)	1.08e-05	0.0211	601.64	ebi-a-GCST004988
952	SPSB2	ENSG00000111671	rs3741920	T	4.09 (3.59, 4.65)	7.32e-101	0.0165	350.49	ebi-a-GCST007236
961	PRIM1	ENSG00000198056	rs77947411	T	1.09 (1.05, 1.13)	1.08e-05	0.0211	53.15	ebi-a-GCST004988
962	SRF	ENSG00000112658	rs4398731	A	0.00 (0.00, 0.00)	0	0.0013	40.42	ebi-a-GCST007236
971	TSPAN4	ENSG00000214063	rs12478601	T	0.95 (0.92, 0.99)	0.00544	0.0798	45.35	ebi-a-GCST004988
972	DUSP22	ENSG00000112679	rs13062095	C	5354.69 (41.19, 696187.86)	0.000546	0.0043	39.63	ebi-a-GCST007236
981	TSPAN4	ENSG00000214063	rs3805389	A	0.95 (0.92, 0.99)	0.00544	0.0798	42.72	ebi-a-GCST004988
982	DUSP22	ENSG00000112679	rs1354034	C	5354.69 (41.19, 696187.86)	0.000546	0.0043	31.02	ebi-a-GCST007236
991	TSPAN4	ENSG00000214063	rs7396652	C	0.95 (0.92, 0.99)	0.00544	0.0798	60.92	ebi-a-GCST004988
992	DUSP22	ENSG00000112679	rs9503071	C	5354.69 (41.19, 696187.86)	0.000546	0.0043	65.62	ebi-a-GCST007236
1001	TSPAN4	ENSG00000214063	rs11022756	C	0.95 (0.92, 0.99)	0.00544	0.0798	64.64	ebi-a-GCST004988
1002	SMC4	ENSG00000113810	rs55731730	T	56.66 (52.36, 61.32)	0	0.0156	419.88	ebi-a-GCST007236
1010	STXBP2	ENSG00000076944	rs34856868	A	1.00 (1.00, 1.01)	0.0187	0.0576	30.1	ieu-b-4810
1011	CDC7	ENSG00000097046	rs17485896	C	1.04 (1.01, 1.06)	0.00153	0.0675	1601.39	ebi-a-GCST004988
1012	TSPAN4	ENSG00000214063	rs144903039	T	0.95 (0.92, 0.99)	0.00544	0.0798	39.05	ebi-a-GCST004988
1013	CD59	ENSG00000085063	rs4756046	A	1.13 (1.03, 1.23)	0.00639	0.1072	40.21	bbj-a-160
1014	VAMP3	ENSG00000049245	rs227165	A	12.92 (1.40, 119.40)	0.0241	0.0361	122.21	ebi-a-GCST007236
1015	CLCN2	ENSG00000114859	rs62287507	T	0.01 (0.01, 0.01)	0	0.0127	177.31	ebi-a-GCST007236
1016	RPL28	ENSG00000108107	rs4459660	G	0.90 (0.82, 0.99)	0.0327	0.0784	64.16	ebi-a-GCST90018579
1017	CD59	ENSG00000085063	rs4756046	A	1.13 (1.03, 1.23)	0.00639	0.1072	40.21	bbj-a-102
1018	CD59	ENSG00000085063	rs4756046	A	1.13 (1.03, 1.23)	0.00639	0.1072	40.21	ieu-b-70
1019	CD59	ENSG00000085063	rs4756046	A	1.13 (1.03, 1.23)	0.00639	0.1072	40.21	ieu-b-71
1020	CDC7	ENSG00000097046	rs12141173	C	1.04 (1.02, 1.06)	0.00109	0.0652	534.15	ieu-a-1126
1021	TSPAN4	ENSG00000214063	rs112687999	T	0.95 (0.92, 0.99)	0.00544	0.0798	68.03	ebi-a-GCST004988
1022	RTKN	ENSG00000114993	rs7556852	T	5197.69 (182.59, 147960.40)	5.51e-07	0.0032	39	ebi-a-GCST007236
1023	TFAP4	ENSG00000090447	rs233949	C	0.84 (0.72, 0.97)	0.0174	0.004	91.73	ieu-a-1168
1024	MYLIP	ENSG00000007944	rs247617	A	1.12 (1.01, 1.24)	0.0253	0.0274	37.45	ieu-a-1131
1025	DNM1	ENSG00000106976	rs10760548	A	1.18 (1.02, 1.36)	0.0263	0.0137	259.1	ieu-a-1130
1026	SPOCD1	ENSG00000134668	rs2274316	A	0.73 (0.55, 0.97)	0.0295	0.001	30.81	ieu-a-1162
1027	KRTCAP2	ENSG00000163463	rs12752585	A	0.71 (0.59, 0.85)	0.000194	0.0021	67.05	ieu-a-1129
1028	CDK5R1	ENSG00000176749	rs10187424	C	1.01 (1.00, 1.02)	0.0084	0.001	32.04	ukb-a-55
1029	WDR24	ENSG00000127580	rs11248944	C	1.01 (1.00, 1.01)	0.000223	0.0308	596.02	ukb-b-13584
1030	WDR24	ENSG00000127580	rs11248944	C	1.01 (1.00, 1.01)	0.00156	0.0308	596.02	ukb-a-213
1031	TSPAN4	ENSG00000214063	rs28558789	G	0.95 (0.92, 0.99)	0.00544	0.0798	1582.05	ebi-a-GCST004988
1032	RTKN	ENSG00000114993	rs9420589	T	5197.69 (182.59, 147960.40)	5.51e-07	0.0032	61.24	ebi-a-GCST007236
1041	TSPAN4	ENSG00000214063	rs2239630	G	0.95 (0.92, 0.99)	0.00544	0.0798	32.15	ebi-a-GCST004988
1042	PPM1G	ENSG00000115241	rs11690265	T	0.01 (0.01, 0.01)	0	0.0098	311.25	ebi-a-GCST007236
1051	MOGS	ENSG00000115275	rs3755448	T	24.78 (21.29, 28.85)	0	0.0047	149.79	ebi-a-GCST007236
1061	FN1	ENSG00000115414	rs10932612	T	0.01 (0.00, 0.29)	0.00996	0.0112	312.88	ebi-a-GCST007236
1071	FN1	ENSG00000115414	rs615857	G	0.01 (0.00, 0.29)	0.00996	0.0112	37.2	ebi-a-GCST007236
1081	RPL22	ENSG00000116251	rs113782549	A	0.21 (0.17, 0.25)	1.65e-53	0.0042	101.73	ebi-a-GCST007236
1091	CTH	ENSG00000116761	rs12121094	C	0.16 (0.03, 1.00)	0.0496	0.0624	38.1	ebi-a-GCST007236
1100	LIG3	ENSG00000005156	rs734612	A	10.57 (1.45, 77.00)	0.0199	0.0546	1425.06	ebi-a-GCST007236
1101	CTH	ENSG00000116761	rs4650037	T	0.16 (0.03, 1.00)	0.0496	0.0624	2065.01	ebi-a-GCST007236
1102	H6PD	ENSG00000049239	rs2986630	T	0.90 (0.82, 1.00)	0.0413	0.0512	35.91	ebi-a-GCST90018579
1103	HEBP2	ENSG00000051620	rs3734301	A	1.06 (1.01, 1.12)	0.0213	0.0914	2768.01	bbj-a-102
1104	HEBP2	ENSG00000051620	rs3734301	A	1.06 (1.01, 1.12)	0.0213	0.0914	2768.01	ieu-b-70
1105	HEBP2	ENSG00000051620	rs3734301	A	1.06 (1.01, 1.12)	0.0213	0.0914	2768.01	ieu-b-71
1106	MYLIP	ENSG00000007944	rs1260326	C	1.05 (1.01, 1.10)	0.0178	0.0274	100.43	ieu-a-1126
1107	POLD1	ENSG00000062822	rs57887481	T	1.47 (1.08, 1.99)	0.0142	0.0021	29.99	ieu-a-1168
1108	LIG3	ENSG00000005156	rs734612	A	1.11 (1.03, 1.19)	0.00465	0.0546	1425.06	ieu-a-1131
1109	POLD1	ENSG00000062822	rs57887481	T	1.35 (1.00, 1.82)	0.049	0.0021	29.99	ieu-a-1130
1110	STXBP2	ENSG00000076944	rs710951	G	1.00 (1.00, 1.01)	0.0187	0.0576	608.13	ieu-b-4810
1111	CDC7	ENSG00000097046	rs115719083	A	1.04 (1.01, 1.06)	0.00153	0.0675	41.64	ebi-a-GCST004988
1112	CD59	ENSG00000085063	rs831611	C	1.13 (1.03, 1.23)	0.00639	0.1072	1512.29	bbj-a-160
1113	NFE2L3	ENSG00000050344	rs35257100	T	0.30 (0.28, 0.32)	0	0.0918	1440.32	ebi-a-GCST007236
1114	CDC20	ENSG00000117399	rs839764	A	0.00 (0.00, 0.00)	0	0.0027	31.38	ebi-a-GCST007236
1115	ACOT2	ENSG00000119673	rs10144816	T	0.78 (0.63, 0.97)	0.0281	0.0243	572.58	ebi-a-GCST90018579
1116	CD59	ENSG00000085063	rs831611	C	1.13 (1.03, 1.23)	0.00639	0.1072	1512.29	bbj-a-102
1117	CD59	ENSG00000085063	rs831611	C	1.13 (1.03, 1.23)	0.00639	0.1072	1512.29	ieu-b-70
1118	CD59	ENSG00000085063	rs831611	C	1.13 (1.03, 1.23)	0.00639	0.1072	1512.29	ieu-b-71
1119	CDC7	ENSG00000097046	rs17485896	C	1.04 (1.02, 1.06)	0.00109	0.0652	1601.39	ieu-a-1126
1120	MTCH2	ENSG00000109919	rs143001834	A	1.17 (1.02, 1.35)	0.0264	0.0051	147.01	ieu-a-1168
1121	RPS25	ENSG00000118181	rs11217125	C	0.00 (0.00, 0.01)	0	0.0127	183.05	ebi-a-GCST007236
1122	P4HA2	ENSG00000072682	rs11955347	A	1.35 (1.06, 1.73)	0.0169	0.0052	137.1	ieu-a-1131
1123	MTCH2	ENSG00000109919	rs143001834	A	1.19 (1.04, 1.35)	0.0125	0.0051	147.01	ieu-a-1130
1124	TARBP1	ENSG00000059588	rs7740107	A	0.69 (0.52, 0.92)	0.012	0.001	31.49	ieu-a-1162
1125	DSCC1	ENSG00000136982	rs28619135	A	1.11 (1.05, 1.17)	0.000224	0.0316	1034.1	ieu-a-1162
1126	MYLIP	ENSG00000007944	rs1260326	C	1.19 (1.05, 1.35)	0.0077	0.0044	100.43	ieu-a-1129
1127	TMEM43	ENSG00000170876	rs55793580	T	1.31 (1.03, 1.66)	0.0258	0.0012	38.96	ieu-a-1129
1128	RIPK2	ENSG00000104312	rs428484	TRUE	1.21 (1.05, 1.39)	0.00701	0.0331	1086.03	ieu-a-1165
1129	P4HA2	ENSG00000072682	rs11955347	A	1.01 (1.00, 1.01)	0.0206	0.0052	137.1	ukb-a-55
1130	AP4M1	ENSG00000221838	rs7803714	T	0.99 (0.98, 1.00)	0.0045	0.0022	69.09	ukb-a-55
1131	ACOT2	ENSG00000119673	rs10144816	T	24.87 (23.19, 26.67)	0	0.0243	572.58	ebi-a-GCST007236
1132	P4HA2	ENSG00000072682	rs11955347	A	1.01 (1.00, 1.01)	0.00279	0.0052	137.1	ukb-b-16890
1133	P4HA2	ENSG00000072682	rs11955347	A	1.01 (1.00, 1.02)	0.0162	0.0052	137.1	ukb-b-13584
1134	YWHAH	ENSG00000128245	rs2301415	G	1.00 (1.00, 1.00)	0.0358	0.0556	1861.4	ukb-b-13584
1135	P4HA2	ENSG00000072682	rs11955347	A	1.01 (1.00, 1.02)	0.00649	0.0052	137.1	ukb-a-213
1136	MTUS1	ENSG00000129422	rs7000598	T	1.01 (1.00, 1.02)	0.0142	0.0081	257.44	ukb-a-213
1137	CFLAR	ENSG00000003402	rs58679595	A	1.00 (1.00, 1.00)	0.0358	0.0613	1430.82	ukb-b-12227
1141	ALDH6A1	ENSG00000119711	rs7148979	A	468.20 (387.31, 565.98)	0	0.0025	77.85	ebi-a-GCST007236
1151	DNMT3A	ENSG00000119772	rs7578575	A	0.03 (0.02, 0.03)	0	0.0055	173.79	ebi-a-GCST007236
1161	TMPO	ENSG00000120802	rs57849270	T	797.13 (683.09, 930.20)	0	0.0035	110.32	ebi-a-GCST007236
1171	MND1	ENSG00000121211	rs17029886	A	0.00 (0.00, 0.00)	0	0.0014	43.69	ebi-a-GCST007236
1181	RPL5	ENSG00000122406	rs11171739	T	66892.87 (52589.16, 85087.04)	0	0.002	46.43	ebi-a-GCST007236
1191	PAIP2B	ENSG00000124374	rs6726206	T	813.87 (6.14, 107848.32)	0.00719	0.0054	32.28	ebi-a-GCST007236
1201	PAIP2B	ENSG00000124374	rs13035834	C	813.87 (6.14, 107848.32)	0.00719	0.0054	109.87	ebi-a-GCST007236
1210	STXBP2	ENSG00000076944	rs76943378	A	1.00 (1.00, 1.01)	0.0187	0.0576	51.05	ieu-b-4810
1211	BCL7C	ENSG00000099385	rs11648125	A	1.16 (1.06, 1.26)	0.00114	0.0046	143.32	ebi-a-GCST004988
1212	FAH	ENSG00000103876	rs1354034	C	1.16 (1.01, 1.33)	0.0394	0.0413	196.86	bbj-a-160
1213	POLD1	ENSG00000062822	rs57887481	T	48350.36 (35601.47, 65664.61)	0	0.0021	29.99	ebi-a-GCST007236
1214	WRNIP1	ENSG00000124535	rs35293043	C	0.00 (0.00, 0.03)	0.00102	0.0027	47.98	ebi-a-GCST007236
1215	E2F5	ENSG00000133740	rs6991535	A	0.49 (0.26, 0.93)	0.0302	0.004	57.66	ebi-a-GCST90018579
1216	FAH	ENSG00000103876	rs1354034	C	1.16 (1.01, 1.33)	0.0394	0.0413	196.86	bbj-a-102
1217	FAH	ENSG00000103876	rs1354034	C	1.16 (1.01, 1.33)	0.0394	0.0413	196.86	ieu-b-70
1218	FAH	ENSG00000103876	rs1354034	C	1.16 (1.01, 1.33)	0.0394	0.0413	196.86	ieu-b-71
1219	BCL7C	ENSG00000099385	rs11648125	A	1.16 (1.06, 1.26)	0.00114	0.0046	143.32	ieu-a-1126
1220	SRF	ENSG00000112658	rs4398731	A	0.64 (0.50, 0.83)	0.000633	0.0013	40.42	ieu-a-1168
1221	WRNIP1	ENSG00000124535	rs6916011	C	0.00 (0.00, 0.03)	0.00102	0.0027	34.26	ebi-a-GCST007236
1222	PAFAH1B3	ENSG00000079462	rs11880124	G	1.40 (1.10, 1.77)	0.00528	0.0053	141.04	ieu-a-1131
1223	OAS2	ENSG00000111335	rs1990760	T	0.83 (0.70, 0.97)	0.0228	0.0042	41.75	ieu-a-1130
1224	PPP1R9A	ENSG00000158528	rs2374713	C	0.75 (0.57, 0.98)	0.0369	0.0039	36.03	ieu-a-1162
1225	TNK1	ENSG00000174292	rs8075287	C	1.15 (1.00, 1.32)	0.0489	0.0062	130.36	ieu-a-1129
1226	C22orf39	ENSG00000242259	rs5993587	G	1.00 (1.00, 1.01)	0.0147	0.013	318.22	ukb-a-55
1227	MTUS1	ENSG00000129422	rs7000598	T	1.01 (1.00, 1.01)	0.0299	0.0081	257.44	ukb-b-13584
1228	ATP8B3	ENSG00000130270	rs7248565	G	1.01 (1.00, 1.02)	0.0087	0.006	141.45	ukb-a-213
1231	XPO5	ENSG00000124571	rs28421666	G	0.04 (0.04, 0.05)	4.12e-243	0.0037	99.3	ebi-a-GCST007236
1241	SNRPB	ENSG00000125835	rs6049288	T	7.40 (6.96, 7.86)	0	0.0233	756.6	ebi-a-GCST007236
1251	RBM42	ENSG00000126254	rs73046864	G	7.24 (5.91, 8.87)	3.42e-81	0.0033	103.17	ebi-a-GCST007236
1261	IPPK	ENSG00000127080	rs10820999	A	1620.00 (1376.12, 1907.10)	0	0.0031	97.29	ebi-a-GCST007236
1271	FGFRL1	ENSG00000127418	rs34587452	C	0.05 (0.04, 0.05)	0	0.0151	414.4	ebi-a-GCST007236
1281	EPS15L1	ENSG00000127527	rs10413805	A	0.01 (0.01, 0.02)	0	0.0035	111.21	ebi-a-GCST007236
1291	WDR24	ENSG00000127580	rs11248944	C	20.65 (19.31, 22.07)	0	0.0308	596.02	ebi-a-GCST007236
1301	TXNDC17	ENSG00000129235	rs11657031	T	68.90 (63.45, 74.82)	0	0.0396	378.25	ebi-a-GCST007236
1310	RAD54L	ENSG00000085999	rs6662982	A	0.98 (0.96, 0.99)	0.00159	0.0025	38.73	ieu-b-4810
1311	DAAM1	ENSG00000100592	rs1354034	C	1.03 (1.01, 1.06)	0.0157	0.0622	232.39	ebi-a-GCST004988
1312	FAH	ENSG00000103876	rs939974	G	1.16 (1.01, 1.33)	0.0394	0.0413	220.59	bbj-a-160
1313	U2AF2	ENSG00000063244	rs57544196	G	22.12 (18.35, 26.66)	1.65e-231	0.0034	106.62	ebi-a-GCST007236
1314	KIF1C	ENSG00000129250	rs11656932	C	47.99 (41.96, 54.89)	0	0.0053	167.11	ebi-a-GCST007236
1315	DSCC1	ENSG00000136982	rs28619135	A	1.38 (1.01, 1.87)	0.0416	0.0316	1034.1	ebi-a-GCST90018579
1316	FAH	ENSG00000103876	rs939974	G	1.16 (1.01, 1.33)	0.0394	0.0413	220.59	bbj-a-102
1317	FAH	ENSG00000103876	rs939974	G	1.16 (1.01, 1.33)	0.0394	0.0413	220.59	ieu-b-70
1318	FAH	ENSG00000103876	rs939974	G	1.16 (1.01, 1.33)	0.0394	0.0413	220.59	ieu-b-71
1319	DAAM1	ENSG00000100592	rs1354034	C	1.06 (1.01, 1.10)	0.00879	0.0192	232.39	ieu-a-1126
1320	KLF9	ENSG00000119138	rs7862571	C	1.14 (1.02, 1.28)	0.0213	0.013	35.8	ieu-a-1168
1321	EGLN3	ENSG00000129521	rs1652946	T	0.04 (0.03, 0.04)	0	0.0173	69.32	ebi-a-GCST007236
1322	CDC7	ENSG00000097046	rs12141173	C	1.08 (1.01, 1.16)	0.0251	0.0652	534.15	ieu-a-1131
1323	OAS2	ENSG00000111335	rs4917014	G	0.83 (0.70, 0.97)	0.0228	0.0042	37.57	ieu-a-1130
1324	JOSD2	ENSG00000161677	rs1150920	C	1.13 (1.03, 1.24)	0.00782	0.0098	310.4	ieu-a-1162
1325	CSTF3	ENSG00000176102	rs7105777	T	0.88 (0.79, 0.99)	0.0303	0.006	190.79	ieu-a-1129
1326	HDGF	ENSG00000143321	rs76734003	T	1.01 (1.00, 1.02)	0.0111	0.0063	200.69	ukb-b-13584
1327	HDGF	ENSG00000143321	rs76734003	T	1.01 (1.00, 1.02)	0.0477	0.0063	200.69	ukb-a-213
1331	EGLN3	ENSG00000129521	rs12586857	T	0.04 (0.03, 0.04)	0	0.0173	483.97	ebi-a-GCST007236
1341	ATP8B3	ENSG00000130270	rs7250872	T	82.25 (17.07, 396.39)	3.88e-08	0.0182	287.05	ebi-a-GCST007236
1351	ATP8B3	ENSG00000130270	rs7248565	G	82.25 (17.07, 396.39)	3.88e-08	0.0182	141.45	ebi-a-GCST007236
1361	COL5A1	ENSG00000130635	rs116995524	A	0.01 (0.01, 0.01)	0	0.0045	108.32	ebi-a-GCST007236
1371	UBE2M	ENSG00000130725	rs3794964	C	46.96 (38.43, 57.39)	0	0.0089	103.15	ebi-a-GCST007236
1381	MAP3K10	ENSG00000130758	rs73042675	A	0.03 (0.03, 0.03)	0	0.013	416.92	ebi-a-GCST007236
1391	NFATC1	ENSG00000131196	rs117314773	A	3.86 (3.43, 4.35)	1.12e-109	0.0194	388.02	ebi-a-GCST007236
1401	C19orf12	ENSG00000131943	rs114930005	T	4.51 (2.05, 9.90)	0.000175	0.0927	81.15	ebi-a-GCST007236
1410	ZNF268	ENSG00000090612	rs62644541	C	0.99 (0.98, 1.00)	0.0203	0.0133	332.05	ieu-b-4810
1411	DAAM1	ENSG00000100592	rs55633651	A	1.03 (1.01, 1.06)	0.0157	0.0622	228.1	ebi-a-GCST004988
1412	FAH	ENSG00000103876	rs33929922	C	1.16 (1.01, 1.33)	0.0394	0.0413	805.57	bbj-a-160
1413	ARFGEF1	ENSG00000066777	rs12678025	G	0.00 (0.00, 0.00)	0	0.0022	70.56	ebi-a-GCST007236
1414	C19orf12	ENSG00000131943	rs10414583	A	4.51 (2.05, 9.90)	0.000175	0.0927	105.83	ebi-a-GCST007236
1415	KIF11	ENSG00000138160	rs10882098	T	1.53 (1.06, 2.21)	0.0225	0.0028	87.89	ebi-a-GCST90018579
1416	FAH	ENSG00000103876	rs33929922	C	1.16 (1.01, 1.33)	0.0394	0.0413	805.57	bbj-a-102
1417	FAH	ENSG00000103876	rs33929922	C	1.16 (1.01, 1.33)	0.0394	0.0413	805.57	ieu-b-70
1418	FAH	ENSG00000103876	rs33929922	C	1.16 (1.01, 1.33)	0.0394	0.0413	805.57	ieu-b-71
1419	DAAM1	ENSG00000100592	rs55633651	A	1.06 (1.01, 1.10)	0.00879	0.0192	228.1	ieu-a-1126
1420	KLF9	ENSG00000119138	rs35098932	C	1.14 (1.02, 1.28)	0.0213	0.013	371.26	ieu-a-1168
1421	C19orf12	ENSG00000131943	rs62106280	G	4.51 (2.05, 9.90)	0.000175	0.0927	29.82	ebi-a-GCST007236
1422	CDC7	ENSG00000097046	rs17485896	C	1.08 (1.01, 1.16)	0.0251	0.0652	1601.39	ieu-a-1131
1423	OAS2	ENSG00000111335	rs57994353	C	0.83 (0.70, 0.97)	0.0228	0.0042	41.53	ieu-a-1130
1424	INHBB	ENSG00000163083	rs12711939	G	1.07 (1.01, 1.13)	0.0191	0.0362	974.31	ieu-a-1162
1425	SAMD12	ENSG00000177570	rs2451160	C	0.80 (0.65, 0.99)	0.0391	0.0018	57.57	ieu-a-1129
1426	AK3	ENSG00000147853	rs12683352	A	1.00 (1.00, 1.01)	0.00839	0.028	765.97	ukb-b-13584
1427	AK3	ENSG00000147853	rs12683352	A	1.01 (1.00, 1.01)	0.00901	0.028	765.97	ukb-a-213
1431	C19orf12	ENSG00000131943	rs7257901	C	4.51 (2.05, 9.90)	0.000175	0.0927	2276.57	ebi-a-GCST007236
1441	INPP5K	ENSG00000132376	rs11559105	A	0.51 (0.48, 0.53)	2.17e-127	0.0578	1436.12	ebi-a-GCST007236
1451	EIF5A	ENSG00000132507	rs2292064	C	0.06 (0.05, 0.06)	0	0.0725	717.7	ebi-a-GCST007236
1461	PEMT	ENSG00000133027	rs12947517	T	35.88 (33.35, 38.60)	0	0.0153	485.43	ebi-a-GCST007236
1471	BTG1	ENSG00000133639	rs56330463	C	0.00 (0.00, 0.12)	0.0014	0.0067	34.49	ebi-a-GCST007236
1481	BTG1	ENSG00000133639	rs1032433	T	0.00 (0.00, 0.12)	0.0014	0.0067	144.08	ebi-a-GCST007236
1491	LRRCC1	ENSG00000133739	rs6605627	T	44.80 (41.46, 48.42)	0	0.0133	428.23	ebi-a-GCST007236
1501	E2F5	ENSG00000133740	rs6991535	A	108.58 (87.28, 135.08)	0	0.004	57.66	ebi-a-GCST007236
1510	CCNB1IP1	ENSG00000100814	rs28500547	T	1.00 (0.99, 1.00)	0.0176	0.0889	1355.34	ieu-b-4810
1511	DAAM1	ENSG00000100592	rs1253012	G	1.03 (1.01, 1.06)	0.0157	0.0622	133.63	ebi-a-GCST004988
1512	FAH	ENSG00000103876	rs12050887	T	1.16 (1.01, 1.33)	0.0394	0.0413	71.7	bbj-a-160
1513	POLB	ENSG00000070501	rs13164856	C	106.71 (1.39, 8221.31)	0.0351	0.0198	31.78	ebi-a-GCST007236
1514	MEN1	ENSG00000133895	rs582980	T	18.16 (16.44, 20.07)	0	0.009	285.18	ebi-a-GCST007236
1515	MANF	ENSG00000145050	rs6763781	C	1.61 (1.07, 2.42)	0.0223	0.0043	61.42	ebi-a-GCST90018579
1516	FAH	ENSG00000103876	rs12050887	T	1.16 (1.01, 1.33)	0.0394	0.0413	71.7	bbj-a-102
1517	FAH	ENSG00000103876	rs12050887	T	1.16 (1.01, 1.33)	0.0394	0.0413	71.7	ieu-b-70
1518	FAH	ENSG00000103876	rs12050887	T	1.16 (1.01, 1.33)	0.0394	0.0413	71.7	ieu-b-71
1519	DAAM1	ENSG00000100592	rs1253012	G	1.06 (1.01, 1.10)	0.00879	0.0192	133.63	ieu-a-1126
1520	IPPK	ENSG00000127080	rs10820999	A	0.84 (0.72, 0.99)	0.0389	0.0031	97.29	ieu-a-1168
1521	TMEM165	ENSG00000134851	rs11932595	G	844.66 (723.44, 986.18)	0	0.0038	119.7	ebi-a-GCST007236
1522	SH3BP1	ENSG00000100092	rs78899198	C	1.54 (1.02, 2.33)	0.0407	0.0022	58.46	ieu-a-1131
1523	SRF	ENSG00000112658	rs4398731	A	0.65 (0.50, 0.84)	0.00097	0.0013	40.42	ieu-a-1130
1524	TOMM7	ENSG00000196683	rs10270171	C	1.05 (1.00, 1.10)	0.0387	0.0432	1420.02	ieu-a-1162
1525	MYADM	ENSG00000179820	rs6992333	G	1.10 (1.01, 1.20)	0.0284	0.0097	37.91	ieu-a-1129
1526	WASF2	ENSG00000158195	rs743044	C	1.01 (1.00, 1.02)	0.0301	0.0035	98.52	ukb-b-13584
1527	WASF2	ENSG00000158195	rs743044	C	1.03 (1.01, 1.04)	0.000169	0.0035	98.52	ukb-a-213
1531	P2RX4	ENSG00000135124	rs116883358	T	3.60 (1.97, 6.56)	2.94e-05	0.0155	356.44	ebi-a-GCST007236
1541	P2RX4	ENSG00000135124	rs185197408	A	3.60 (1.97, 6.56)	2.94e-05	0.0155	35.04	ebi-a-GCST007236
1551	LMO7	ENSG00000136153	rs17706332	A	0.01 (0.01, 0.01)	0	0.0028	88.1	ebi-a-GCST007236
1561	BZW2	ENSG00000136261	rs818586	C	101.55 (89.20, 115.61)	0	0.0113	201.32	ebi-a-GCST007236
1571	BZW2	ENSG00000136261	rs78396060	T	101.55 (89.20, 115.61)	0	0.0113	153.74	ebi-a-GCST007236
1581	DSCC1	ENSG00000136982	rs28619135	A	6.80 (6.46, 7.15)	0	0.0316	1034.1	ebi-a-GCST007236
1591	RPS6	ENSG00000137154	rs35567310	T	0.01 (0.00, 0.01)	0	0.0056	51.89	ebi-a-GCST007236
1601	LRRC1	ENSG00000137269	rs4715421	T	0.15 (0.14, 0.16)	0	0.0433	1427.35	ebi-a-GCST007236
1610	CCNB1IP1	ENSG00000100814	rs259981	A	1.00 (0.99, 1.00)	0.0176	0.0889	33.82	ieu-b-4810
1611	DAAM1	ENSG00000100592	rs2025901	T	1.03 (1.01, 1.06)	0.0157	0.0622	1418.18	ebi-a-GCST004988
1612	FAH	ENSG00000103876	rs372883	C	1.16 (1.01, 1.33)	0.0394	0.0413	37.24	bbj-a-160
1613	POLB	ENSG00000070501	rs28383314	C	106.71 (1.39, 8221.31)	0.0351	0.0198	37.02	ebi-a-GCST007236
1614	GGH	ENSG00000137563	rs4739056	A	12.81 (3.72, 44.15)	5.32e-05	0.0213	126.56	ebi-a-GCST007236
1615	MANF	ENSG00000145050	rs2256183	G	1.61 (1.07, 2.42)	0.0223	0.0043	59	ebi-a-GCST90018579
1616	FAH	ENSG00000103876	rs372883	C	1.16 (1.01, 1.33)	0.0394	0.0413	37.24	bbj-a-102
1617	FAH	ENSG00000103876	rs372883	C	1.16 (1.01, 1.33)	0.0394	0.0413	37.24	ieu-b-70
1618	FAH	ENSG00000103876	rs372883	C	1.16 (1.01, 1.33)	0.0394	0.0413	37.24	ieu-b-71
1619	WDR59	ENSG00000103091	rs7950726	A	1.14 (1.01, 1.28)	0.0277	0.0026	82.6	ieu-a-1126
1620	TXNDC17	ENSG00000129235	rs11657031	T	1.12 (1.03, 1.21)	0.00953	0.0396	378.25	ieu-a-1168
1621	GGH	ENSG00000137563	rs61518338	A	12.81 (3.72, 44.15)	5.32e-05	0.0213	492.02	ebi-a-GCST007236
1622	GMDS	ENSG00000112699	rs2569856	A	1.54 (1.05, 2.25)	0.0266	0.0055	32.86	ieu-a-1131
1623	OTX1	ENSG00000115507	rs75918446	A	0.96 (0.92, 1.00)	0.0468	0.0555	50.61	ieu-a-1130
1624	NT5M	ENSG00000205309	rs10822145	T	0.78 (0.62, 1.00)	0.0478	0.0014	43.85	ieu-a-1162
1625	MYADM	ENSG00000179820	rs55793580	T	1.10 (1.01, 1.20)	0.0284	0.0097	255.64	ieu-a-1129
1626	JOSD2	ENSG00000161677	rs1150920	C	0.99 (0.99, 1.00)	0.0328	0.0098	310.4	ukb-b-13584
1627	KRTCAP2	ENSG00000163463	rs12752585	A	0.97 (0.96, 0.98)	2.6e-05	0.0021	67.05	ukb-a-213
1631	SDCBP	ENSG00000137575	rs77985891	G	11.70 (9.44, 14.50)	7.84e-112	0.003	78.48	ebi-a-GCST007236
1641	PAQR5	ENSG00000137819	rs7173363	T	94.03 (75.60, 116.96)	0	0.0026	83.46	ebi-a-GCST007236
1651	ADCY3	ENSG00000138031	rs62140562	C	349.73 (30.58, 4000.30)	2.47e-06	0.0113	163.29	ebi-a-GCST007236
1661	ADCY3	ENSG00000138031	rs1354034	C	349.73 (30.58, 4000.30)	2.47e-06	0.0113	100.97	ebi-a-GCST007236
1671	ADCY3	ENSG00000138031	rs11653357	A	349.73 (30.58, 4000.30)	2.47e-06	0.0113	38.11	ebi-a-GCST007236
1681	KIF11	ENSG00000138160	rs10882098	T	5889.12 (4969.78, 6978.52)	0	0.0028	87.89	ebi-a-GCST007236
1691	KIF20B	ENSG00000138182	rs1126480	G	18.40 (17.24, 19.63)	0	0.0202	653.05	ebi-a-GCST007236
1701	DNA2	ENSG00000138346	rs74797509	A	0.13 (0.12, 0.14)	0	0.0209	560.14	ebi-a-GCST007236
1710	CHMP4B	ENSG00000101421	rs6087539	G	0.99 (0.99, 1.00)	0.0171	0.0203	108.63	ieu-b-4810
1711	PSMB5	ENSG00000100804	rs117058979	T	0.95 (0.91, 1.00)	0.0499	0.0235	40.43	ebi-a-GCST004988
1712	PRPF19	ENSG00000110107	rs4938990	C	0.83 (0.69, 1.00)	0.0453	0.0109	346.61	bbj-a-160
1713	POLB	ENSG00000070501	rs56388170	T	106.71 (1.39, 8221.31)	0.0351	0.0198	42.42	ebi-a-GCST007236
1714	ATIC	ENSG00000138363	rs4535042	G	26.24 (24.38, 28.25)	0	0.0357	524.89	ebi-a-GCST007236
1715	OCIAD2	ENSG00000145247	rs7673965	A	0.76 (0.60, 0.96)	0.0192	0.0065	182.12	ebi-a-GCST90018579
1716	PRPF19	ENSG00000110107	rs4938990	C	0.83 (0.69, 1.00)	0.0453	0.0109	346.61	bbj-a-102
1717	PRPF19	ENSG00000110107	rs4938990	C	0.83 (0.69, 1.00)	0.0453	0.0109	346.61	ieu-b-70
1718	PRPF19	ENSG00000110107	rs4938990	C	0.83 (0.69, 1.00)	0.0453	0.0109	346.61	ieu-b-71
1719	CSK	ENSG00000103653	rs2472298	A	0.94 (0.91, 0.96)	6.8e-06	0.0438	1431.03	ieu-a-1126
1720	UBE2M	ENSG00000130725	rs3794964	C	1.31 (1.08, 1.61)	0.00755	0.0089	103.15	ieu-a-1168
1721	IDH1	ENSG00000138413	rs59522113	G	0.08 (0.07, 0.08)	0	0.0195	282.82	ebi-a-GCST007236
1722	GMDS	ENSG00000112699	rs4959167	G	1.54 (1.05, 2.25)	0.0266	0.0055	85.05	ieu-a-1131
1723	OTX1	ENSG00000115507	rs76814967	T	0.96 (0.92, 1.00)	0.0468	0.0555	1716.85	ieu-a-1130
1724	TSPAN4	ENSG00000214063	rs12478601	T	1.06 (1.01, 1.10)	0.00811	0.0672	45.35	ieu-a-1162
1725	SLC6A9	ENSG00000196517	rs875741	A	1.36 (1.11, 1.67)	0.00279	0.0017	53.3	ieu-a-1129
1726	INHBB	ENSG00000163083	rs12711939	G	1.00 (0.99, 1.00)	0.0259	0.0362	974.31	ukb-b-13584
1727	TNK1	ENSG00000174292	rs8075287	C	0.99 (0.98, 1.00)	0.0346	0.0062	130.36	ukb-a-213
1731	HADH	ENSG00000138796	rs4643888	A	2331.58 (59.44, 91460.07)	3.44e-05	0.005	46.87	ebi-a-GCST007236
1741	HADH	ENSG00000138796	rs7686569	T	2331.58 (59.44, 91460.07)	3.44e-05	0.005	103.39	ebi-a-GCST007236
1751	ESYT1	ENSG00000139641	rs2640569	T	67.85 (58.44, 78.77)	0	0.0043	124.87	ebi-a-GCST007236
1761	ESD	ENSG00000139684	rs12584117	G	0.12 (0.05, 0.28)	9.38e-07	0.0417	64.14	ebi-a-GCST007236
1771	ESD	ENSG00000139684	rs8192889	C	0.12 (0.05, 0.28)	9.38e-07	0.0417	1087.39	ebi-a-GCST007236
1781	RAB15	ENSG00000139998	rs2269294	G	32.12 (10.24, 100.74)	2.69e-09	0.0124	83.96	ebi-a-GCST007236
1791	RAB15	ENSG00000139998	rs58729647	G	32.12 (10.24, 100.74)	2.69e-09	0.0124	39.02	ebi-a-GCST007236
1801	RAB15	ENSG00000139998	rs7143495	G	32.12 (10.24, 100.74)	2.69e-09	0.0124	269.01	ebi-a-GCST007236
1810	CHMP4B	ENSG00000101421	rs1889538	C	0.99 (0.99, 1.00)	0.0171	0.0203	180.13	ieu-b-4810
1811	PSMB5	ENSG00000100804	rs12590429	A	0.95 (0.91, 1.00)	0.0499	0.0235	147.57	ebi-a-GCST004988
1812	PNKD	ENSG00000127838	rs59072704	C	1.07 (1.00, 1.15)	0.0468	0.0704	32.2	bbj-a-160
1813	POLB	ENSG00000070501	rs2272733	C	106.71 (1.39, 8221.31)	0.0351	0.0198	446.68	ebi-a-GCST007236
1814	SERF2	ENSG00000140264	rs8073060	A	0.00 (0.00, 0.00)	0	0.0015	47.38	ebi-a-GCST007236
1815	PSPH	ENSG00000146733	rs10249231	C	0.82 (0.70, 0.96)	0.0116	0.0126	321.64	ebi-a-GCST90018579
1816	PNKD	ENSG00000127838	rs59072704	C	1.07 (1.00, 1.15)	0.0468	0.0704	32.2	bbj-a-102
1817	PNKD	ENSG00000127838	rs59072704	C	1.07 (1.00, 1.15)	0.0468	0.0704	32.2	ieu-b-70
1818	PNKD	ENSG00000127838	rs59072704	C	1.07 (1.00, 1.15)	0.0468	0.0704	32.2	ieu-b-71
1819	SPAG1	ENSG00000104450	rs2446913	C	0.97 (0.95, 1.00)	0.0322	0.0531	1609.52	ieu-a-1126
1820	MAP3K10	ENSG00000130758	rs73042675	A	0.91 (0.84, 0.99)	0.0224	0.013	416.92	ieu-a-1168
1821	ZNF710	ENSG00000140548	rs2939850	C	932.43 (804.83, 1080.26)	0	0.0044	119.07	ebi-a-GCST007236
1822	IPPK	ENSG00000127080	rs10820999	A	1.41 (1.06, 1.89)	0.019	0.0031	97.29	ieu-a-1131
1823	OTX1	ENSG00000115507	rs56330463	C	0.96 (0.92, 1.00)	0.0468	0.0555	35.31	ieu-a-1130
1824	TSPAN4	ENSG00000214063	rs28558789	G	1.06 (1.01, 1.10)	0.00811	0.0672	1582.05	ieu-a-1162
1825	TSPAN4	ENSG00000214063	rs12478601	T	0.95 (0.92, 0.99)	0.0145	0.0672	45.35	ieu-a-1129
1826	KRTCAP2	ENSG00000163463	rs12752585	A	0.97 (0.96, 0.98)	5.13e-06	0.0021	67.05	ukb-b-13584
1827	AP4M1	ENSG00000221838	rs7803714	T	0.99 (0.97, 1.00)	0.041	0.0022	69.09	ukb-a-213
1831	MAP1LC3B	ENSG00000140941	rs12445473	G	5143.05 (4154.19, 6367.29)	0	0.0038	54.43	ebi-a-GCST007236
1841	NOB1	ENSG00000141101	rs1469908	T	19120.67 (15788.74, 23155.75)	0	0.0026	68.11	ebi-a-GCST007236
1851	SCRN2	ENSG00000141295	rs9904503	C	0.24 (0.12, 0.49)	0.000106	0.1203	1778.83	ebi-a-GCST007236
1861	SCRN2	ENSG00000141295	rs141131264	C	0.24 (0.12, 0.49)	0.000106	0.1203	135.66	ebi-a-GCST007236
1871	CBX8	ENSG00000141570	rs72847429	T	686.79 (475.25, 992.49)	6.44e-265	0.0026	36.61	ebi-a-GCST007236
1881	SMAD4	ENSG00000141646	rs4390682	A	38.39 (35.35, 41.69)	0	0.0132	414.86	ebi-a-GCST007236
1891	TNFRSF11A	ENSG00000141655	rs4848370	T	0.00 (0.00, 0.00)	1.15e-07	0.0055	45.1	ebi-a-GCST007236
1901	TNFRSF11A	ENSG00000141655	rs7911264	C	0.00 (0.00, 0.00)	1.15e-07	0.0055	30.86	ebi-a-GCST007236
1910	POLB	ENSG00000070501	rs7310615	G	106.71 (1.39, 8221.31)	0.0351	0.0198	57.65	ebi-a-GCST007236
1911	TNFRSF11A	ENSG00000141655	rs7234211	C	0.00 (0.00, 0.00)	1.15e-07	0.0055	99.1	ebi-a-GCST007236
1912	CALR	ENSG00000179218	rs2549794	T	1.76 (1.36, 2.28)	2e-05	0.0058	35.89	ebi-a-GCST90018579
1913	PNKD	ENSG00000127838	rs6728701	G	1.07 (1.00, 1.15)	0.0468	0.0704	77.12	bbj-a-102
1914	PNKD	ENSG00000127838	rs6728701	G	1.07 (1.00, 1.15)	0.0468	0.0704	77.12	ieu-b-70
1915	PNKD	ENSG00000127838	rs6728701	G	1.07 (1.00, 1.15)	0.0468	0.0704	77.12	ieu-b-71
1916	SPAG1	ENSG00000104450	rs11786122	G	0.97 (0.95, 1.00)	0.0322	0.0531	32.69	ieu-a-1126
1917	PEMT	ENSG00000133027	rs12947517	T	0.93 (0.86, 1.00)	0.0488	0.0153	485.43	ieu-a-1168
1918	WDR24	ENSG00000127580	rs11248944	C	1.16 (1.02, 1.31)	0.0218	0.0308	596.02	ieu-a-1131
1919	OTX1	ENSG00000115507	rs7846314	T	0.96 (0.92, 1.00)	0.0468	0.0555	37.11	ieu-a-1130
1920	TSPAN4	ENSG00000214063	rs28558789	G	0.95 (0.92, 0.99)	0.0145	0.0672	1582.05	ieu-a-1129
1921	PPOX	ENSG00000143224	rs12031437	G	0.10 (0.09, 0.11)	0	0.016	512.96	ebi-a-GCST007236
1922	PNPLA2	ENSG00000177666	rs1031868	G	1.02 (1.00, 1.04)	0.0209	0.0013	37.95	ukb-b-13584
1931	UBAP2L	ENSG00000143569	rs1044013	T	0.06 (0.06, 0.07)	0	0.0302	984.72	ebi-a-GCST007236
1941	TTC13	ENSG00000143643	rs9431911	C	22.75 (21.35, 24.24)	0	0.0203	648.36	ebi-a-GCST007236
1951	IQSEC1	ENSG00000144711	rs360829	A	0.01 (0.01, 0.01)	0	0.0035	81.94	ebi-a-GCST007236
1961	MANF	ENSG00000145050	rs6763781	C	5656.79 (67.33, 475269.58)	0.000132	0.0043	61.42	ebi-a-GCST007236
1971	MANF	ENSG00000145050	rs2256183	G	5656.79 (67.33, 475269.58)	0.000132	0.0043	59	ebi-a-GCST007236
1981	OCIAD2	ENSG00000145247	rs7673965	A	302.83 (268.47, 341.58)	0	0.0065	182.12	ebi-a-GCST007236
1991	RPS3A	ENSG00000145425	rs3736502	T	0.08 (0.01, 0.71)	0.0234	0.0095	198.92	ebi-a-GCST007236
2010	P4HA2	ENSG00000072682	rs11955347	A	1200.55 (1049.69, 1373.10)	0	0.0052	137.1	ebi-a-GCST007236
2011	PNRC1	ENSG00000146278	rs10080656	T	4.51 (4.25, 4.78)	0	0.0382	1256.77	ebi-a-GCST007236
2012	CALR	ENSG00000179218	rs2524079	A	1.76 (1.36, 2.28)	2e-05	0.0058	57.26	ebi-a-GCST90018579
2013	PNKD	ENSG00000127838	rs57678725	T	1.07 (1.00, 1.15)	0.0468	0.0704	260.42	bbj-a-102
2014	PNKD	ENSG00000127838	rs57678725	T	1.07 (1.00, 1.15)	0.0468	0.0704	260.42	ieu-b-70
2015	PNKD	ENSG00000127838	rs57678725	T	1.07 (1.00, 1.15)	0.0468	0.0704	260.42	ieu-b-71
2016	SPAG1	ENSG00000104450	rs77017257	G	0.97 (0.95, 1.00)	0.0322	0.0531	102.13	ieu-a-1126
2017	EPSTI1	ENSG00000133106	rs1990760	T	0.96 (0.93, 1.00)	0.0317	0.0702	31.34	ieu-a-1168
2018	KIF1C	ENSG00000129250	rs11656932	C	1.29 (1.02, 1.63)	0.033	0.0053	167.11	ieu-a-1131
2019	RPL22	ENSG00000116251	rs113782549	A	1.25 (1.03, 1.51)	0.0236	0.0042	101.73	ieu-a-1130
2020	NT5M	ENSG00000205309	rs10822145	T	0.98 (0.97, 1.00)	0.0219	0.0014	43.85	ukb-b-13584
2021	PSPH	ENSG00000146733	rs10249231	C	10.49 (9.44, 11.65)	0	0.0126	321.64	ebi-a-GCST007236
2031	SLC25A25	ENSG00000148339	rs4837240	G	0.20 (0.17, 0.23)	6.3e-78	0.0074	229.55	ebi-a-GCST007236
2100	LIG3	ENSG00000005156	rs2291190	C	10.57 (1.45, 77.00)	0.0199	0.0546	109.03	ebi-a-GCST007236
2101	MSI2	ENSG00000153944	rs7342828	G	1980.16 (418.47, 9369.80)	1.05e-21	0.0037	72.2	ebi-a-GCST007236
2102	H6PD	ENSG00000049239	rs2275457	A	0.90 (0.82, 1.00)	0.0413	0.0512	40.21	ebi-a-GCST90018579
2103	HEBP2	ENSG00000051620	rs4620141	T	1.06 (1.01, 1.12)	0.0213	0.0914	52.62	bbj-a-102
2104	HEBP2	ENSG00000051620	rs4620141	T	1.06 (1.01, 1.12)	0.0213	0.0914	52.62	ieu-b-70
2105	HEBP2	ENSG00000051620	rs4620141	T	1.06 (1.01, 1.12)	0.0213	0.0914	52.62	ieu-b-71
2106	MYLIP	ENSG00000007944	rs2021900	T	1.05 (1.01, 1.10)	0.0178	0.0274	526.39	ieu-a-1126
2107	P4HA2	ENSG00000072682	rs11955347	A	1.20 (1.05, 1.38)	0.00665	0.0052	137.1	ieu-a-1168
2108	LIG3	ENSG00000005156	rs2291190	C	1.11 (1.03, 1.19)	0.00465	0.0546	109.03	ieu-a-1131
2109	P4HA2	ENSG00000072682	rs11955347	A	1.22 (1.06, 1.40)	0.00448	0.0052	137.1	ieu-a-1130
2110	NSF	ENSG00000073969	rs17087335	T	11666.30 (9175.58, 14833.14)	0	0.0015	46.59	ebi-a-GCST007236
2111	MOV10	ENSG00000155363	rs3748655	C	9.68 (9.06, 10.34)	0	0.0202	649.91	ebi-a-GCST007236
2112	CALR	ENSG00000179218	rs2524035	G	1.76 (1.36, 2.28)	2e-05	0.0058	77.49	ebi-a-GCST90018579
2113	PNKD	ENSG00000127838	rs12478601	T	1.07 (1.00, 1.15)	0.0468	0.0704	142.59	bbj-a-102
2114	PNKD	ENSG00000127838	rs12478601	T	1.07 (1.00, 1.15)	0.0468	0.0704	142.59	ieu-b-70
2115	PNKD	ENSG00000127838	rs12478601	T	1.07 (1.00, 1.15)	0.0468	0.0704	142.59	ieu-b-71
2116	MTCH2	ENSG00000109919	rs143001834	A	1.10 (1.02, 1.19)	0.02	0.0051	147.01	ieu-a-1126
2117	EPSTI1	ENSG00000133106	rs4385425	G	0.96 (0.93, 1.00)	0.0317	0.0702	59.55	ieu-a-1168
2118	KIF20B	ENSG00000138182	rs1126480	G	1.22 (1.08, 1.37)	0.00108	0.0202	653.05	ieu-a-1131
2119	PHTF1	ENSG00000116793	rs6669008	G	0.93 (0.86, 1.00)	0.0416	0.0163	492.14	ieu-a-1130
2120	P4HA2	ENSG00000072682	rs11955347	A	1.19 (1.04, 1.36)	0.0135	0.0052	137.1	ieu-a-1162
2121	PRR14	ENSG00000156858	rs4616297	A	0.00 (0.00, 0.00)	0	0.0054	171.12	ebi-a-GCST007236
2122	MYLIP	ENSG00000007944	rs247617	A	1.19 (1.05, 1.35)	0.0077	0.0044	37.45	ieu-a-1129
2123	DBF4B	ENSG00000161692	rs73297776	TRUE	1.14 (1.01, 1.28)	0.0303	0.0516	1676.79	ieu-a-1165
2124	PNKD	ENSG00000127838	rs12478601	T	1.00 (1.00, 1.00)	0.0461	0.0559	142.59	ukb-a-55
2125	PAFAH1B3	ENSG00000079462	rs11880124	G	0.99 (0.99, 1.00)	0.00822	0.0053	141.04	ukb-b-16890
2126	PLEK2	ENSG00000100558	rs875741	A	1.00 (1.00, 1.01)	0.0246	0.0213	116.85	ukb-b-13584
2127	AP4M1	ENSG00000221838	rs7803714	T	0.98 (0.97, 0.99)	0.00201	0.0022	69.09	ukb-b-13584
2128	RAP1GAP	ENSG00000076864	rs592423	C	1.01 (1.00, 1.02)	0.0469	0.0053	169.1	ukb-a-213
2129	OAS2	ENSG00000111335	rs57994353	C	0.99 (0.97, 1.00)	0.0441	0.0015	41.53	ukb-b-12227
2131	PAXIP1	ENSG00000157212	rs1357994	C	10268.35 (7952.74, 13258.20)	0	0.0013	42.56	ebi-a-GCST007236
2141	MMP14	ENSG00000157227	rs2073345	C	6188.34 (5205.46, 7356.81)	0	0.0033	84.55	ebi-a-GCST007236
2151	WASF2	ENSG00000158195	rs743044	C	188.56 (45.21, 786.39)	6.42e-13	0.0075	98.52	ebi-a-GCST007236
2210	MGLL	ENSG00000074416	rs1050316	T	14.33 (1.21, 169.29)	0.0346	0.0703	41.41	ebi-a-GCST007236
2211	ATP13A2	ENSG00000159363	rs4920605	A	29.55 (1.46, 597.89)	0.0273	0.0168	418.81	ebi-a-GCST007236
2212	SHMT2	ENSG00000182199	rs7311958	T	0.67 (0.49, 0.93)	0.0155	0.0031	96.01	ebi-a-GCST90018579
2213	PNKD	ENSG00000127838	rs6737563	C	1.07 (1.00, 1.15)	0.0468	0.0704	1702.34	bbj-a-102
2214	PNKD	ENSG00000127838	rs6737563	C	1.07 (1.00, 1.15)	0.0468	0.0704	1702.34	ieu-b-70
2215	PNKD	ENSG00000127838	rs6737563	C	1.07 (1.00, 1.15)	0.0468	0.0704	1702.34	ieu-b-71
2216	OAS2	ENSG00000111335	rs1990760	T	0.82 (0.74, 0.90)	4.93e-05	0.0042	41.75	ieu-a-1126
2217	EPSTI1	ENSG00000133106	rs6561094	T	0.96 (0.93, 1.00)	0.0317	0.0702	1859.76	ieu-a-1168
2218	SAT2	ENSG00000141504	rs1375493	A	1.14 (1.05, 1.25)	0.00264	0.0385	42.2	ieu-a-1131
2219	PHTF1	ENSG00000116793	rs1985436	T	0.93 (0.86, 1.00)	0.0416	0.0163	31.83	ieu-a-1130
2221	ATP13A2	ENSG00000159363	rs9325650	G	29.55 (1.46, 597.89)	0.0273	0.0168	99.46	ebi-a-GCST007236
2231	HSF2BP	ENSG00000160207	rs2838340	G	0.00 (0.00, 0.00)	0	0.0025	74.03	ebi-a-GCST007236
2310	MGLL	ENSG00000074416	rs1354034	C	14.33 (1.21, 169.29)	0.0346	0.0703	1297.61	ebi-a-GCST007236
2311	SPC24	ENSG00000161888	rs10402457	C	30.92 (25.38, 37.67)	1.9e-254	0.0038	119.8	ebi-a-GCST007236
2312	CENPW	ENSG00000203760	rs1591805	G	0.10 (0.02, 0.61)	0.0131	0.0038	101.42	ebi-a-GCST90018579
2313	PNKD	ENSG00000127838	rs1354034	C	1.07 (1.00, 1.15)	0.0468	0.0704	40.39	bbj-a-102
2314	PNKD	ENSG00000127838	rs1354034	C	1.07 (1.00, 1.15)	0.0468	0.0704	40.39	ieu-b-70
2315	PNKD	ENSG00000127838	rs1354034	C	1.07 (1.00, 1.15)	0.0468	0.0704	40.39	ieu-b-71
2316	OAS2	ENSG00000111335	rs4917014	G	0.82 (0.74, 0.90)	4.93e-05	0.0042	37.57	ieu-a-1126
2317	EPSTI1	ENSG00000133106	rs1535900	A	0.96 (0.93, 1.00)	0.0317	0.0702	301.49	ieu-a-1168
2318	SAT2	ENSG00000141504	rs1991866	C	1.14 (1.05, 1.25)	0.00264	0.0385	34.36	ieu-a-1131
2319	KLF9	ENSG00000119138	rs7862571	C	1.12 (1.03, 1.22)	0.0067	0.013	35.8	ieu-a-1130
2321	ZNF653	ENSG00000161914	rs8073060	A	572.58 (10.80, 30355.86)	0.00172	0.0034	63.87	ebi-a-GCST007236
2331	ZNF653	ENSG00000161914	rs76918697	A	572.58 (10.80, 30355.86)	0.00172	0.0034	43.83	ebi-a-GCST007236
2410	MGLL	ENSG00000074416	rs813634	G	14.33 (1.21, 169.29)	0.0346	0.0703	34.57	ebi-a-GCST007236
2411	SAP30	ENSG00000164105	rs13128793	T	247.40 (220.78, 277.21)	0	0.0065	207.09	ebi-a-GCST007236
2412	PNKD	ENSG00000127838	rs2239630	G	1.07 (1.00, 1.15)	0.0468	0.0704	38.34	bbj-a-102
2413	PNKD	ENSG00000127838	rs2239630	G	1.07 (1.00, 1.15)	0.0468	0.0704	38.34	ieu-b-70
2414	PNKD	ENSG00000127838	rs2239630	G	1.07 (1.00, 1.15)	0.0468	0.0704	38.34	ieu-b-71
2415	OAS2	ENSG00000111335	rs57994353	C	0.82 (0.74, 0.90)	4.93e-05	0.0042	41.53	ieu-a-1126
2416	DSCC1	ENSG00000136982	rs28619135	A	1.09 (1.04, 1.15)	0.000841	0.0316	1034.1	ieu-a-1168
2417	SAT2	ENSG00000141504	rs858520	T	1.14 (1.05, 1.25)	0.00264	0.0385	1186.58	ieu-a-1131
2418	KLF9	ENSG00000119138	rs35098932	C	1.12 (1.03, 1.22)	0.0067	0.013	371.26	ieu-a-1130
2421	ELOVL7	ENSG00000164181	rs1354034	C	26.50 (1.45, 483.41)	0.027	0.0443	433.78	ebi-a-GCST007236
2431	ELOVL7	ENSG00000164181	rs10062839	T	26.50 (1.45, 483.41)	0.027	0.0443	653.84	ebi-a-GCST007236
2510	MGLL	ENSG00000074416	rs664910	A	14.33 (1.21, 169.29)	0.0346	0.0703	280.44	ebi-a-GCST007236
2511	RIMKLB	ENSG00000166532	rs10842143	T	60.87 (51.92, 71.37)	0	0.006	158.24	ebi-a-GCST007236
2512	KIF1C	ENSG00000129250	rs11656932	C	0.79 (0.65, 0.96)	0.0176	0.0053	167.11	bbj-a-102
2513	KIF1C	ENSG00000129250	rs11656932	C	0.79 (0.65, 0.96)	0.0176	0.0053	167.11	ieu-b-70
2514	KIF1C	ENSG00000129250	rs11656932	C	0.79 (0.65, 0.96)	0.0176	0.0053	167.11	ieu-b-71
2515	RPL22	ENSG00000116251	rs113782549	A	1.21 (1.08, 1.36)	0.000806	0.0042	101.73	ieu-a-1126
2516	MANF	ENSG00000145050	rs6763781	C	1.23 (1.01, 1.51)	0.0422	0.0023	61.42	ieu-a-1168
2517	HSF2BP	ENSG00000160207	rs2838340	G	1.52 (1.09, 2.12)	0.0136	0.0025	74.03	ieu-a-1131
2518	TXNDC17	ENSG00000129235	rs11657031	T	1.12 (1.03, 1.21)	0.00954	0.0396	378.25	ieu-a-1130
2521	TMEM170A	ENSG00000166822	rs8051363	G	2548.12 (2008.12, 3233.33)	0	0.0017	53.18	ebi-a-GCST007236
2531	CRK	ENSG00000167193	rs76999852	C	0.18 (0.15, 0.20)	5.8e-137	0.0083	261.87	ebi-a-GCST007236
2610	MGLL	ENSG00000074416	rs10761741	T	14.33 (1.21, 169.29)	0.0346	0.0703	97.49	ebi-a-GCST007236
2611	CD2BP2	ENSG00000169217	rs7404540	T	0.03 (0.03, 0.04)	1.21e-276	0.0045	135.01	ebi-a-GCST007236
2612	DSCC1	ENSG00000136982	rs28619135	A	1.44 (1.05, 1.99)	0.0249	0.0316	1034.1	bbj-a-102
2613	DSCC1	ENSG00000136982	rs28619135	A	1.44 (1.05, 1.99)	0.0249	0.0316	1034.1	ieu-b-70
2614	DSCC1	ENSG00000136982	rs28619135	A	1.44 (1.05, 1.99)	0.0249	0.0316	1034.1	ieu-b-71
2615	PHTF1	ENSG00000116793	rs6669008	G	0.94 (0.90, 0.98)	0.0077	0.0163	492.14	ieu-a-1126
2616	CDC42EP2	ENSG00000149798	rs1531070	A	0.92 (0.85, 0.98)	0.0144	0.0184	39.97	ieu-a-1168
2617	KRTCAP2	ENSG00000163463	rs12752585	A	0.59 (0.41, 0.84)	0.00331	0.0021	67.05	ieu-a-1131
2618	MTUS1	ENSG00000129422	rs11203902	A	1.03 (1.00, 1.06)	0.0334	0.1293	2037.99	ieu-a-1130
2621	LIMS1	ENSG00000169756	rs1354034	C	18.67 (1.71, 203.48)	0.0163	0.0255	703.32	ebi-a-GCST007236
2631	LIMS1	ENSG00000169756	rs505404	G	18.67 (1.71, 203.48)	0.0163	0.0255	113.01	ebi-a-GCST007236
2710	MGLL	ENSG00000074416	rs11602954	A	14.33 (1.21, 169.29)	0.0346	0.0703	134.91	ebi-a-GCST007236
2711	GNB2	ENSG00000172354	rs221790	C	0.00 (0.00, 0.00)	5.81e-17	0.0021	32.78	ebi-a-GCST007236
2712	KIF11	ENSG00000138160	rs10882098	T	1.83 (1.25, 2.68)	0.00178	0.0028	87.89	bbj-a-102
2713	KIF11	ENSG00000138160	rs10882098	T	1.83 (1.25, 2.68)	0.00178	0.0028	87.89	ieu-b-70
2714	KIF11	ENSG00000138160	rs10882098	T	1.83 (1.25, 2.68)	0.00178	0.0028	87.89	ieu-b-71
2715	PHTF1	ENSG00000116793	rs1985436	T	0.94 (0.90, 0.98)	0.0077	0.0163	31.83	ieu-a-1126
2716	CDC42EP2	ENSG00000149798	rs56330463	C	0.92 (0.85, 0.98)	0.0144	0.0184	64.65	ieu-a-1168
2717	RAD21	ENSG00000164754	rs10101645	G	1.10 (1.02, 1.19)	0.0187	0.0603	76.29	ieu-a-1131
2718	MTUS1	ENSG00000129422	rs2410484	T	1.03 (1.00, 1.06)	0.0334	0.1293	1785.08	ieu-a-1130
2721	ARNT2	ENSG00000172379	rs8026596	A	0.00 (0.00, 0.00)	0	0.0013	39.44	ebi-a-GCST007236
2731	PPP1R14B	ENSG00000173457	rs1058735	G	488.42 (409.74, 582.21)	0	0.0073	83.96	ebi-a-GCST007236
2810	MGLL	ENSG00000074416	rs2950393	A	14.33 (1.21, 169.29)	0.0346	0.0703	41.93	ebi-a-GCST007236
2811	FAM91A1	ENSG00000176853	rs9656947	T	132.46 (114.15, 153.70)	0	0.0043	135.64	ebi-a-GCST007236
2812	MANF	ENSG00000145050	rs6763781	C	1.55 (1.01, 2.40)	0.0462	0.0043	61.42	bbj-a-102
2813	MANF	ENSG00000145050	rs6763781	C	1.55 (1.01, 2.40)	0.0462	0.0043	61.42	ieu-b-70
2814	MANF	ENSG00000145050	rs6763781	C	1.55 (1.01, 2.40)	0.0462	0.0043	61.42	ieu-b-71
2815	RBM42	ENSG00000126254	rs73046864	G	0.88 (0.78, 0.98)	0.0209	0.0033	103.17	ieu-a-1126
2816	CDC42EP2	ENSG00000149798	rs76025697	A	0.92 (0.85, 0.98)	0.0144	0.0184	73.65	ieu-a-1168
2817	RAD21	ENSG00000164754	rs7009563	A	1.10 (1.02, 1.19)	0.0187	0.0603	100.23	ieu-a-1131
2818	MTUS1	ENSG00000129422	rs13259157	G	1.03 (1.00, 1.06)	0.0334	0.1293	157.71	ieu-a-1130
2821	ZDHHC13	ENSG00000177054	rs10833051	C	0.00 (0.00, 0.00)	0	0.002	64.2	ebi-a-GCST007236
2831	PUS1	ENSG00000177192	rs7312854	T	0.00 (0.00, 0.00)	0	0.0014	32.67	ebi-a-GCST007236
2910	MGLL	ENSG00000074416	rs10876550	A	14.33 (1.21, 169.29)	0.0346	0.0703	78.88	ebi-a-GCST007236
2911	CDC42EP4	ENSG00000179604	rs4641812	T	0.00 (0.00, 0.00)	4.91e-12	0.0108	177.91	ebi-a-GCST007236
2912	MANF	ENSG00000145050	rs2256183	G	1.55 (1.01, 2.40)	0.0462	0.0043	59	bbj-a-102
2913	MANF	ENSG00000145050	rs2256183	G	1.55 (1.01, 2.40)	0.0462	0.0043	59	ieu-b-70
2914	MANF	ENSG00000145050	rs2256183	G	1.55 (1.01, 2.40)	0.0462	0.0043	59	ieu-b-71
2915	INPP5K	ENSG00000132376	rs11559105	A	1.03 (1.00, 1.06)	0.0402	0.0578	1436.12	ieu-a-1126
2916	CDC42EP2	ENSG00000149798	rs56388170	T	0.92 (0.85, 0.98)	0.0144	0.0184	30.98	ieu-a-1168
2917	RAD21	ENSG00000164754	rs6981342	G	1.10 (1.02, 1.19)	0.0187	0.0603	1787.26	ieu-a-1131
2918	MTUS1	ENSG00000129422	rs7000598	T	1.03 (1.00, 1.06)	0.0334	0.1293	257.44	ieu-a-1130
2921	ZNF771	ENSG00000179965	rs7206457	A	1202.48 (934.19, 1547.82)	0	0.0023	60.17	ebi-a-GCST007236
2931	FGD6	ENSG00000180263	rs10128863	C	0.12 (0.12, 0.13)	0	0.0626	952.66	ebi-a-GCST007236
3010	MGLL	ENSG00000074416	rs10852622	G	14.33 (1.21, 169.29)	0.0346	0.0703	48.34	ebi-a-GCST007236
3011	KIF24	ENSG00000186638	rs13302285	G	0.15 (0.13, 0.18)	6.75e-168	0.0079	239.85	ebi-a-GCST007236
3012	OCIAD2	ENSG00000145247	rs7673965	A	0.74 (0.58, 0.94)	0.0147	0.0065	182.12	bbj-a-102
3013	OCIAD2	ENSG00000145247	rs7673965	A	0.74 (0.58, 0.94)	0.0147	0.0065	182.12	ieu-b-70
3014	OCIAD2	ENSG00000145247	rs7673965	A	0.74 (0.58, 0.94)	0.0147	0.0065	182.12	ieu-b-71
3015	EIF5A	ENSG00000132507	rs2292064	C	0.94 (0.91, 0.98)	0.00368	0.0725	717.7	ieu-a-1126
3016	CDC42EP2	ENSG00000149798	rs7846314	T	0.92 (0.85, 0.98)	0.0144	0.0184	51.14	ieu-a-1168
3017	TMEM170A	ENSG00000166822	rs8051363	G	0.61 (0.40, 0.95)	0.0277	0.0017	53.18	ieu-a-1131
3018	UBE2M	ENSG00000130725	rs3794964	C	1.23 (1.03, 1.48)	0.026	0.0089	103.15	ieu-a-1130
3021	IFT140	ENSG00000187535	rs8060906	G	9.18 (8.00, 10.54)	6.81e-218	0.0081	258.79	ebi-a-GCST007236
3031	NANOS1	ENSG00000188613	rs585384	T	0.16 (0.15, 0.17)	0	0.0589	49.83	ebi-a-GCST007236
3100	TARBP1	ENSG00000059588	rs7740107	A	0.49 (0.37, 0.63)	1.02e-07	0.001	31.49	ieu-a-1129
3101	PRIM1	ENSG00000198056	rs2277339	G	0.14 (0.13, 0.14)	0	0.0193	601.64	ebi-a-GCST007236
3102	DBF4B	ENSG00000161692	rs34779614	TRUE	1.14 (1.01, 1.28)	0.0303	0.0516	37.44	ieu-a-1165
3103	PNKD	ENSG00000127838	rs6737563	C	1.00 (1.00, 1.00)	0.0461	0.0559	1702.34	ukb-a-55
3104	MTUS1	ENSG00000129422	rs7000598	T	1.00 (1.00, 1.01)	0.033	0.0081	257.44	ukb-b-16890
3105	PLEK2	ENSG00000100558	rs592423	C	1.00 (1.00, 1.01)	0.0246	0.0213	498.43	ukb-b-13584
3106	TFAP4	ENSG00000090447	rs9936111	A	0.98 (0.96, 1.00)	0.0177	0.0011	35.53	ukb-a-213
3107	ACOT2	ENSG00000119673	rs10144816	T	1.00 (1.00, 1.01)	0.0417	0.0243	572.58	ukb-b-12227
3110	MGLL	ENSG00000074416	rs10512472	C	14.33 (1.21, 169.29)	0.0346	0.0703	132.62	ebi-a-GCST007236
3111	UVRAG	ENSG00000198382	rs11236557	T	114.74 (103.49, 127.21)	0	0.0083	261.17	ebi-a-GCST007236
3112	TMEM218	ENSG00000150433	rs7030	T	0.87 (0.75, 0.99)	0.0406	0.0403	1108.69	bbj-a-102
3113	TMEM218	ENSG00000150433	rs7030	T	0.87 (0.75, 0.99)	0.0406	0.0403	1108.69	ieu-b-70
3114	TMEM218	ENSG00000150433	rs7030	T	0.87 (0.75, 0.99)	0.0406	0.0403	1108.69	ieu-b-71
3115	LMO7	ENSG00000136153	rs17706332	A	0.88 (0.78, 0.98)	0.0218	0.0028	88.1	ieu-a-1126
3116	CDC42EP2	ENSG00000149798	rs6986779	T	0.92 (0.85, 0.98)	0.0144	0.0184	33.77	ieu-a-1168
3117	RAB8A	ENSG00000167461	rs1423522	T	1.09 (1.02, 1.17)	0.0114	0.0667	35.97	ieu-a-1131
3118	EPSTI1	ENSG00000133106	rs1990760	T	0.95 (0.92, 0.99)	0.00867	0.0702	31.34	ieu-a-1130
3121	WDHD1	ENSG00000198554	rs8003624	T	188809.78 (147027.07, 242466.46)	0	0.0014	42.43	ebi-a-GCST007236
3131	NUDT16	ENSG00000198585	rs72995220	T	2373.95 (382.23, 14744.24)	7.35e-17	0.0026	38.91	ebi-a-GCST007236
3141	NUDT16	ENSG00000198585	rs56330463	C	2373.95 (382.23, 14744.24)	7.35e-17	0.0026	43.36	ebi-a-GCST007236
3151	ARHGAP11A	ENSG00000198826	rs34954129	T	0.23 (0.22, 0.25)	1.2e-304	0.0544	791.54	ebi-a-GCST007236
3210	MGLL	ENSG00000074416	rs4814779	A	14.33 (1.21, 169.29)	0.0346	0.0703	36.77	ebi-a-GCST007236
3211	DAXX	ENSG00000204209	rs62405861	A	0.01 (0.00, 0.60)	0.0262	0.0466	57.69	ebi-a-GCST007236
3212	RACGAP1	ENSG00000161800	rs60042968	G	1.29 (1.00, 1.65)	0.0481	0.0058	181.6	bbj-a-102
3213	RACGAP1	ENSG00000161800	rs60042968	G	1.29 (1.00, 1.65)	0.0481	0.0058	181.6	ieu-b-70
3214	RACGAP1	ENSG00000161800	rs60042968	G	1.29 (1.00, 1.65)	0.0481	0.0058	181.6	ieu-b-71
3215	DSCC1	ENSG00000136982	rs28619135	A	1.04 (1.01, 1.08)	0.0166	0.0316	1034.1	ieu-a-1126
3216	CDC42EP2	ENSG00000149798	rs482842	G	0.92 (0.85, 0.98)	0.0144	0.0184	281.33	ieu-a-1168
3217	RAB8A	ENSG00000167461	rs12459122	C	1.09 (1.02, 1.17)	0.0114	0.0667	2016.28	ieu-a-1131
3218	EPSTI1	ENSG00000133106	rs4385425	G	0.95 (0.92, 0.99)	0.00867	0.0702	59.55	ieu-a-1130
3221	SLC35B4	ENSG00000205060	rs1833475	T	15.60 (14.81, 16.43)	0	0.0362	996.16	ebi-a-GCST007236
3231	NT5M	ENSG00000205309	rs3896594	G	11.29 (1.87, 68.01)	0.00816	0.0791	43.17	ebi-a-GCST007236
3310	STXBP2	ENSG00000076944	rs710951	G	8.37 (2.09, 33.51)	0.00269	0.0276	608.13	ebi-a-GCST007236
3311	ARHGAP19	ENSG00000213390	rs73324890	T	2.29 (1.25, 4.20)	0.00758	0.0571	1533.63	ebi-a-GCST007236
3312	CHST11	ENSG00000171310	rs1650133	C	0.82 (0.68, 0.99)	0.0391	0.0097	242.95	bbj-a-102
3313	CHST11	ENSG00000171310	rs1650133	C	0.82 (0.68, 0.99)	0.0391	0.0097	242.95	ieu-b-70
3314	CHST11	ENSG00000171310	rs1650133	C	0.82 (0.68, 0.99)	0.0391	0.0097	242.95	ieu-b-71
3315	KIF20B	ENSG00000138182	rs1126480	G	1.07 (1.03, 1.12)	0.000996	0.0202	653.05	ieu-a-1126
3316	ATP13A2	ENSG00000159363	rs4920605	A	1.11 (1.03, 1.20)	0.00874	0.0168	418.81	ieu-a-1168
3317	GNB2	ENSG00000172354	rs12485738	G	0.64 (0.45, 0.92)	0.0155	0.0021	32.66	ieu-a-1131
3318	EPSTI1	ENSG00000133106	rs6561094	T	0.95 (0.92, 0.99)	0.00867	0.0702	1859.76	ieu-a-1130
3321	ARHGAP19	ENSG00000213390	rs28616696	T	2.29 (1.25, 4.20)	0.00758	0.0571	47.52	ebi-a-GCST007236
3331	LEPROT	ENSG00000213625	rs970467	T	7.82 (1.62, 37.66)	0.0104	0.0969	609.06	ebi-a-GCST007236
3410	CHST11	ENSG00000171310	rs2463431	T	0.82 (0.68, 0.99)	0.0391	0.0097	55.03	bbj-a-102
3411	C22orf39	ENSG00000242259	rs5993587	G	4.09 (3.68, 4.53)	4.51e-157	0.013	318.22	ebi-a-GCST007236
3412	CHST11	ENSG00000171310	rs2463431	T	0.82 (0.68, 0.99)	0.0391	0.0097	55.03	ieu-b-70
3413	CHST11	ENSG00000171310	rs2463431	T	0.82 (0.68, 0.99)	0.0391	0.0097	55.03	ieu-b-71
3414	DNA2	ENSG00000138346	rs74797509	A	1.05 (1.01, 1.11)	0.029	0.0209	560.14	ieu-a-1126
3415	ATP13A2	ENSG00000159363	rs9325650	G	1.11 (1.03, 1.20)	0.00874	0.0168	99.46	ieu-a-1168
3416	GNB2	ENSG00000172354	rs221790	C	0.64 (0.45, 0.92)	0.0155	0.0021	32.78	ieu-a-1131
3417	EPSTI1	ENSG00000133106	rs1535900	A	0.95 (0.92, 0.99)	0.00867	0.0702	301.49	ieu-a-1130
3421	CNPY2	ENSG00000257727	rs11171803	C	9.60 (8.82, 10.46)	0	0.0159	373.18	ebi-a-GCST007236
3431	CHURC1	ENSG00000258289	rs7148590	A	4.17 (2.75, 6.32)	1.88e-11	0.1092	2039.53	ebi-a-GCST007236
3510	HADH	ENSG00000138796	rs4643888	A	0.91 (0.84, 0.99)	0.031	0.005	46.87	ieu-a-1126
3511	HSF2BP	ENSG00000160207	rs2838340	G	1.25 (1.04, 1.50)	0.0175	0.0025	74.03	ieu-a-1168
3512	PPP1R14B	ENSG00000173457	rs1058735	G	1.40 (1.03, 1.90)	0.0328	0.0073	83.96	ieu-a-1131
3513	DSCC1	ENSG00000136982	rs28619135	A	1.09 (1.04, 1.15)	0.000668	0.0316	1034.1	ieu-a-1130
3610	MYBL1	ENSG00000185697	rs60655524	A	1.23 (1.01, 1.49)	0.039	0.0128	50.66	ieu-a-1131
3611	ADCY3	ENSG00000138031	rs62140562	C	1.11 (1.00, 1.23)	0.0397	0.0113	163.29	ieu-a-1130
3710	MYBL1	ENSG00000185697	rs1060242	C	1.23 (1.01, 1.49)	0.039	0.0128	161.17	ieu-a-1131
3711	ADCY3	ENSG00000138031	rs1354034	C	1.11 (1.00, 1.23)	0.0397	0.0113	100.97	ieu-a-1130
3810	MYBL1	ENSG00000185697	rs55908509	A	1.23 (1.01, 1.49)	0.039	0.0128	35.35	ieu-a-1131
3811	ADCY3	ENSG00000138031	rs11653357	A	1.11 (1.00, 1.23)	0.0397	0.0113	38.11	ieu-a-1130
3910	LYRM7	ENSG00000186687	rs152197	T	1.23 (1.05, 1.45)	0.0123	0.0104	71.16	ieu-a-1131
3911	CBX8	ENSG00000141570	rs72847429	T	1.57 (1.11, 2.22)	0.0112	0.0026	36.61	ieu-a-1130
4010	LYRM7	ENSG00000186687	rs6595994	T	1.23 (1.05, 1.45)	0.0123	0.0104	257.46	ieu-a-1131
4011	CDC42EP2	ENSG00000149798	rs1531070	A	0.93 (0.86, 0.99)	0.032	0.0184	39.97	ieu-a-1130
4110	PRIM1	ENSG00000198056	rs2277339	G	1.13 (1.02, 1.24)	0.0152	0.0193	601.64	bbj-a-102
4111	PRIM1	ENSG00000198056	rs2277339	G	1.13 (1.02, 1.24)	0.0152	0.0193	601.64	ieu-b-70
4112	PRIM1	ENSG00000198056	rs2277339	G	1.13 (1.02, 1.24)	0.0152	0.0193	601.64	ieu-b-71
4113	RPS3A	ENSG00000145425	rs3736502	T	1.10 (1.03, 1.18)	0.00546	0.0095	198.92	ieu-a-1126
4114	CSTF3	ENSG00000176102	rs10836034	A	0.90 (0.84, 0.97)	0.00716	0.0172	358.53	ieu-a-1168
4115	NANOS1	ENSG00000188613	rs585384	T	1.12 (1.04, 1.21)	0.00246	0.0589	49.83	ieu-a-1131
4116	CDC42EP2	ENSG00000149798	rs56330463	C	0.93 (0.86, 0.99)	0.032	0.0184	64.65	ieu-a-1130
4210	RPS3A	ENSG00000145425	rs9994717	A	1.10 (1.03, 1.18)	0.00546	0.0095	42.17	ieu-a-1126
4211	CSTF3	ENSG00000176102	rs7105777	T	0.90 (0.84, 0.97)	0.00716	0.0172	190.79	ieu-a-1168
4212	NANOS1	ENSG00000188613	rs7918493	C	1.12 (1.04, 1.21)	0.00246	0.0589	1645.82	ieu-a-1131
4213	CDC42EP2	ENSG00000149798	rs76025697	A	0.93 (0.86, 0.99)	0.032	0.0184	73.65	ieu-a-1130
4310	CDC42EP2	ENSG00000149798	rs56388170	T	0.93 (0.86, 0.99)	0.032	0.0184	30.98	ieu-a-1130
5110	GNB2	ENSG00000172354	rs12485738	G	0.87 (0.77, 1.00)	0.0429	0.0021	32.66	ieu-a-1126
5111	MYBL1	ENSG00000185697	rs1060242	C	1.14 (1.02, 1.28)	0.0243	0.0128	161.17	ieu-a-1168
5112	HSF2BP	ENSG00000160207	rs2838340	G	1.24 (1.03, 1.50)	0.022	0.0025	74.03	ieu-a-1130
5210	JOSD2	ENSG00000161677	rs1150920	C	1.15 (1.05, 1.25)	0.00179	0.0108	310.4	ieu-a-1130
6110	CSTF3	ENSG00000176102	rs7105777	T	0.94 (0.90, 0.98)	0.0089	0.0172	190.79	ieu-a-1126
6111	TSPAN4	ENSG00000214063	rs11022756	C	0.95 (0.91, 0.99)	0.0277	0.0738	64.64	ieu-a-1168
6112	PNPLA2	ENSG00000177666	rs1031868	G	0.91 (0.85, 0.98)	0.00809	0.0285	37.95	ieu-a-1130
7110	SLC6A9	ENSG00000196517	rs3896594	G	1.07 (1.01, 1.14)	0.0324	0.0198	64.32	ieu-a-1126
7111	ADH5	ENSG00000197894	rs10030511	T	0.69 (0.52, 0.92)	0.0107	0.0014	43.71	ieu-a-1130
8110	TSPAN4	ENSG00000214063	rs11022756	C	0.95 (0.92, 0.99)	0.0229	0.0738	64.64	ieu-a-1126
