# Supplementary material for: Single-cell and spatial transcriptomics reveal P4HA2-mediated radiotherapy resistance mechanisms in breast cancer
Source: Theranostics. 2026 Jan 1;16(5):2192–220. doi: 10.7150/thno.121257 (PMC12712805; doi:10.7150/thno.121257)
Supplement: Supplementary file 2 — Supplementary tables. [file thnov16p2192s2.zip › Supplementary Data/Table S4.xls]

## Sheet: RRhighepi_significant
	p_val	avg_log2FC	pct.1	pct.2	p_val_adj	mRNA
RPS6KA1	0	-0.304188	0.071	0.164	0	RPS6KA1
SYTL1	0	0.383091	0.13	0.058	0	SYTL1
TMEM54	0	0.549668	0.349	0.239	0	TMEM54
C1orf122	0	0.594413	0.416	0.28	0	C1orf122
PPIH	0	0.292514	0.203	0.138	0	PPIH
SLC2A1	0	0.410813	0.174	0.086	0	SLC2A1
PSMA5	0	-0.358114	0.361	0.533	0	PSMA5
EFNA3	0	0.499662	0.163	0.038	0	EFNA3
HDGF	0	-0.286118	0.377	0.516	0	HDGF
TARBP1	0	0.295974	0.134	0.07	0	TARBP1
SDC1	0	0.371771	0.297	0.216	0	SDC1
PPM1G	0	-0.533042	0.353	0.574	0	PPM1G
MORN2	0	0.498645	0.21	0.089	0	MORN2
RTKN	0	-0.319832	0.109	0.213	0	RTKN
PSMD14	0	-0.448916	0.342	0.52	0	PSMD14
NOP58	0	-0.808412	0.26	0.527	0	NOP58
FN1	0	0.506285	0.106	0.024	0	FN1
PNKD	0	0.992884	0.428	0.172	0	PNKD
SMC4	0	0.570493	0.225	0.099	0	SMC4
OCIAD2	0	0.363621	0.526	0.457	0	OCIAD2
TMEM165	0	-0.668306	0.454	0.716	0	TMEM165
GALNT7	0	0.330268	0.17	0.113	0	GALNT7
HMGB2	0	0.760158	0.337	0.206	0	HMGB2
BRIX1	0	-0.511809	0.245	0.395	0	BRIX1
MGAT4B	0	-0.294693	0.132	0.231	0	MGAT4B
GMDS	0	-0.363538	0.178	0.324	0	GMDS
DAXX	0	-0.309051	0.209	0.318	0	DAXX
LRRC1	0	0.31802	0.154	0.082	0	LRRC1
MYO6	0	-0.309603	0.386	0.529	0	MYO6
CENPW	0	0.441476	0.164	0.076	0	CENPW
BZW2	0	-0.320686	0.304	0.43	0	BZW2
INHBA	0	-0.275577	0.051	0.118	0	INHBA
PSPH	0	0.298244	0.121	0.048	0	PSPH
ASNS	0	-0.802125	0.112	0.361	0	ASNS
GGH	0	0.600266	0.198	0.082	0	GGH
LRRCC1	0	0.401041	0.126	0.027	0	LRRCC1
RIPK2	0	-0.356788	0.116	0.22	0	RIPK2
ENY2	0	0.404171	0.687	0.635	0	ENY2
RAD21	0	0.327351	0.477	0.451	0	RAD21
MICAL2	0	-0.444669	0.047	0.138	0	MICAL2
PRPF19	0	-0.322668	0.182	0.298	0	PRPF19
FKBP11	0	-0.432925	0.142	0.285	0	FKBP11
CNPY2	0	0.478792	0.499	0.398	0	CNPY2
SHMT2	0	-0.490387	0.191	0.366	0	SHMT2
FGD6	0	-0.255787	0.054	0.127	0	FGD6
PUS1	0	-0.332861	0.091	0.191	0	PUS1
EGLN3	0	0.408372	0.113	0.037	0	EGLN3
SRP54	0	-0.272873	0.243	0.35	0	SRP54
SERF2	0	0.479004	0.968	0.93	0	SERF2
ZNF598	0	-0.326039	0.099	0.206	0	ZNF598
TNFRSF12A	0	-1.41242	0.348	0.849	0	TNFRSF12A
THOC6	0	-0.330212	0.174	0.292	0	THOC6
MVP	0	-0.558563	0.12	0.309	0	MVP
BCL7C	0	0.616841	0.336	0.195	0	BCL7C
EIF5A	0	-0.88332	0.48	0.821	0	EIF5A
PSMD3	0	-0.38734	0.277	0.457	0	PSMD3
MSI2	0	0.621053	0.331	0.194	0	MSI2
BAIAP2	0	0.416068	0.195	0.11	0	BAIAP2
SNRPB	0	-0.440119	0.594	0.792	0	SNRPB
DNTTIP1	0	-0.287562	0.211	0.325	0	DNTTIP1
NCLN	0	-0.372485	0.106	0.229	0	NCLN
CDKN2D	0	0.364819	0.112	0.033	0	CDKN2D
CALR	0	0.306197	0.629	0.62	0	CALR
POLR2I	0	0.331526	0.603	0.561	0	POLR2I
RABAC1	0	0.426788	0.573	0.523	0	RABAC1
PAFAH1B3	0	1.00159	0.47	0.235	0	PAFAH1B3
YWHAH	0	-0.764697	0.436	0.691	0	YWHAH
GCAT	0	0.320978	0.115	0.046	0	GCAT
KDELR3	0	0.575497	0.143	0.014	0	KDELR3
UBE2S	2.15975e-287	0.362034	0.356	0.301	5.87193e-283	UBE2S
RABEP2	9.87357e-285	0.260738	0.124	0.076	2.68443e-280	RABEP2
GNB2	8.3569e-278	0.29427	0.509	0.484	2.27208e-273	GNB2
DNMT1	3.66742e-237	0.284405	0.265	0.21	9.97097e-233	DNMT1
IRF7	1.06869e-233	0.297994	0.151	0.104	2.90556e-229	IRF7
C1orf131	7.52066e-223	0.25571	0.227	0.173	2.04472e-218	C1orf131
KRTCAP2	8.93708e-184	0.341578	0.491	0.467	2.42981e-179	KRTCAP2
RND1	2.22346e-180	0.279881	0.117	0.079	6.04514e-176	RND1
MRPS30	2.33985e-116	0.408658	0.258	0.233	6.36158e-112	MRPS30
