# Supplementary material for: Single-cell and spatial transcriptomics reveal P4HA2-mediated radiotherapy resistance mechanisms in breast cancer
Source: Theranostics. 2026 Jan 1;16(5):2192–220. doi: 10.7150/thno.121257 (PMC12712805; doi:10.7150/thno.121257)
Supplement: Supplementary file 2 — Supplementary tables. [file thnov16p2192s2.zip › Supplementary Data/Table S5.xls]

## Sheet: RR&MR.genes commgenes
	commgenes
1	LYPLA2
2	WASF2
3	C1orf122
4	PPIH
5	LEPROT
6	TYW3
7	SASS6
8	HDGF
9	C1orf131
10	DNMT3A
11	PPM1G
12	GEMIN6
13	PCYOX1
14	RTKN
15	MOGS
16	SUCLG1
17	LIMS1
18	CFLAR
19	NOP58
20	ATIC
21	MANF
22	SMC4
23	DNAJB11
24	PPM1K
25	ADH5
26	HADH
27	P4HA2
28	MGAT4B
29	DUSP22
30	GMDS
31	WRNIP1
32	DAXX
33	CENPW
34	HEBP2
35	BZW2
36	VKORC1L1
37	PPP1R9A
38	AP4M1
39	TRIM56
40	EZH2
41	GGH
42	LRRCC1
43	RIPK2
44	AK3
45	ARPC5L
46	ZDHHC13
47	CSTF3
48	MTCH2
49	PRPF19
50	PPP1R14B
51	PPME1
52	EIF4EBP2
53	KIF20B
54	CNPY2
55	SHMT2
56	TMPO
57	MLXIP
58	CCNB1IP1
59	DAAM1
60	CLMN
61	SERF2
62	ZNF598
63	CD2BP2
64	PRR14
65	BCL7C
66	GPT2
67	NOB1
68	TMEM170A
69	CRK
70	PSMD3
71	ACAA2
72	RRBP1
73	STXBP2
74	ZNF791
75	RAB8A
76	RBM42
77	EXOSC5
78	PPP5C
79	MED25
80	CNOT3
81	UBE2S
82	YWHAH
83	DSCC1
84	CDC20
85	C19orf12
86	NFE2L3
87	TPRG1L
88	PUS1
89	RAB4B
90	SLC25A25
91	ESD
92	PPFIA3
93	RAD21
94	IL27RA
95	UBE2O
96	MEN1
97	HADHA
98	RANBP1
99	MGLL
100	MND1
101	PSMB5
102	SAP30
103	PLEK2
104	ZNF579
105	RACGAP1
106	EGLN3
107	TMEM165
108	CHMP4B
109	SNRPB
110	PAFAH1B3
111	GNB2
112	TOMM7
113	CLDN15
114	GALNT7
115	CSRP1
116	COMMD6
117	ZNRF2
118	TNK1
119	CFD
120	KRTCAP2
121	PPP1R15A
122	EIF5A
